# Supplementary material for: Crystal structure of (E)-undec-2-enoic acid
Source: Acta Crystallogr E Crystallogr Commun. 2015 May 28;71(Pt 6):o426–7. doi: 10.1107/S2056989015009469 (PMC4459382; doi:10.1107/S2056989015009469)
Supplement: Supplementary file 1 [file e-71-0o426-sup1.cif]

##############################################################################
#                                                                            #
# This CIF contains the data in a paper accepted for publication in          #
# Acta Crystallographica Section E. It conforms to the requirements of       #
# Notes for Authors for Acta Crystallographica Section E, and has been       #
# peer reviewed under the auspices of the IUCr Commission on Journals.       #
#                                                                            #
# Full details of the Crystallographic Information File format               #
# are given in the paper "The Crystallographic Information File (CIF):       #
# a New Standard Archive File for Crystallography" by S. R. Hall, F. H.      #
# Allen and I. D. Brown [Acta Cryst. (1991), A47, 655-685].                  #
#                                                                            #
# The current version of the core CIF dictionary is obtainable from          #
# ftp://ftp.iucr.org/pub/cif_core.dic.                                       #
#                                                                            #
# Software is freely available for graphical display of the structure(s)     #
# in this CIF. For information consult the CIF software page                 #
# http://www.iucr.org/resources/cif/software.                                #
#                                                                            #
# This file may be used for bona fide research purposes within the           #
# scientific community so long as proper attribution is given to the journal # 
# article from which it was obtained.                                        #
#                                                                            #
##############################################################################
data_I
_database_code_depnum_ccdc_archive 'CCDC 1401589'
_audit_creation_method     SHELXL-2014
_chemical_name_systematic
;
(<i>E</i>)-Undec-2-enoic acid
;
_chemical_name_common     ?
_chemical_formula_moiety     'C11 H20 O2'
_chemical_formula_sum     'C11 H20 O2'
_chemical_formula_iupac     'C11 H20 O2'
_chemical_formula_weight     184.27
_chemical_melting_point     ?
_shelx_space_group_comment
;
The symmetry employed for this shelxl refinement is uniquely defined
by the following loop, which should always be used as a source of
symmetry information in preference to the above space-group names.
They are only intended as comments.
;
_space_group_crystal_system     triclinic
_space_group_name_H-M_alt     'P -1'
_space_group_name_Hall     '-P 1'
loop_
    _space_group_symop_operation_xyz
    'x, y, z'
    '-x, -y, -z'
_cell_length_a     4.6346(4)
_cell_length_b     5.4200(5)
_cell_length_c     22.7564(19)
_cell_angle_alpha     88.386(2)
_cell_angle_beta     88.357(2)
_cell_angle_gamma     78.340(2)
_cell_volume     559.46(8)
_cell_formula_units_Z     2
_cell_measurement_reflns_used     7014
_cell_measurement_theta_min     2.69
_cell_measurement_theta_max     28.98
_cell_measurement_temperature     150(2)
_exptl_crystal_description     plate
_exptl_crystal_colour     colourless
_exptl_crystal_size_max     0.499
_exptl_crystal_size_mid     0.405
_exptl_crystal_size_min     0.116
_exptl_crystal_density_diffrn     1.094
_exptl_crystal_density_meas     ?
_exptl_crystal_density_method     ?
_exptl_crystal_F_000     204
_exptl_absorpt_coefficient_mu     0.073
_exptl_absorpt_correction_type     multi-scan
_exptl_absorpt_process_details
;
(SADABS; Bruker, 2014)
;
_exptl_absorpt_correction_T_min     0.87
_exptl_absorpt_correction_T_max     0.99
_exptl_special_details     ?
_diffrn_ambient_temperature     150(2)
_diffrn_radiation_type     MoK\a
_diffrn_radiation_wavelength     0.71073
_diffrn_measurement_device_type     'Bruker APEXII CCD'
_diffrn_measurement_method     '\f and \w scans'
_diffrn_detector_area_resol_mean     8.3333
_diffrn_reflns_number     13660
_diffrn_reflns_av_R_equivalents     0.0223
_diffrn_reflns_theta_min     1.791
_diffrn_reflns_theta_max     27.999
_diffrn_reflns_theta_full     25.242
_diffrn_measured_fraction_theta_max     0.996
_diffrn_measured_fraction_theta_full     0.995
_diffrn_reflns_limit_h_min     -6
_diffrn_reflns_limit_h_max     6
_diffrn_reflns_limit_k_min     -7
_diffrn_reflns_limit_k_max     7
_diffrn_reflns_limit_l_min     -30
_diffrn_reflns_limit_l_max     30
_refine_special_details     ?
_reflns_number_total     2687
_reflns_number_gt     2317
_reflns_threshold_expression     I>2\s(I)
_refine_ls_structure_factor_coef     Fsqd
_refine_ls_matrix_type     full
_refine_ls_R_factor_all     0.0537
_refine_ls_R_factor_gt     0.0466
_refine_ls_wR_factor_gt     0.1289
_refine_ls_wR_factor_ref     0.1343
_refine_ls_goodness_of_fit_ref     1.100
_refine_ls_restrained_S_all     1.100
_refine_ls_number_reflns     2687
_refine_ls_number_parameters     122
_refine_ls_number_restraints     0
_refine_ls_hydrogen_treatment     mixed
_refine_ls_weighting_scheme     calc
_refine_ls_weighting_details
              'w=1/[\s^2^(Fo^2^)+(0.0544P)^2^+0.2450P] where P=(Fo^2^+2Fc^2^)/3'
_atom_sites_solution_hydrogens     mixed
_atom_sites_solution_primary     ?
_atom_sites_solution_secondary     ?
_refine_ls_shift/su_max     0.000
_refine_ls_shift/su_mean     0.000
_refine_diff_density_max     0.330
_refine_diff_density_min     -0.239
_refine_ls_extinction_method     none
_refine_ls_extinction_coef     .
loop_
    _atom_type_symbol
    _atom_type_description
    _atom_type_scat_dispersion_real
    _atom_type_scat_dispersion_imag
    _atom_type_scat_source
    'C' 'C' 0.0033 0.0016
                         'International Tables Vol C Tables 4.2.6.8 and 6.1.1.4'
    'H' 'H' 0.0000 0.0000
                         'International Tables Vol C Tables 4.2.6.8 and 6.1.1.4'
    'O' 'O' 0.0106 0.0060
                         'International Tables Vol C Tables 4.2.6.8 and 6.1.1.4'
_computing_data_collection
;
APEX2 (Bruker, 2014)
;
_computing_cell_refinement
;
SAINT (Bruker, 2013)
;
_computing_data_reduction
;
SAINT (Bruker, 2013)
;
_computing_structure_solution
;
SHELXS97 (Sheldrick, 2008)
;
_computing_structure_refinement
;
SHELXL2014 (Sheldrick, 2015)
;
_computing_molecular_graphics
;
SHELXL2014 (Sheldrick, 2015)
;
_computing_publication_material
;
SHELXL2014 (Sheldrick, 2015)
;
loop_
    _atom_site_type_symbol
    _atom_site_label
    _atom_site_fract_x
    _atom_site_fract_y
    _atom_site_fract_z
    _atom_site_U_iso_or_equiv
    _atom_site_adp_type
    _atom_site_calc_flag
    _atom_site_occupancy
    _atom_site_disorder_assembly
    _atom_site_disorder_group
    C C1 0.7148(3) -0.2848(2) 0.45696(6) 0.0231(3) Uani d 1 . .
    C C2 0.8753(3) -0.1147(2) 0.42422(6) 0.0264(3) Uani d 1 . .
    H H2 0.9723 -0.0090 0.4457 0.032 Uiso calc 1 . .
    C C3 0.8904(3) -0.1026(2) 0.36643(6) 0.0251(3) Uani d 1 . .
    H H3 0.7934 -0.2107 0.3457 0.030 Uiso calc 1 . .
    C C4 1.0477(3) 0.0674(3) 0.33084(6) 0.0278(3) Uani d 1 . .
    H H4A 1.2051 -0.0358 0.3066 0.033 Uiso calc 1 . .
    H H4B 1.1418 0.1667 0.3576 0.033 Uiso calc 1 . .
    C C5 0.8388(3) 0.2471(2) 0.29077(6) 0.0247(3) Uani d 1 . .
    H H5A 0.7283 0.1481 0.2672 0.030 Uiso calc 1 . .
    H H5B 0.6942 0.3622 0.3154 0.030 Uiso calc 1 . .
    C C6 0.9983(3) 0.4033(2) 0.24928(6) 0.0248(3) Uani d 1 . .
    H H6A 1.1150 0.4972 0.2728 0.030 Uiso calc 1 . .
    H H6B 1.1374 0.2884 0.2236 0.030 Uiso calc 1 . .
    C C7 0.7898(3) 0.5893(2) 0.21098(6) 0.0249(3) Uani d 1 . .
    H H7A 0.6536 0.7060 0.2367 0.030 Uiso calc 1 . .
    H H7B 0.6700 0.4953 0.1883 0.030 Uiso calc 1 . .
    C C8 0.9460(3) 0.7429(2) 0.16835(6) 0.0263(3) Uani d 1 . .
    H H8A 1.0691 0.8340 0.1910 0.032 Uiso calc 1 . .
    H H8B 1.0792 0.6263 0.1421 0.032 Uiso calc 1 . .
    C C9 0.7376(3) 0.9326(2) 0.13091(6) 0.0267(3) Uani d 1 . .
    H H9A 0.6155 0.8415 0.1080 0.032 Uiso calc 1 . .
    H H9B 0.6036 1.0487 0.1571 0.032 Uiso calc 1 . .
    C C10 0.8949(3) 1.0861(3) 0.08881(6) 0.0329(3) Uani d 1 . .
    H H10A 1.0269 0.9703 0.0622 0.039 Uiso calc 1 . .
    H H10B 1.0190 1.1756 0.1116 0.039 Uiso calc 1 . .
    C C11 0.6854(4) 1.2777(3) 0.05206(7) 0.0392(4) Uani d 1 . .
    H H11A 0.5668 1.1901 0.0282 0.059 Uiso calc 1 . .
    H H11B 0.7991 1.3723 0.0262 0.059 Uiso calc 1 . .
    H H11C 0.5552 1.3943 0.0781 0.059 Uiso calc 1 . .
    O O1 0.5924(2) -0.43092(19) 0.42681(4) 0.0323(3) Uani d 1 . .
    O O2 0.7045(2) -0.28190(19) 0.51201(4) 0.0320(3) Uani d 1 . .
    H H1 0.490(5) -0.520(4) 0.4504(9) 0.048 Uiso d 1 . .
loop_
    _atom_site_aniso_label
    _atom_site_aniso_U_11
    _atom_site_aniso_U_22
    _atom_site_aniso_U_33
    _atom_site_aniso_U_12
    _atom_site_aniso_U_13
    _atom_site_aniso_U_23
    C1 0.0225(6) 0.0211(6) 0.0259(6) -0.0050(5) -0.0002(5) 0.0019(5)
    C2 0.0270(6) 0.0256(6) 0.0288(7) -0.0111(5) -0.0007(5) 0.0023(5)
    C3 0.0239(6) 0.0227(6) 0.0294(7) -0.0071(5) -0.0009(5) 0.0031(5)
    C4 0.0263(7) 0.0299(7) 0.0282(7) -0.0093(5) 0.0012(5) 0.0064(5)
    C5 0.0245(6) 0.0253(6) 0.0255(6) -0.0084(5) 0.0012(5) 0.0022(5)
    C6 0.0242(6) 0.0239(6) 0.0267(6) -0.0065(5) 0.0029(5) 0.0030(5)
    C7 0.0243(6) 0.0238(6) 0.0269(6) -0.0065(5) 0.0012(5) 0.0023(5)
    C8 0.0255(6) 0.0239(6) 0.0292(7) -0.0052(5) 0.0028(5) 0.0039(5)
    C9 0.0271(7) 0.0242(6) 0.0288(7) -0.0058(5) 0.0003(5) 0.0030(5)
    C10 0.0353(8) 0.0307(7) 0.0318(7) -0.0059(6) 0.0037(6) 0.0064(6)
    C11 0.0485(9) 0.0335(8) 0.0338(8) -0.0053(7) -0.0004(7) 0.0094(6)
    O1 0.0394(6) 0.0321(5) 0.0302(5) -0.0195(4) -0.0007(4) 0.0029(4)
    O2 0.0413(6) 0.0325(5) 0.0253(5) -0.0157(4) 0.0023(4) 0.0032(4)
_geom_special_details
;
All e.s.d.'s (except the e.s.d. in the dihedral angle between two l.s. planes)
are estimated using the full covariance matrix. The cell e.s.d.'s are taken
into account individually in the estimation of e.s.d.'s in distances, angles
and torsion angles; correlations between e.s.d.'s in cell parameters are only
used when they are defined by crystal symmetry. An approximate (isotropic)
treatment of cell e.s.d.'s is used for estimating e.s.d.'s involving l.s.
planes.
;
loop_
    _geom_bond_atom_site_label_1
    _geom_bond_atom_site_label_2
    _geom_bond_site_symmetry_2
    _geom_bond_distance
    _geom_bond_publ_flag
    C1 O2 . 1.2527(16) ?
    C1 O1 . 1.2862(16) ?
    C1 C2 . 1.4717(17) ?
    C2 C3 . 1.3153(19) ?
    C2 H2 . 0.9500 ?
    C3 C4 . 1.4942(17) ?
    C3 H3 . 0.9500 ?
    C4 C5 . 1.5289(18) ?
    C4 H4A . 0.9900 ?
    C4 H4B . 0.9900 ?
    C5 C6 . 1.5239(17) ?
    C5 H5A . 0.9900 ?
    C5 H5B . 0.9900 ?
    C6 C7 . 1.5215(17) ?
    C6 H6A . 0.9900 ?
    C6 H6B . 0.9900 ?
    C7 C8 . 1.5219(17) ?
    C7 H7A . 0.9900 ?
    C7 H7B . 0.9900 ?
    C8 C9 . 1.5207(18) ?
    C8 H8A . 0.9900 ?
    C8 H8B . 0.9900 ?
    C9 C10 . 1.5173(19) ?
    C9 H9A . 0.9900 ?
    C9 H9B . 0.9900 ?
    C10 C11 . 1.520(2) ?
    C10 H10A . 0.9900 ?
    C10 H10B . 0.9900 ?
    C11 H11A . 0.9800 ?
    C11 H11B . 0.9800 ?
    C11 H11C . 0.9800 ?
    O1 H1 . 0.90(2) ?
loop_
    _geom_angle_atom_site_label_1
    _geom_angle_atom_site_label_2
    _geom_angle_atom_site_label_3
    _geom_angle_site_symmetry_1
    _geom_angle_site_symmetry_3
    _geom_angle
    _geom_angle_publ_flag
    O2 C1 O1 . . 123.41(12) ?
    O2 C1 C2 . . 119.25(11) ?
    O1 C1 C2 . . 117.34(11) ?
    C3 C2 C1 . . 122.85(12) ?
    C3 C2 H2 . . 118.6 ?
    C1 C2 H2 . . 118.6 ?
    C2 C3 C4 . . 125.24(12) ?
    C2 C3 H3 . . 117.4 ?
    C4 C3 H3 . . 117.4 ?
    C3 C4 C5 . . 111.88(11) ?
    C3 C4 H4A . . 109.2 ?
    C5 C4 H4A . . 109.2 ?
    C3 C4 H4B . . 109.2 ?
    C5 C4 H4B . . 109.2 ?
    H4A C4 H4B . . 107.9 ?
    C6 C5 C4 . . 112.95(11) ?
    C6 C5 H5A . . 109.0 ?
    C4 C5 H5A . . 109.0 ?
    C6 C5 H5B . . 109.0 ?
    C4 C5 H5B . . 109.0 ?
    H5A C5 H5B . . 107.8 ?
    C7 C6 C5 . . 113.02(11) ?
    C7 C6 H6A . . 109.0 ?
    C5 C6 H6A . . 109.0 ?
    C7 C6 H6B . . 109.0 ?
    C5 C6 H6B . . 109.0 ?
    H6A C6 H6B . . 107.8 ?
    C6 C7 C8 . . 113.71(11) ?
    C6 C7 H7A . . 108.8 ?
    C8 C7 H7A . . 108.8 ?
    C6 C7 H7B . . 108.8 ?
    C8 C7 H7B . . 108.8 ?
    H7A C7 H7B . . 107.7 ?
    C9 C8 C7 . . 113.76(11) ?
    C9 C8 H8A . . 108.8 ?
    C7 C8 H8A . . 108.8 ?
    C9 C8 H8B . . 108.8 ?
    C7 C8 H8B . . 108.8 ?
    H8A C8 H8B . . 107.7 ?
    C10 C9 C8 . . 113.44(11) ?
    C10 C9 H9A . . 108.9 ?
    C8 C9 H9A . . 108.9 ?
    C10 C9 H9B . . 108.9 ?
    C8 C9 H9B . . 108.9 ?
    H9A C9 H9B . . 107.7 ?
    C9 C10 C11 . . 113.21(13) ?
    C9 C10 H10A . . 108.9 ?
    C11 C10 H10A . . 108.9 ?
    C9 C10 H10B . . 108.9 ?
    C11 C10 H10B . . 108.9 ?
    H10A C10 H10B . . 107.8 ?
    C10 C11 H11A . . 109.5 ?
    C10 C11 H11B . . 109.5 ?
    H11A C11 H11B . . 109.5 ?
    C10 C11 H11C . . 109.5 ?
    H11A C11 H11C . . 109.5 ?
    H11B C11 H11C . . 109.5 ?
    C1 O1 H1 . . 110.8(13) ?
loop_
    _geom_torsion_atom_site_label_1
    _geom_torsion_atom_site_label_2
    _geom_torsion_atom_site_label_3
    _geom_torsion_atom_site_label_4
    _geom_torsion_site_symmetry_1
    _geom_torsion_site_symmetry_2
    _geom_torsion_site_symmetry_3
    _geom_torsion_site_symmetry_4
    _geom_torsion
    _geom_torsion_publ_flag
    O2 C1 C2 C3 . . . . -178.40(13) ?
    O1 C1 C2 C3 . . . . 1.88(19) ?
    C1 C2 C3 C4 . . . . 179.50(12) ?
    C2 C3 C4 C5 . . . . -119.96(15) ?
    C3 C4 C5 C6 . . . . -173.87(11) ?
    C4 C5 C6 C7 . . . . -177.83(11) ?
    C5 C6 C7 C8 . . . . -178.77(11) ?
    C6 C7 C8 C9 . . . . -178.82(11) ?
    C7 C8 C9 C10 . . . . 179.63(11) ?
    C8 C9 C10 C11 . . . . -179.27(12) ?
loop_
    _geom_hbond_atom_site_label_D
    _geom_hbond_atom_site_label_H
    _geom_hbond_atom_site_label_A
    _geom_hbond_site_symmetry_A
    _geom_hbond_distance_DH
    _geom_hbond_distance_HA
    _geom_hbond_distance_DA
    _geom_hbond_angle_DHA
    O1 H1 O2 2_646 0.90(2) 1.73(2) 2.6244(14) 172.2(19)
_shelx_hkl_file
;
  -1   0   0  190.07    4.06
  -1   0   0  176.04    4.01
  -1   0   0  177.62    4.01
  -1   0   0  188.12    4.02
   1   0   0  176.40    3.99
   1   0   0  186.46    4.03
  -2   0   0    7.87    0.23
  -2   0   0    8.18    0.23
  -2   0   0    7.81    0.24
   2   0   0    8.13    0.20
   2   0   0    7.98    0.20
   2   0   0    7.77    0.20
   2   0   0    8.38    0.22
  -3   0   0    5.85    0.22
  -3   0   0    6.03    0.20
  -3   0   0    5.91    0.21
   3   0   0    5.82    0.17
   3   0   0    6.00    0.17
   3   0   0    6.10    0.20
  -4   0   0    0.04    0.07
  -4   0   0   -0.03    0.06
   4   0   0   -0.04    0.06
   4   0   0   -0.11    0.04
  -5   0   0    1.60    0.17
  -5   0   0    1.20    0.15
   5   0   0    1.22    0.11
  -6   0   0    0.32    0.13
  -6   0   0    0.20    0.13
   6   0   0    0.09    0.08
   5  -1   0    0.15    0.07
  -5   1   0    0.11    0.10
  -5   1   0    0.17    0.10
   4  -1   0    0.25    0.06
   4  -1   0    0.27    0.08
   4  -1   0    0.26    0.06
  -4   1   0    0.38    0.09
  -4   1   0    0.26    0.08
   3  -1   0    2.01    0.10
   3  -1   0    2.01    0.10
   3  -1   0    1.95    0.11
   3  -1   0    2.00    0.09
  -3   1   0    2.03    0.13
  -3   1   0    1.79    0.13
  -3   1   0    1.99    0.10
   2  -1   0    0.36    0.05
  -2   1   0    0.58    0.05
  -2   1   0    0.41    0.06
  -2   1   0    0.17    0.05
   1  -1   0  281.63    6.28
   1  -1   0  289.39    6.28
   1  -1   0  298.74    6.31
   1  -1   0  282.93    6.27
  -1   1   0  281.54    6.27
  -1   1   0  280.80    6.30
  -1   1   0  283.03    6.28
  -1   1   0  282.46    6.27
  -1   1   0  284.87    6.29
   0  -1   0    6.54    0.17
   0  -1   0    6.34    0.16
   0  -1   0    6.66    0.16
   0  -1   0    6.56    0.16
   0   1   0    6.76    0.17
   0   1   0    6.49    0.16
   0   1   0    6.46    0.16
   0   1   0    6.53    0.16
   0   1   0    6.63    0.16
  -1  -1   0    1.88    0.07
  -1  -1   0    1.80    0.07
  -1  -1   0    1.57    0.07
   1   1   0    2.06    0.07
   1   1   0    1.50    0.05
  -2  -1   0    0.92    0.07
  -2  -1   0    0.73    0.07
  -2  -1   0    0.95    0.07
   2   1   0    0.82    0.07
   2   1   0    0.73    0.06
  -3  -1   0    3.41    0.14
  -3  -1   0    3.35    0.15
  -3  -1   0    3.39    0.15
   3   1   0    3.23    0.14
   3   1   0    3.15    0.12
  -4  -1   0   12.91    0.40
  -4  -1   0   12.93    0.39
  -4  -1   0   12.77    0.39
   4   1   0   13.18    0.39
  -5  -1   0   20.38    0.60
  -5  -1   0   20.67    0.61
  -5  -1   0   21.01    0.62
   5  -2   0    0.85    0.11
  -5   2   0    0.93    0.15
  -5   2   0    1.12    0.17
   4  -2   0    1.63    0.13
   4  -2   0    1.53    0.13
   4  -2   0    1.56    0.12
  -4   2   0    1.58    0.16
  -4   2   0    1.17    0.14
   3  -2   0    1.94    0.12
   2  -2   0   49.46    1.10
   2  -2   0   48.69    1.09
   2  -2   0   47.85    1.10
   2  -2   0   47.93    1.10
  -2   2   0   47.56    1.09
  -2   2   0   45.90    1.08
  -2   2   0   46.60    1.08
  -2   2   0   45.60    1.12
  -2   2   0   47.05    1.11
  -1   2   0    0.04    0.03
  -1   2   0    0.08    0.04
  -1   2   0    0.11    0.04
  -1   2   0    0.08    0.04
   0  -2   0    8.17    0.21
   0  -2   0    7.92    0.22
   0  -2   0    8.15    0.21
   0   2   0    8.08    0.22
   0   2   0    8.29    0.22
   0   2   0    8.13    0.22
   0   2   0    8.12    0.22
  -1  -2   0    2.79    0.11
  -1  -2   0    2.85    0.11
   1   2   0    2.45    0.09
   1   2   0    2.58    0.09
   1   2   0    2.55    0.09
   1   2   0    2.60    0.10
  -2  -2   0    1.20    0.07
  -2  -2   0    0.68    0.07
  -2  -2   0    1.32    0.09
   2   2   0    0.86    0.07
  -3  -2   0    6.55    0.22
  -3  -2   0    6.56    0.22
  -3  -2   0    6.73    0.22
   3   2   0    6.43    0.21
   3   2   0    6.24    0.20
   3   2   0    6.38    0.22
  -4  -2   0    4.19    0.19
  -4  -2   0    3.98    0.19
  -4  -2   0    4.24    0.21
   4   2   0    4.21    0.18
   4   2   0    4.45    0.20
   4   2   0    4.02    0.17
  -5  -2   0    3.27    0.21
  -5  -2   0    3.62    0.21
  -5  -2   0    2.93    0.22
   5   2   0    3.72    0.22
  -6  -2   0    0.14    0.12
  -6  -2   0   -0.01    0.13
  -6  -2   0   -0.06    0.10
   5  -3   0    0.34    0.10
  -5   3   0    0.30    0.12
  -5   3   0    0.40    0.14
   4  -3   0    0.31    0.09
   4  -3   0    0.19    0.08
  -4   3   0    0.15    0.10
  -4   3   0    0.10    0.09
   3  -3   0    5.70    0.22
   3  -3   0    5.48    0.22
   3  -3   0    5.61    0.22
   3  -3   0    5.44    0.22
  -3   3   0    5.29    0.21
  -3   3   0    5.78    0.25
  -3   3   0    6.19    0.24
  -3   3   0    5.20    0.19
   2  -3   0    0.17    0.06
   2  -3   0    0.24    0.06
   2  -3   0    0.26    0.07
   2  -3   0    0.16    0.05
  -2   3   0    0.13    0.05
  -2   3   0    0.31    0.07
  -2   3   0    0.26    0.05
  -2   3   0    0.29    0.06
  -2   3   0    0.21    0.05
   1  -3   0    7.61    0.23
   1  -3   0    7.68    0.24
   1  -3   0    7.87    0.23
   1  -3   0    7.44    0.24
  -1   3   0    8.05    0.24
  -1   3   0    7.78    0.23
  -1   3   0    7.60    0.21
  -1   3   0    7.71    0.23
  -1   3   0    6.92    0.23
   0  -3   0    5.18    0.16
   0  -3   0    5.07    0.17
   0  -3   0    5.24    0.18
   0  -3   0    5.30    0.16
   0   3   0    4.70    0.16
   0   3   0    4.82    0.17
   0   3   0    4.96    0.17
   0   3   0    5.17    0.17
  -1  -3   0   15.27    0.41
  -1  -3   0   15.43    0.42
  -1  -3   0   15.80    0.38
  -1  -3   0   16.07    0.38
   1   3   0   16.33    0.39
   1   3   0   15.17    0.40
   1   3   0   15.64    0.39
   1   3   0   15.40    0.39
  -2  -3   0   15.95    0.37
   2   3   0   14.51    0.39
   2   3   0   14.27    0.36
   2   3   0   15.35    0.36
   2   3   0   15.07    0.36
   2   3   0   13.48    0.36
  -4  -3   0   22.36    0.61
  -4  -3   0   22.00    0.62
  -4  -3   0   23.39    0.62
   4   3   0   22.50    0.59
   4   3   0   23.62    0.64
   4   3   0   23.93    0.61
  -5  -3   0   -0.07    0.08
  -5  -3   0   -0.10    0.09
  -5  -3   0    0.13    0.09
   5   3   0    0.13    0.08
   5   3   0    0.03    0.09
  -6  -3   0   -0.09    0.10
  -6  -3   0    0.00    0.10
   4  -4   0    2.71    0.20
   4  -4   0    2.96    0.20
  -4   4   0    3.30    0.23
   3  -4   0    0.02    0.08
  -3   4   0    0.12    0.06
  -3   4   0    0.13    0.09
   2  -4   0    0.46    0.08
   2  -4   0    0.82    0.10
   2  -4   0    0.63    0.09
  -2   4   0    0.49    0.08
  -2   4   0    0.82    0.11
  -2   4   0    0.90    0.10
  -2   4   0    0.64    0.08
   1  -4   0    0.48    0.08
   1  -4   0    0.73    0.09
   1  -4   0    0.53    0.08
  -1   4   0    0.46    0.07
  -1   4   0    0.45    0.07
  -1   4   0    0.29    0.06
   0  -4   0    0.04    0.04
   0  -4   0    0.03    0.04
   0  -4   0    0.03    0.05
   0   4   0   -0.01    0.04
   0   4   0    0.04    0.05
   0   4   0    0.00    0.05
   0   4   0    0.05    0.05
  -1  -4   0    9.19    0.30
  -1  -4   0    9.29    0.30
  -1  -4   0    9.38    0.25
  -1  -4   0    9.24    0.25
   1   4   0    9.31    0.28
   1   4   0    9.64    0.27
   1   4   0    9.39    0.27
   1   4   0    8.96    0.28
  -2  -4   0   10.94    0.34
   2   4   0   10.97    0.30
   2   4   0   10.60    0.32
   2   4   0   10.39    0.30
   2   4   0   11.05    0.30
  -3  -4   0   10.08    0.35
   3   4   0   11.11    0.34
   3   4   0   10.17    0.29
   3   4   0   10.78    0.33
  -4  -4   0    3.40    0.20
   4   4   0    3.40    0.18
   4   4   0    3.82    0.20
  -5  -4   0    1.98    0.19
   5   4   0    2.22    0.19
   5   4   0    2.19    0.21
   3  -5   0    0.29    0.10
  -3   5   0    0.27    0.08
  -3   5   0    0.19    0.11
   2  -5   0    0.05    0.08
   2  -5   0    0.11    0.07
  -2   5   0    0.05    0.06
  -2   5   0    0.06    0.07
  -2   5   0    0.07    0.07
  -2   5   0    0.19    0.09
   1  -5   0    0.34    0.07
   1  -5   0    0.33    0.07
   1  -5   0    0.38    0.08
  -1   5   0    0.16    0.06
  -1   5   0    0.12    0.06
  -1   5   0    0.07    0.07
   0  -5   0    8.43    0.31
   0  -5   0    8.44    0.27
   0  -5   0    8.26    0.31
   0  -5   0    7.97    0.26
   0   5   0    7.97    0.28
   0   5   0    8.34    0.28
   0   5   0    8.27    0.28
   0   5   0    7.61    0.28
  -1  -5   0    6.05    0.25
  -1  -5   0    5.78    0.25
   1   5   0    5.69    0.22
   1   5   0    5.64    0.22
   1   5   0    5.37    0.23
   1   5   0    6.15    0.22
  -2  -5   0   10.33    0.37
   2   5   0   10.70    0.32
   2   5   0   11.00    0.33
   2   5   0   10.84    0.35
   2   5   0   11.01    0.32
  -3  -5   0    0.07    0.08
   3   5   0    0.14    0.08
   3   5   0    0.14    0.06
   3   5   0    0.31    0.09
  -4  -5   0    0.12    0.09
   4   5   0    0.02    0.09
   4   5   0    0.17    0.09
   4   5   0   -0.01    0.04
  -5  -5   0    1.39    0.18
   5   5   0    1.14    0.16
   5   5   0    1.58    0.19
   2  -6   0    0.00    0.08
  -2   6   0    0.01    0.08
  -2   6   0   -0.07    0.07
   1  -6   0    6.67    0.27
   1  -6   0    7.18    0.31
  -1   6   0    7.49    0.29
  -1   6   0    7.00    0.29
   0  -6   0   26.77    0.76
   0  -6   0   26.74    0.76
   0  -6   0   25.94    0.69
   0   6   0   27.93    0.72
   0   6   0   26.54    0.73
  -1  -6   0    1.07    0.15
  -1  -6   0    1.11    0.15
   1   6   0    1.45    0.14
   1   6   0    0.96    0.12
   1   6   0    1.34    0.14
  -2  -6   0    0.74    0.13
   2   6   0    0.34    0.08
   2   6   0    0.38    0.09
   2   6   0    0.31    0.10
   2   6   0    0.48    0.09
  -3  -6   0    0.29    0.11
   3   6   0    0.26    0.10
   3   6   0    0.21    0.11
   3   6   0    0.34    0.08
  -4  -6   0    0.78    0.15
   4   6   0    0.51    0.13
   4   6   0    0.56    0.08
   4   6   0    0.50    0.13
   0  -7   0    1.81    0.20
   0  -7   0    1.68    0.20
   0   7   0    1.25    0.16
   0   7   0    1.21    0.16
  -1  -7   0    0.29    0.12
   1   7   0    0.30    0.11
   1   7   0    0.25    0.11
  -2  -7   0    0.03    0.10
   2   7   0    0.06    0.09
   2   7   0    0.13    0.11
   2   7   0   -0.07    0.07
   2   7   0   -0.07    0.08
  -3  -7   0    1.55    0.20
   3   7   0    1.90    0.16
   3   7   0    1.55    0.17
   3   7   0    1.60    0.20
   3   7  -1    1.60    0.18
   3   7  -1    2.67    0.18
   3   7  -1    2.14    0.22
  -3  -7   1    1.81    0.21
   2   7  -1   -0.05    0.10
   2   7  -1    0.18    0.09
   2   7  -1    0.17    0.11
   2   7  -1    0.14    0.08
  -2  -7   1    0.05    0.11
   1   7  -1    0.03    0.10
   1   7  -1   -0.02    0.07
   1   7  -1   -0.03    0.08
  -1  -7   1   -0.05    0.10
   0   7  -1    1.16    0.15
   0   7  -1    1.04    0.15
   0  -7   1    1.10    0.17
   0  -7   1    0.98    0.17
   4   6  -1    7.02    0.31
   4   6  -1    6.40    0.23
   4   6  -1    6.58    0.33
  -4  -6   1    6.16    0.32
   3   6  -1    0.83    0.14
   3   6  -1    0.94    0.11
   3   6  -1    0.70    0.12
  -3  -6   1    0.78    0.14
   2   6  -1   10.61    0.38
   2   6  -1   10.23    0.34
   2   6  -1   10.62    0.34
   2   6  -1   10.53    0.34
  -2  -6   1    9.41    0.38
   1   6  -1    0.26    0.08
   1   6  -1    0.55    0.11
   1   6  -1    0.24    0.08
  -1  -6   1    0.77    0.13
  -1  -6   1    0.53    0.11
   0   6  -1    2.21    0.17
   0   6  -1    1.90    0.16
   0  -6   1    1.92    0.19
   0  -6   1    1.68    0.18
   0  -6   1    1.79    0.14
  -1   6  -1    0.46    0.09
  -1   6  -1    0.35    0.10
   1  -6   1    0.54    0.10
   1  -6   1    0.53    0.13
  -2   6  -1   -0.06    0.07
  -2   6  -1    0.00    0.08
  -2   6  -1    0.11    0.09
   2  -6   1    0.13    0.09
   2  -6   1    0.22    0.10
   5   5  -1    2.37    0.22
   5   5  -1    2.77    0.25
  -5  -5   1    2.67    0.22
   4   5  -1    0.66    0.07
   4   5  -1    0.81    0.12
   4   5  -1    0.70    0.12
  -4  -5   1    0.76    0.13
   3   5  -1    0.01    0.07
   3   5  -1   -0.02    0.05
   3   5  -1    0.17    0.08
  -3  -5   1   -0.01    0.08
   2   5  -1    3.37    0.17
   2   5  -1    3.60    0.17
   2   5  -1    3.64    0.17
   2   5  -1    3.82    0.20
  -2  -5   1    3.75    0.20
   1   5  -1    9.87    0.33
   1   5  -1   10.66    0.32
   1   5  -1   10.27    0.32
   1   5  -1    9.72    0.32
  -1  -5   1   10.54    0.36
  -1  -5   1   10.47    0.35
   0   5  -1    1.81    0.13
   0   5  -1    1.95    0.14
   0   5  -1    1.95    0.15
   0   5  -1    2.17    0.15
   0  -5   1    2.58    0.17
   0  -5   1    2.78    0.18
   0  -5   1    2.56    0.14
   0  -5   1    2.62    0.13
  -1   5  -1    0.25    0.08
  -1   5  -1    0.15    0.06
   1  -5   1    0.61    0.10
   1  -5   1    0.59    0.08
   1  -5   1    0.36    0.07
  -2   5  -1    0.23    0.09
  -2   5  -1    0.09    0.07
  -2   5  -1    0.20    0.07
  -2   5  -1    0.23    0.08
   2  -5   1    0.47    0.10
   2  -5   1    0.43    0.10
  -3   5  -1    1.25    0.13
  -3   5  -1    1.72    0.19
   3  -5   1    1.60    0.17
   5   4  -1    0.10    0.09
   5   4  -1    0.02    0.10
  -5  -4   1    0.27    0.10
   4   4  -1    0.21    0.09
   4   4  -1    0.14    0.08
  -4  -4   1    0.20    0.08
   3   4  -1    3.02    0.13
   3   4  -1    3.75    0.18
   3   4  -1    3.88    0.18
  -3  -4   1    3.54    0.19
   2   4  -1   15.39    0.39
   2   4  -1   15.10    0.39
   2   4  -1   14.46    0.39
   2   4  -1   15.19    0.42
  -2  -4   1   14.78    0.43
   1   4  -1    7.79    0.26
   1   4  -1    8.00    0.24
   1   4  -1    7.89    0.25
   1   4  -1    7.96    0.24
  -1  -4   1    7.71    0.22
  -1  -4   1    7.86    0.28
  -1  -4   1    8.30    0.27
  -1  -4   1    8.10    0.23
   0   4  -1    0.28    0.06
   0   4  -1    0.46    0.07
   0   4  -1    0.36    0.07
   0   4  -1    0.40    0.06
   0  -4   1    0.45    0.07
   0  -4   1    0.37    0.06
   0  -4   1    0.38    0.07
  -1   4  -1    2.12    0.13
  -1   4  -1    1.95    0.12
  -1   4  -1    2.11    0.13
   1  -4   1    1.97    0.12
   1  -4   1    2.34    0.14
   1  -4   1    2.24    0.13
  -2   4  -1    0.04    0.06
  -2   4  -1   -0.06    0.04
  -2   4  -1   -0.01    0.07
  -2   4  -1    0.00    0.05
   2  -4   1    0.10    0.06
   2  -4   1   -0.02    0.06
   2  -4   1    0.01    0.06
  -3   4  -1    0.14    0.09
  -3   4  -1    0.10    0.06
   3  -4   1    0.07    0.07
   3  -4   1    0.21    0.07
  -4   4  -1    3.75    0.25
   4  -4   1    2.89    0.21
   4  -4   1    2.90    0.20
  -6  -3   1    0.38    0.13
  -6  -3   1    0.02    0.11
   5   3  -1    0.17    0.08
   5   3  -1    0.18    0.09
  -5  -3   1    0.15    0.09
  -5  -3   1    0.14    0.09
  -5  -3   1    0.14    0.09
   4   3  -1    1.42    0.12
   4   3  -1    2.13    0.16
   4   3  -1    1.81    0.14
  -4  -3   1    2.05    0.15
  -4  -3   1    1.96    0.14
  -4  -3   1    1.79    0.16
   3   3  -1   99.39    2.23
   3   3  -1   95.11    2.22
  -3  -3   1   98.72    2.23
  -3  -3   1  100.37    2.24
  -3  -3   1   98.06    2.25
   2   3  -1  121.59    2.61
   2   3  -1  115.81    2.62
   2   3  -1  122.22    2.62
   2   3  -1  115.28    2.65
  -2  -3   1  116.66    2.66
  -2  -3   1  117.56    2.62
   1   3  -1    5.54    0.18
   1   3  -1    5.78    0.18
   1   3  -1    5.63    0.19
   1   3  -1    6.04    0.18
  -1  -3   1    5.66    0.20
  -1  -3   1    5.91    0.16
  -1  -3   1    5.78    0.19
  -1  -3   1    5.85    0.16
   0   3  -1    3.00    0.13
   0   3  -1    3.10    0.13
   0   3  -1    2.81    0.12
   0   3  -1    2.93    0.12
   0  -3   1    3.37    0.13
   0  -3   1    3.51    0.13
   0  -3   1    3.75    0.15
   0  -3   1    3.76    0.13
  -1   3  -1   14.37    0.39
  -1   3  -1   15.24    0.39
  -1   3  -1   14.40    0.37
  -1   3  -1   14.97    0.39
  -1   3  -1   14.92    0.39
   1  -3   1   14.94    0.39
   1  -3   1   14.23    0.40
   1  -3   1   14.44    0.38
   1  -3   1   14.58    0.38
  -2   3  -1    0.65    0.07
  -2   3  -1    0.61    0.09
  -2   3  -1    0.52    0.07
  -2   3  -1    0.43    0.07
  -2   3  -1    0.65    0.07
   2  -3   1    0.67    0.08
   2  -3   1    0.55    0.08
   2  -3   1    0.58    0.08
   2  -3   1    0.69    0.09
  -3   3  -1    7.85    0.25
  -3   3  -1    8.81    0.30
  -3   3  -1    8.56    0.31
   3  -3   1    8.46    0.29
   3  -3   1    8.23    0.28
   3  -3   1    8.26    0.28
   3  -3   1    8.26    0.28
  -4   3  -1    0.94    0.13
  -4   3  -1    1.27    0.16
   4  -3   1    0.94    0.12
   4  -3   1    1.18    0.13
  -5   3  -1    0.41    0.13
  -5   3  -1    0.23    0.12
   5  -3   1    0.32    0.11
  -6  -2   1   -0.16    0.09
  -6  -2   1   -0.12    0.10
  -6  -2   1   -0.19    0.11
   5   2  -1    1.86    0.20
  -5  -2   1    1.52    0.16
  -5  -2   1    1.58    0.16
  -5  -2   1    1.37    0.17
   4   2  -1    6.18    0.22
   4   2  -1    6.49    0.25
   4   2  -1    6.71    0.23
  -4  -2   1    6.48    0.25
  -4  -2   1    6.35    0.25
  -4  -2   1    6.29    0.25
   3   2  -1    8.34    0.25
   3   2  -1    8.18    0.26
   3   2  -1    8.13    0.24
  -3  -2   1    8.32    0.26
  -3  -2   1    8.74    0.26
  -3  -2   1    8.20    0.26
   2   2  -1   12.57    0.33
  -2  -2   1   12.67    0.34
  -2  -2   1   13.69    0.34
  -2  -2   1   13.50    0.35
   1   2  -1    6.64    0.19
   1   2  -1    7.06    0.19
   1   2  -1    7.21    0.19
   1   2  -1    6.81    0.20
  -1  -2   1    8.07    0.22
  -1  -2   1    7.62    0.18
  -1  -2   1    7.54    0.21
   0   2  -1    0.53    0.05
   0   2  -1    0.64    0.06
   0   2  -1    0.55    0.05
   0   2  -1    0.58    0.05
   0  -2   1    0.68    0.06
   0  -2   1    0.65    0.05
  -1   2  -1    2.19    0.10
  -1   2  -1    1.97    0.10
  -1   2  -1    2.23    0.10
  -1   2  -1    2.08    0.10
  -1   2  -1    2.26    0.10
  -2   2  -1  135.43    3.05
  -2   2  -1  136.86    3.03
  -2   2  -1  132.20    3.06
  -2   2  -1  139.44    3.03
  -2   2  -1  137.36    3.03
   2  -2   1  134.26    3.05
   2  -2   1  139.29    3.04
   2  -2   1  136.93    3.04
   2  -2   1  137.59    3.04
  -3   2  -1   15.06    0.45
  -3   2  -1   14.80    0.40
  -3   2  -1   15.17    0.44
   3  -2   1   16.44    0.42
   3  -2   1   15.55    0.42
   3  -2   1   14.94    0.43
   3  -2   1   16.28    0.42
  -5   2  -1    0.08    0.10
  -5   2  -1   -0.08    0.09
   5  -2   1    0.05    0.08
  -6  -1   1    0.77    0.16
  -6  -1   1    0.77    0.15
  -5  -1   1    2.31    0.19
  -5  -1   1    2.79    0.21
  -5  -1   1    2.24    0.19
   4   1  -1    3.23    0.17
  -4  -1   1    3.08    0.17
  -4  -1   1    2.85    0.18
  -4  -1   1    3.04    0.16
   3   1  -1    1.24    0.08
   3   1  -1    1.29    0.09
  -3  -1   1    1.12    0.09
  -3  -1   1    1.46    0.10
  -3  -1   1    1.11    0.11
   2   1  -1   26.39    0.63
   2   1  -1   26.29    0.61
  -2  -1   1   25.70    0.63
  -2  -1   1   26.60    0.63
  -2  -1   1   27.34    0.63
   1   1  -1   36.43    0.86
  -1  -1   1   39.61    0.86
  -1  -1   1   38.67    0.86
  -1  -1   1   38.04    0.86
   0   1  -1    5.11    0.13
   0   1  -1    5.15    0.13
   0   1  -1    4.87    0.13
   0   1  -1    5.03    0.13
   0  -1   1    5.07    0.13
   0  -1   1    5.21    0.13
   0  -1   1    4.81    0.13
   0  -1   1    5.11    0.13
   0  -1   1    5.10    0.14
  -1   1  -1  254.43    5.42
  -1   1  -1  240.62    5.41
  -1   1  -1  246.29    5.43
  -1   1  -1  245.85    5.42
   1  -1   1  247.18    5.44
   1  -1   1  240.39    5.43
   1  -1   1  246.71    5.46
   1  -1   1  248.67    5.43
  -2   1  -1   14.57    0.36
  -2   1  -1   14.80    0.40
  -2   1  -1   14.37    0.36
  -2   1  -1   15.45    0.36
  -2   1  -1   14.73    0.40
   2  -1   1   15.16    0.37
   2  -1   1   15.55    0.39
   2  -1   1   15.28    0.37
   2  -1   1   15.69    0.37
  -3   1  -1    1.70    0.12
  -3   1  -1    1.67    0.13
  -3   1  -1    1.83    0.09
   3  -1   1    1.98    0.10
   3  -1   1    2.01    0.10
   3  -1   1    1.73    0.09
   3  -1   1    2.00    0.12
  -4   1  -1    0.81    0.11
  -4   1  -1    0.69    0.12
   4  -1   1    0.73    0.08
   4  -1   1    0.76    0.08
   4  -1   1    0.80    0.11
  -5   1  -1    0.18    0.09
  -5   1  -1    0.09    0.10
   5  -1   1    0.03    0.06
   6   0  -1    0.24    0.07
  -6   0   1    0.38    0.13
  -6   0   1    0.29    0.13
   5   0  -1    0.61    0.08
  -5   0   1    0.69    0.12
  -5   0   1    0.87    0.14
   4   0  -1    2.65    0.15
   4   0  -1    2.71    0.12
  -4   0   1    2.57    0.16
  -4   0   1    2.68    0.18
   3   0  -1    0.52    0.05
   3   0  -1    0.37    0.05
   3   0  -1    0.67    0.07
  -3   0   1    0.75    0.08
  -3   0   1    0.65    0.09
  -3   0   1    0.86    0.09
   2   0  -1    0.45    0.05
   2   0  -1    0.29    0.03
   2   0  -1    0.25    0.03
  -2   0   1    0.45    0.06
  -2   0   1    0.35    0.04
  -2   0   1    0.44    0.05
  -2   0   1    0.21    0.05
   1   0  -1  188.12    4.15
   1   0  -1  186.38    4.18
  -1   0   1  193.07    4.21
  -1   0   1  192.50    4.19
  -1   0   1  186.81    4.19
  -1   0   1  191.76    4.17
  -1   0  -1  320.61    6.91
  -1   0  -1  308.38    6.89
  -1   0  -1  322.42    6.93
   1   0   1  313.71    6.87
   1   0   1  309.45    6.92
   1   0   1  305.33    6.87
  -2   0  -1   10.06    0.27
  -2   0  -1    9.49    0.27
  -2   0  -1    9.51    0.27
   2   0   1   10.22    0.24
   2   0   1   10.31    0.27
   2   0   1    9.61    0.24
   2   0   1    9.93    0.24
  -3   0  -1    0.11    0.05
  -3   0  -1    0.08    0.05
  -3   0  -1    0.13    0.05
   3   0   1    0.01    0.03
   3   0   1    0.12    0.05
   3   0   1    0.02    0.03
   3   0   1    0.03    0.03
  -4   0  -1    0.09    0.07
  -4   0  -1    0.10    0.08
   4   0   1    0.26    0.08
   4   0   1    0.13    0.05
  -5   0  -1    0.20    0.09
  -5   0  -1    0.21    0.10
  -6   0  -1    0.18    0.11
  -6   0  -1    0.16    0.12
   6   0   1    0.05    0.08
   5  -1  -1    0.15    0.07
  -5   1   1    0.17    0.11
  -5   1   1    0.16    0.10
   4  -1  -1    2.85    0.19
   4  -1  -1    2.89    0.14
  -4   1   1    2.87    0.18
  -4   1   1    3.26    0.19
   3  -1  -1    0.93    0.07
   3  -1  -1    0.93    0.09
   3  -1  -1    0.91    0.08
   3  -1  -1    0.95    0.07
  -3   1   1    1.02    0.07
  -3   1   1    0.96    0.10
  -3   1   1    0.93    0.10
   2  -1  -1    1.05    0.07
   2  -1  -1    0.95    0.07
   2  -1  -1    0.81    0.07
   2  -1  -1    0.92    0.06
  -2   1   1    0.83    0.08
  -2   1   1    0.97    0.05
  -2   1   1    0.99    0.06
  -2   1   1    0.83    0.08
  -2   1   1    0.83    0.05
   1  -1  -1  295.64    6.61
   1  -1  -1  299.00    6.62
   1  -1  -1  293.19    6.60
   1  -1  -1  312.38    6.63
  -1   1   1  297.17    6.64
  -1   1   1  305.26    6.61
  -1   1   1  300.29    6.66
  -1   1   1  305.54    6.62
  -1   1   1  297.04    6.62
   0  -1  -1   17.26    0.42
   0  -1  -1   17.97    0.40
   0  -1  -1   17.41    0.40
   0  -1  -1   16.77    0.40
   0   1   1   17.54    0.40
   0   1   1   17.17    0.40
   0   1   1   17.36    0.40
   0   1   1   17.24    0.40
   0   1   1   17.61    0.41
  -1  -1  -1   19.10    0.45
  -1  -1  -1   20.35    0.45
  -1  -1  -1   19.90    0.46
   1   1   1   17.88    0.43
   1   1   1   20.13    0.44
   1   1   1   18.77    0.45
   1   1   1   19.08    0.44
  -2  -1  -1    1.94    0.09
  -2  -1  -1    2.21    0.10
  -2  -1  -1    1.94    0.10
   2   1   1    2.09    0.10
   2   1   1    1.85    0.09
   2   1   1    2.01    0.08
  -3  -1  -1    1.32    0.11
  -3  -1  -1    1.48    0.10
  -3  -1  -1    1.47    0.10
   3   1   1    1.33    0.08
   3   1   1    1.50    0.10
  -4  -1  -1    9.69    0.33
  -4  -1  -1    9.59    0.32
  -4  -1  -1    9.60    0.32
   4   1   1   10.07    0.32
   4   1   1    9.68    0.29
  -5  -1  -1    2.39    0.18
  -5  -1  -1    3.20    0.22
  -5  -1  -1    2.51    0.20
   5   1   1    2.57    0.20
  -6  -1  -1   20.79    0.65
  -6  -1  -1   20.41    0.67
   5  -2  -1    0.21    0.08
  -5   2   1    0.30    0.13
  -5   2   1    0.38    0.12
   4  -2  -1    3.03    0.16
   4  -2  -1    3.18    0.16
   4  -2  -1    3.00    0.16
  -4   2   1    2.85    0.20
  -4   2   1    3.04    0.20
   3  -2  -1    1.44    0.10
   3  -2  -1    1.21    0.10
   3  -2  -1    1.26    0.10
   3  -2  -1    1.43    0.10
  -3   2   1    1.10    0.10
   2  -2  -1   56.70    1.29
   2  -2  -1   57.31    1.29
   2  -2  -1   57.29    1.30
   2  -2  -1   55.85    1.30
  -2   2   1   55.60    1.28
  -2   2   1   56.22    1.31
  -2   2   1   56.40    1.29
  -2   2   1   56.72    1.28
  -2   2   1   56.61    1.32
   1  -2  -1   11.13    0.29
   1  -2  -1   10.60    0.28
   1  -2  -1   10.72    0.29
   1  -2  -1   11.15    0.29
  -1   2   1   11.12    0.29
  -1   2   1   10.62    0.28
  -1   2   1   10.90    0.28
  -1   2   1   10.59    0.28
  -1   2   1   10.42    0.29
  -1   2   1   10.57    0.28
   0  -2  -1    2.42    0.09
   0  -2  -1    2.64    0.10
   0  -2  -1    2.57    0.09
   0   2   1    2.45    0.09
   0   2   1    2.49    0.09
   0   2   1    2.47    0.09
   0   2   1    2.36    0.10
  -1  -2  -1    0.23    0.04
   1   2   1    0.10    0.03
   1   2   1    0.16    0.03
   1   2   1    0.15    0.03
   1   2   1    0.14    0.03
  -2  -2  -1   -0.05    0.04
  -2  -2  -1    0.03    0.04
   2   2   1    0.07    0.04
   2   2   1    0.09    0.02
   2   2   1    0.06    0.02
   2   2   1    0.04    0.03
  -3  -2  -1    6.82    0.23
  -3  -2  -1    6.74    0.22
  -3  -2  -1    6.49    0.22
   3   2   1    6.50    0.20
   3   2   1    6.65    0.23
   3   2   1    6.54    0.21
  -4  -2  -1    1.05    0.11
  -4  -2  -1    0.83    0.11
  -4  -2  -1    0.94    0.11
   4   2   1    1.18    0.13
   4   2   1    0.86    0.09
  -5  -2  -1    7.22    0.31
  -5  -2  -1    7.30    0.30
  -5  -2  -1    6.94    0.31
   5   2   1    7.38    0.31
  -6  -2  -1   -0.11    0.10
  -6  -2  -1   -0.11    0.11
  -6  -2  -1    0.03    0.10
   5  -3  -1    0.05    0.09
  -5   3   1    0.03    0.10
  -5   3   1   -0.05    0.10
   4  -3  -1    1.49    0.14
   4  -3  -1    1.50    0.15
  -4   3   1    1.34    0.16
  -4   3   1    1.33    0.15
   3  -3  -1   46.16    1.09
   3  -3  -1   42.94    1.13
   3  -3  -1   45.33    1.09
   3  -3  -1   46.31    1.10
  -3   3   1   46.19    1.09
  -3   3   1   45.35    1.13
  -3   3   1   44.66    1.06
  -3   3   1   46.85    1.11
   2  -3  -1   32.29    0.79
   2  -3  -1   31.62    0.80
   2  -3  -1   32.07    0.79
   2  -3  -1   33.56    0.80
  -2   3   1   32.17    0.79
  -2   3   1   33.28    0.80
  -2   3   1   34.47    0.79
  -2   3   1   33.73    0.82
  -2   3   1   32.46    0.79
   1  -3  -1    0.85    0.08
   1  -3  -1    1.12    0.08
   1  -3  -1    1.10    0.08
  -1   3   1    0.83    0.08
  -1   3   1    0.92    0.08
  -1   3   1    0.73    0.07
  -1   3   1    0.69    0.07
  -1   3   1    0.89    0.08
   0  -3  -1    5.24    0.18
   0  -3  -1    5.40    0.17
   0  -3  -1    5.33    0.17
   0  -3  -1    5.49    0.17
   0   3   1    5.18    0.17
   0   3   1    5.12    0.17
   0   3   1    5.20    0.17
   0   3   1    5.23    0.18
  -1  -3  -1   13.74    0.33
  -1  -3  -1   13.32    0.37
  -1  -3  -1   13.49    0.33
  -1  -3  -1   13.48    0.36
   1   3   1   12.93    0.34
   1   3   1   13.08    0.34
   1   3   1   12.86    0.35
   1   3   1   13.83    0.34
  -4  -3  -1   16.13    0.49
  -4  -3  -1   16.71    0.47
  -4  -3  -1   17.02    0.48
   4   3   1   17.45    0.47
   4   3   1   16.72    0.50
   4   3   1   15.97    0.45
  -5  -3  -1   -0.07    0.08
  -5  -3  -1   -0.09    0.08
   5   3   1    0.02    0.07
   5   3   1    0.04    0.09
  -6  -3  -1    0.05    0.11
  -6  -3  -1    0.01    0.11
   4  -4  -1    2.42    0.19
   4  -4  -1    2.60    0.19
  -4   4   1    2.67    0.22
   3  -4  -1   -0.01    0.07
  -3   4   1    0.11    0.08
  -3   4   1    0.12    0.06
  -3   4   1   -0.02    0.05
   2  -4  -1    0.06    0.06
   2  -4  -1   -0.04    0.06
   2  -4  -1    0.07    0.06
  -2   4   1    0.04    0.06
  -2   4   1    0.15    0.07
  -2   4   1    0.06    0.05
  -2   4   1    0.10    0.06
   1  -4  -1    0.19    0.06
   1  -4  -1    0.06    0.05
   1  -4  -1    0.12    0.05
  -1   4   1   -0.03    0.05
  -1   4   1    0.05    0.05
  -1   4   1    0.06    0.05
   0  -4  -1    0.30    0.06
   0  -4  -1    0.19    0.06
   0  -4  -1    0.27    0.05
   0   4   1    0.36    0.07
   0   4   1    0.19    0.06
   0   4   1    0.16    0.05
   0   4   1    0.23    0.06
  -1  -4  -1   10.86    0.33
  -1  -4  -1   10.77    0.29
  -1  -4  -1   10.71    0.29
  -1  -4  -1   10.53    0.34
   1   4   1   10.46    0.32
   1   4   1   11.07    0.31
   1   4   1   11.29    0.31
   1   4   1   11.18    0.31
  -2  -4  -1    8.37    0.28
   2   4   1    8.18    0.24
   2   4   1    8.42    0.24
   2   4   1    7.86    0.24
   2   4   1    7.76    0.26
  -3  -4  -1    2.26    0.16
   3   4   1    1.88    0.14
  -4  -4  -1    3.88    0.22
   4   4   1    3.75    0.19
   4   4   1    4.27    0.21
  -5  -4  -1    0.77    0.14
   5   4   1    0.68    0.14
   5   4   1    0.72    0.13
   3  -5  -1    0.54    0.11
  -3   5   1    0.76    0.14
  -3   5   1    0.43    0.10
   2  -5  -1    0.53    0.10
   2  -5  -1    0.64    0.10
  -2   5   1    0.48    0.10
  -2   5   1    0.50    0.11
  -2   5   1    0.47    0.09
  -2   5   1    0.46    0.09
   1  -5  -1    0.41    0.09
   1  -5  -1    0.34    0.08
   1  -5  -1    0.30    0.07
  -1   5   1    0.19    0.06
  -1   5   1    0.03    0.07
  -1   5   1    0.23    0.08
  -1   5   1    0.08    0.06
   0  -5  -1    2.34    0.13
   0  -5  -1    2.31    0.16
   0  -5  -1    2.32    0.16
   0  -5  -1    2.10    0.13
   0   5   1    1.88    0.13
   0   5   1    1.87    0.13
   0   5   1    1.72    0.14
   0   5   1    2.23    0.14
  -1  -5  -1    0.87    0.11
   1   5   1    0.43    0.08
   1   5   1    0.34    0.07
   1   5   1    0.49    0.09
  -2  -5  -1   14.85    0.47
   2   5   1   15.43    0.42
   2   5   1   16.07    0.43
   2   5   1   15.03    0.45
   2   5   1   15.89    0.43
   2   5   1   15.21    0.45
  -3  -5  -1    0.23    0.09
   3   5   1    0.23    0.09
   3   5   1    0.28    0.08
   3   5   1    0.10    0.06
  -4  -5  -1    0.10    0.09
   4   5   1    0.17    0.06
   4   5   1    0.24    0.09
   4   5   1    0.16    0.10
  -5  -5  -1    0.26    0.12
   5   5   1    0.16    0.11
   5   5   1    0.27    0.12
   2  -6  -1   -0.04    0.07
  -2   6   1    0.06    0.08
  -2   6   1    0.00    0.08
   1  -6  -1    6.72    0.27
   1  -6  -1    6.89    0.30
  -1   6   1    7.16    0.29
  -1   6   1    6.83    0.29
   0  -6  -1    2.57    0.20
   0  -6  -1    3.03    0.22
   0  -6  -1    3.01    0.16
   0   6   1    1.95    0.18
   0   6   1    2.50    0.17
  -1  -6  -1   33.05    0.91
   1   6   1   34.91    0.88
   1   6   1   35.25    0.88
   1   6   1   33.83    0.87
   1   6   1   33.73    0.90
  -2  -6  -1    2.48    0.20
   2   6   1    2.48    0.19
   2   6   1    2.53    0.16
   2   6   1    2.76    0.17
   2   6   1    2.58    0.16
   2   6   1    2.38    0.17
  -3  -6  -1   -0.02    0.09
   3   6   1    0.08    0.09
   3   6   1   -0.08    0.09
   3   6   1    0.21    0.07
  -4  -6  -1    0.73    0.14
   4   6   1    0.39    0.13
   4   6   1    0.44    0.08
   4   6   1    0.28    0.12
   0  -7  -1    2.18    0.22
   0  -7  -1    1.89    0.21
   0   7   1    1.76    0.19
   0   7   1    2.17    0.19
  -1  -7  -1   -0.14    0.09
   1   7   1   -0.14    0.08
   1   7   1    0.08    0.10
  -2  -7  -1    0.07    0.10
   2   7   1   -0.02    0.08
   2   7   1   -0.11    0.07
   2   7   1    0.03    0.08
   2   7   1    0.30    0.12
  -3  -7  -1    0.15    0.12
   3   7   1    0.13    0.08
   3   7   1   -0.08    0.10
   3   7   1    0.15    0.11
   3   7  -2    3.17    0.22
   3   7  -2    3.38    0.27
   3   7  -2    3.30    0.20
  -3  -7   2    2.91    0.25
   2   7  -2    0.30    0.13
   2   7  -2    0.33    0.10
   2   7  -2    0.57    0.12
  -2  -7   2    0.57    0.14
   1   7  -2    0.11    0.10
   1   7  -2    0.04    0.09
  -1  -7   2    0.16    0.12
  -1  -7   2    0.03    0.10
   0   7  -2    0.24    0.11
   0   7  -2    0.37    0.11
   0  -7   2    0.33    0.12
   0  -7   2    0.28    0.13
   4   6  -2    9.44    0.39
   4   6  -2    9.39    0.29
   4   6  -2    9.62    0.40
  -4  -6   2    9.21    0.39
   3   6  -2    1.60    0.16
   3   6  -2    1.96    0.19
   3   6  -2    1.82    0.14
  -3  -6   2    1.73    0.18
   2   6  -2    1.80    0.17
   2   6  -2    1.54    0.14
   2   6  -2    1.45    0.13
   2   6  -2    1.62    0.14
  -2  -6   2    1.88    0.19
   1   6  -2    8.69    0.31
   1   6  -2    8.67    0.32
   1   6  -2    9.08    0.34
  -1  -6   2    8.61    0.36
  -1  -6   2    7.73    0.33
   0   6  -2    1.63    0.16
   0   6  -2    1.57    0.15
   0  -6   2    1.49    0.13
   0  -6   2    1.83    0.18
   0  -6   2    1.74    0.18
  -1   6  -2    0.20    0.09
  -1   6  -2    0.09    0.08
   1  -6   2    0.14    0.08
   1  -6   2    0.11    0.09
  -2   6  -2    0.45    0.12
  -2   6  -2    0.23    0.08
  -2   6  -2    0.29    0.10
   2  -6   2    0.27    0.10
   2  -6   2    0.49    0.12
   5   5  -2    4.64    0.28
   5   5  -2    4.50    0.27
  -5  -5   2    4.55    0.27
   4   5  -2    0.31    0.10
   4   5  -2    0.41    0.06
   4   5  -2    0.35    0.10
  -4  -5   2    0.63    0.12
   3   5  -2   -0.05    0.07
   3   5  -2    0.10    0.05
  -3  -5   2   -0.04    0.07
   2   5  -2    1.80    0.13
   2   5  -2    1.60    0.12
   2   5  -2    1.96    0.15
   2   5  -2    1.78    0.13
  -2  -5   2    1.63    0.15
   1   5  -2   13.67    0.39
   1   5  -2   13.33    0.42
   1   5  -2   14.53    0.40
   1   5  -2   13.55    0.40
  -1  -5   2   13.89    0.43
  -1  -5   2   14.22    0.45
   0   5  -2   17.48    0.48
   0   5  -2   16.92    0.47
   0   5  -2   17.16    0.48
   0   5  -2   16.63    0.49
   0  -5   2   16.54    0.51
   0  -5   2   16.85    0.50
   0  -5   2   17.27    0.46
   0  -5   2   17.58    0.46
  -1   5  -2    4.71    0.21
  -1   5  -2    4.66    0.20
  -1   5  -2    4.62    0.21
   1  -5   2    4.87    0.23
   1  -5   2    4.93    0.21
   1  -5   2    4.94    0.21
  -2   5  -2    1.39    0.14
  -2   5  -2    1.53    0.13
  -2   5  -2    1.91    0.17
   2  -5   2    1.80    0.16
   2  -5   2    1.67    0.14
  -3   5  -2    0.80    0.11
  -3   5  -2    0.89    0.15
   3  -5   2    1.03    0.13
   5   4  -2    1.16    0.14
   5   4  -2    1.10    0.16
  -5  -4   2    1.12    0.15
   4   4  -2    0.01    0.07
   4   4  -2   -0.06    0.07
  -4  -4   2    0.01    0.07
   3   4  -2    3.82    0.15
   3   4  -2    4.40    0.19
  -3  -4   2    4.48    0.21
   2   4  -2    7.89    0.24
   2   4  -2    7.98    0.26
   2   4  -2    8.47    0.24
   2   4  -2    7.77    0.24
  -2  -4   2    8.42    0.28
   1   4  -2    2.08    0.12
   1   4  -2    2.06    0.11
   1   4  -2    1.84    0.11
   1   4  -2    2.07    0.11
  -1  -4   2    2.04    0.09
  -1  -4   2    2.10    0.10
  -1  -4   2    2.04    0.14
  -1  -4   2    2.18    0.13
   0   4  -2    0.57    0.08
   0   4  -2    0.54    0.07
   0   4  -2    0.54    0.07
   0   4  -2    0.58    0.07
   0  -4   2    0.53    0.07
   0  -4   2    0.65    0.09
   0  -4   2    0.64    0.07
  -1   4  -2    2.25    0.13
  -1   4  -2    2.26    0.13
  -1   4  -2    2.26    0.13
   1  -4   2    2.55    0.13
   1  -4   2    2.70    0.14
   1  -4   2    2.77    0.15
  -2   4  -2    1.15    0.11
  -2   4  -2    1.16    0.13
  -2   4  -2    1.07    0.10
  -2   4  -2    0.96    0.10
   2  -4   2    1.09    0.12
   2  -4   2    0.94    0.11
   2  -4   2    1.24    0.12
  -3   4  -2    0.27    0.10
  -3   4  -2    0.09    0.06
   3  -4   2    0.12    0.07
   3  -4   2    0.25    0.08
  -4   4  -2    0.85    0.15
   4  -4   2    1.34    0.15
   4  -4   2    0.93    0.19
  -6  -3   2    0.12    0.11
  -6  -3   2    0.02    0.10
   5   3  -2    1.90    0.18
   5   3  -2    2.02    0.21
  -5  -3   2    1.57    0.17
  -5  -3   2    1.65    0.17
  -5  -3   2    1.85    0.17
   4   3  -2   10.60    0.32
   4   3  -2    9.97    0.32
   4   3  -2    9.95    0.34
  -4  -3   2    9.57    0.33
  -4  -3   2    9.55    0.33
  -4  -3   2    9.64    0.33
   3   3  -2   20.45    0.54
  -3  -3   2   21.35    0.55
  -3  -3   2   20.94    0.54
  -3  -3   2   21.43    0.56
   2   3  -2    5.37    0.19
   2   3  -2    5.49    0.16
   2   3  -2    5.10    0.16
  -2  -3   2    5.54    0.19
  -2  -3   2    5.22    0.17
   1   3  -2    6.27    0.18
   1   3  -2    6.18    0.19
   1   3  -2    6.06    0.20
   1   3  -2    6.06    0.18
  -1  -3   2    6.43    0.22
  -1  -3   2    6.35    0.21
  -1  -3   2    6.15    0.17
  -1  -3   2    6.46    0.17
   0   3  -2   19.88    0.49
   0   3  -2   19.37    0.49
   0   3  -2   20.36    0.49
   0   3  -2   19.08    0.49
   0  -3   2   19.49    0.51
   0  -3   2   19.42    0.48
   0  -3   2   20.27    0.48
   0  -3   2   20.05    0.49
  -1   3  -2    0.24    0.05
  -1   3  -2    0.23    0.05
  -1   3  -2    0.35    0.05
  -1   3  -2    0.30    0.05
  -1   3  -2    0.21    0.05
   1  -3   2    0.53    0.06
   1  -3   2    0.46    0.06
   1  -3   2    0.54    0.06
  -2   3  -2    0.00    0.04
  -2   3  -2    0.06    0.05
  -2   3  -2    0.04    0.05
  -2   3  -2   -0.09    0.04
   2  -3   2   -0.12    0.04
   2  -3   2   -0.01    0.05
   2  -3   2   -0.13    0.05
   2  -3   2   -0.15    0.05
  -3   3  -2    2.04    0.16
  -3   3  -2    1.25    0.11
   3  -3   2    1.90    0.14
   3  -3   2    1.42    0.13
   3  -3   2    1.29    0.13
   3  -3   2    1.34    0.13
  -4   3  -2    3.21    0.21
  -4   3  -2    3.10    0.22
   4  -3   2    2.84    0.18
   4  -3   2    3.00    0.18
  -5   3  -2    1.00    0.17
  -5   3  -2    0.68    0.15
   5  -3   2    0.86    0.13
  -6  -2   2   -0.24    0.09
  -6  -2   2   -0.09    0.11
  -6  -2   2    0.08    0.11
  -5  -2   2   -0.08    0.09
  -5  -2   2   -0.08    0.08
  -5  -2   2    0.19    0.09
   4   2  -2    8.01    0.26
   4   2  -2    8.37    0.29
   4   2  -2    8.30    0.26
  -4  -2   2    8.15    0.29
  -4  -2   2    8.23    0.30
  -4  -2   2    8.07    0.28
   3   2  -2    7.62    0.24
   3   2  -2    8.07    0.24
  -3  -2   2    8.00    0.25
  -3  -2   2    8.02    0.25
  -3  -2   2    8.13    0.25
   2   2  -2    0.02    0.03
  -2  -2   2    0.05    0.04
  -2  -2   2    0.10    0.04
  -2  -2   2    0.06    0.04
   1   2  -2   37.70    0.87
   1   2  -2   38.83    0.86
   1   2  -2   38.90    0.86
   1   2  -2   37.95    0.88
  -1  -2   2   39.55    0.89
  -1  -2   2   37.70    0.89
   0   2  -2    7.36    0.20
   0   2  -2    7.13    0.20
   0   2  -2    7.03    0.20
   0   2  -2    7.48    0.20
   0  -2   2    7.32    0.21
   0  -2   2    7.29    0.20
   0  -2   2    6.97    0.19
   0  -2   2    7.23    0.19
  -1   2  -2   66.34    1.51
  -1   2  -2   68.20    1.52
  -1   2  -2   65.18    1.52
  -1   2  -2   68.22    1.52
  -1   2  -2   69.56    1.53
   1  -2   2   66.41    1.53
   1  -2   2   68.82    1.53
   1  -2   2   65.21    1.50
   1  -2   2   67.58    1.52
   1  -2   2   69.42    1.52
  -2   2  -2   43.91    1.04
  -2   2  -2   42.45    1.04
  -2   2  -2   44.79    1.02
  -2   2  -2   43.52    1.01
  -2   2  -2   43.37    1.01
   2  -2   2   45.19    1.03
   2  -2   2   44.44    1.02
   2  -2   2   43.71    1.04
   2  -2   2   45.15    1.02
  -3   2  -2   47.72    1.15
  -3   2  -2   48.87    1.16
  -3   2  -2   43.98    1.11
   3  -2   2   48.24    1.12
   3  -2   2   49.59    1.12
   3  -2   2   49.42    1.12
   3  -2   2   46.42    1.14
  -4   2  -2   17.80    0.55
  -4   2  -2   19.15    0.55
   4  -2   2   18.88    0.50
   4  -2   2   18.34    0.50
   4  -2   2   18.72    0.50
   4  -2   2   17.58    0.52
  -5   2  -2    0.18    0.11
  -5   2  -2    0.26    0.11
   5  -2   2    0.17    0.09
  -6  -1   2    1.84    0.21
  -6  -1   2    1.54    0.20
  -5  -1   2    1.70    0.18
  -5  -1   2    1.79    0.18
  -5  -1   2    1.54    0.16
   4   1  -2    2.60    0.15
  -4  -1   2    2.51    0.16
  -4  -1   2    2.60    0.15
  -4  -1   2    2.33    0.17
   3   1  -2    0.33    0.06
   3   1  -2    0.25    0.05
  -3  -1   2    0.19    0.06
  -3  -1   2    0.22    0.06
  -3  -1   2    0.36    0.06
  -2  -1   2   26.49    0.64
  -2  -1   2   27.12    0.64
  -2  -1   2   26.92    0.64
   1   1  -2   12.60    0.30
   1   1  -2   13.06    0.32
   1   1  -2   12.20    0.30
  -1  -1   2   13.45    0.32
  -1  -1   2   14.08    0.32
  -1  -1   2   13.16    0.32
   0   1  -2   11.43    0.28
   0   1  -2   11.63    0.28
   0   1  -2   11.67    0.28
   0   1  -2   11.37    0.28
   0   1  -2   11.91    0.28
   0  -1   2   11.49    0.28
   0  -1   2   11.29    0.28
   0  -1   2   12.57    0.28
   0  -1   2   10.94    0.27
   0  -1   2   11.34    0.27
  -1   1  -2  113.60    2.45
  -1   1  -2  113.09    2.45
  -1   1  -2  106.40    2.45
  -1   1  -2  109.78    2.44
   1  -1   2  110.78    2.44
   1  -1   2  113.34    2.45
   1  -1   2  107.08    2.45
   1  -1   2  111.40    2.46
   1  -1   2  111.74    2.45
  -2   1  -2   16.79    0.44
  -2   1  -2   16.35    0.44
  -2   1  -2   16.20    0.40
  -2   1  -2   16.85    0.41
  -2   1  -2   17.35    0.41
   2  -1   2   17.46    0.42
   2  -1   2   17.54    0.42
   2  -1   2   18.30    0.42
   2  -1   2   17.26    0.44
  -3   1  -2    3.54    0.13
  -3   1  -2    3.63    0.17
  -3   1  -2    3.73    0.17
   3  -1   2    3.68    0.14
   3  -1   2    3.83    0.14
   3  -1   2    3.71    0.13
   3  -1   2    3.76    0.16
  -4   1  -2    0.48    0.10
  -4   1  -2    0.49    0.10
   4  -1   2    0.39    0.07
   4  -1   2    0.48    0.07
   4  -1   2    0.69    0.11
  -5   1  -2    0.04    0.08
  -5   1  -2   -0.08    0.09
   5  -1   2    0.05    0.06
   6   0  -2    4.13    0.18
  -6   0   2    4.41    0.30
  -6   0   2    4.09    0.28
   5   0  -2   19.43    0.49
  -5   0   2   19.41    0.59
  -5   0   2   19.03    0.58
   4   0  -2    9.98    0.27
  -4   0   2   10.19    0.35
  -4   0   2    9.62    0.33
   3   0  -2   17.11    0.40
   3   0  -2   16.20    0.43
   3   0  -2   16.06    0.40
  -3   0   2   16.67    0.44
  -3   0   2   16.63    0.45
  -3   0   2   16.63    0.45
   2   0  -2   15.72    0.37
   2   0  -2   15.88    0.39
   2   0  -2   16.15    0.37
  -2   0   2   16.19    0.39
  -2   0   2   15.73    0.41
  -2   0   2   16.37    0.40
  -2   0   2   15.88    0.41
   1   0  -2  210.78    4.63
  -1   0   2  213.94    4.65
  -1   0   2  211.01    4.67
  -1   0   2  209.46    4.67
  -1   0   2  211.22    4.66
   0   0  -2    2.30    0.06
   0   0  -2    1.96    0.06
   0   0   2    2.29    0.06
  -1   0  -2  106.53    2.30
  -1   0  -2  101.74    2.31
  -1   0  -2  104.23    2.31
   1   0   2   99.85    2.31
   1   0   2  104.75    2.29
   1   0   2  109.98    2.29
   1   0   2  104.56    2.29
   1   0   2  103.28    2.30
  -2   0  -2   17.63    0.46
  -2   0  -2   17.78    0.45
  -2   0  -2   18.68    0.46
   2   0   2   18.57    0.43
   2   0   2   18.61    0.42
   2   0   2   18.76    0.43
   2   0   2   18.06    0.43
   2   0   2   18.44    0.46
   2   0   2   18.92    0.43
  -3   0  -2   -0.01    0.05
  -3   0  -2    0.02    0.04
  -3   0  -2    0.02    0.04
   3   0   2   -0.02    0.02
   3   0   2   -0.01    0.03
   3   0   2    0.02    0.03
   3   0   2    0.04    0.04
   3   0   2    0.02    0.03
   3   0   2    0.02    0.03
  -4   0  -2    0.85    0.11
  -4   0  -2    0.79    0.11
   4   0   2    1.02    0.12
   4   0   2    0.84    0.08
  -5   0  -2    0.39    0.11
  -5   0  -2    0.39    0.10
   5   0   2    0.24    0.07
  -6   0  -2    0.08    0.10
  -6   0  -2    0.00    0.11
   6   0   2    0.07    0.07
   5  -1  -2    0.01    0.07
  -5   1   2    0.04    0.09
  -5   1   2    0.11    0.09
   4  -1  -2    1.45    0.11
  -4   1   2    1.54    0.14
  -4   1   2    1.85    0.16
   3  -1  -2    3.73    0.15
   3  -1  -2    3.98    0.14
   3  -1  -2    3.85    0.14
   3  -1  -2    3.61    0.14
  -3   1   2    3.96    0.18
  -3   1   2    3.95    0.14
  -3   1   2    3.95    0.18
   2  -1  -2    6.81    0.19
   2  -1  -2    6.92    0.19
   2  -1  -2    6.39    0.18
   2  -1  -2    6.63    0.19
  -2   1   2    6.95    0.17
  -2   1   2    6.28    0.21
  -2   1   2    6.73    0.19
  -2   1   2    6.36    0.21
   1  -1  -2  116.14    2.59
   1  -1  -2  116.50    2.59
   1  -1  -2  118.03    2.59
   1  -1  -2  117.53    2.58
  -1   1   2  116.72    2.58
  -1   1   2  117.98    2.60
  -1   1   2  116.87    2.59
  -1   1   2  118.07    2.59
   0  -1  -2   -0.03    0.02
   0  -1  -2   -0.04    0.02
   0  -1  -2   -0.03    0.02
   0   1   2   -0.01    0.02
   0   1   2    0.06    0.03
   0   1   2    0.03    0.02
   0   1   2    0.00    0.02
   0   1   2    0.00    0.02
   0   1   2   -0.01    0.02
  -1  -1  -2   55.14    1.24
  -1  -1  -2   57.07    1.24
  -1  -1  -2   57.52    1.25
   1   1   2   54.47    1.23
   1   1   2   54.80    1.25
   1   1   2   56.16    1.24
  -2  -1  -2    0.39    0.06
  -2  -1  -2    0.47    0.06
  -2  -1  -2    0.40    0.05
   2   1   2    0.62    0.04
   2   1   2    0.59    0.05
   2   1   2    0.60    0.04
   2   1   2    0.88    0.07
  -3  -1  -2    3.17    0.14
  -3  -1  -2    3.30    0.15
  -3  -1  -2    3.30    0.14
   3   1   2    3.14    0.10
   3   1   2    3.25    0.12
   3   1   2    3.37    0.15
   3   1   2    3.21    0.11
   3   1   2    3.30    0.10
  -4  -1  -2    5.95    0.24
  -4  -1  -2    5.90    0.25
  -4  -1  -2    5.69    0.23
   4   1   2    5.75    0.20
   4   1   2    6.06    0.17
   4   1   2    6.03    0.24
  -5  -1  -2   12.21    0.43
  -5  -1  -2   12.89    0.42
  -5  -1  -2   13.06    0.44
   5   1   2   13.28    0.44
  -6  -1  -2    6.65    0.33
  -6  -1  -2    6.80    0.35
   5  -2  -2    0.83    0.11
  -5   2   2    0.78    0.14
  -5   2   2    0.91    0.15
   4  -2  -2    0.32    0.07
   4  -2  -2    0.34    0.07
   4  -2  -2    0.35    0.07
  -4   2   2    0.35    0.10
  -4   2   2    0.42    0.10
   3  -2  -2    0.37    0.06
   3  -2  -2    0.24    0.06
   3  -2  -2    0.52    0.07
   3  -2  -2    0.46    0.07
  -3   2   2    0.33    0.06
  -3   2   2    0.14    0.08
  -3   2   2    0.35    0.08
   2  -2  -2   12.04    0.33
   2  -2  -2   12.31    0.32
   2  -2  -2   12.19    0.32
   2  -2  -2   11.65    0.32
  -2   2   2   11.93    0.34
  -2   2   2   12.14    0.35
  -2   2   2   12.07    0.31
  -2   2   2   12.27    0.32
   1  -2  -2   19.77    0.50
   1  -2  -2   21.00    0.50
   1  -2  -2   20.29    0.50
   1  -2  -2   20.93    0.50
  -1   2   2   20.25    0.50
  -1   2   2   20.24    0.49
  -1   2   2   21.70    0.50
  -1   2   2   20.35    0.49
  -1   2   2   20.18    0.50
  -1   2   2   20.88    0.49
   0  -2  -2   22.71    0.53
   0  -2  -2   22.57    0.53
   0  -2  -2   22.29    0.54
   0   2   2   22.43    0.53
   0   2   2   21.88    0.53
   0   2   2   22.88    0.53
   0   2   2   22.88    0.53
  -1  -2  -2    4.00    0.11
  -1  -2  -2    3.98    0.13
  -1  -2  -2    3.93    0.11
   1   2   2    3.75    0.11
   1   2   2    3.60    0.11
   1   2   2    3.92    0.12
   1   2   2    3.66    0.12
   1   2   2    3.76    0.13
  -2  -2  -2   16.68    0.42
  -2  -2  -2   15.99    0.40
  -2  -2  -2   16.60    0.39
   2   2   2   15.86    0.40
   2   2   2   15.45    0.37
   2   2   2   15.82    0.39
   2   2   2   15.43    0.37
  -3  -2  -2    3.18    0.15
  -3  -2  -2    3.43    0.15
  -3  -2  -2    3.35    0.14
   3   2   2    3.23    0.14
   3   2   2    3.23    0.15
   3   2   2    3.34    0.12
  -4  -2  -2    0.52    0.09
  -4  -2  -2    0.59    0.09
  -4  -2  -2    0.46    0.09
   4   2   2    0.71    0.11
   4   2   2    0.64    0.09
  -5  -2  -2    9.51    0.36
  -5  -2  -2    8.54    0.35
  -5  -2  -2    9.10    0.34
   5   2   2    9.66    0.36
  -6  -2  -2    0.38    0.14
  -6  -2  -2    0.31    0.13
   5  -3  -2    0.04    0.09
  -5   3   2    0.15    0.11
  -5   3   2    0.08    0.11
   4  -3  -2    6.60    0.25
   4  -3  -2    6.10    0.26
  -4   3   2    6.51    0.30
  -4   3   2    6.62    0.28
   3  -3  -2   12.64    0.36
   3  -3  -2   12.18    0.36
   3  -3  -2   12.91    0.36
  -3   3   2   12.24    0.40
  -3   3   2   12.25    0.38
  -3   3   2   11.46    0.36
  -3   3   2   11.34    0.37
   2  -3  -2   37.15    0.89
   2  -3  -2   36.19    0.89
   2  -3  -2   38.21    0.90
   2  -3  -2   37.33    0.89
  -2   3   2   36.91    0.88
  -2   3   2   37.05    0.88
  -2   3   2   37.28    0.89
  -2   3   2   37.20    0.89
  -2   3   2   36.80    0.91
   1  -3  -2   39.45    0.96
   1  -3  -2   41.54    0.96
   1  -3  -2   39.78    0.96
   1  -3  -2   41.40    0.96
  -1   3   2   41.98    0.96
  -1   3   2   41.77    0.96
  -1   3   2   41.91    0.97
  -1   3   2   39.71    0.96
  -1   3   2   41.62    0.94
  -1   3   2   39.73    0.96
   0  -3  -2    3.28    0.14
   0  -3  -2    3.41    0.13
   0  -3  -2    3.39    0.12
   0  -3  -2    3.35    0.12
   0   3   2    3.49    0.14
   0   3   2    3.27    0.13
   0   3   2    3.20    0.13
   0   3   2    3.31    0.13
  -1  -3  -2    7.15    0.22
  -1  -3  -2    7.12    0.19
  -1  -3  -2    7.06    0.19
   1   3   2    6.98    0.22
   1   3   2    6.90    0.20
   1   3   2    7.27    0.21
   1   3   2    6.70    0.20
  -2  -3  -2    9.65    0.29
   2   3   2    9.47    0.25
   2   3   2    9.13    0.27
   2   3   2    9.61    0.25
   2   3   2    9.57    0.28
   2   3   2    9.63    0.25
  -3  -3  -2    2.31    0.11
  -3  -3  -2    2.13    0.12
  -3  -3  -2    2.17    0.14
   3   3   2    1.83    0.13
   3   3   2    1.96    0.11
   3   3   2    2.05    0.08
  -4  -3  -2   21.43    0.62
  -4  -3  -2   22.71    0.60
  -4  -3  -2   21.38    0.61
   4   3   2   21.85    0.62
   4   3   2   22.00    0.59
  -5  -3  -2   -0.06    0.08
  -5  -3  -2    0.14    0.09
   5   3   2    0.20    0.10
   5   3   2    0.07    0.08
  -6  -3  -2    0.03    0.11
  -6  -3  -2   -0.18    0.10
   4  -4  -2    1.24    0.14
   4  -4  -2    1.31    0.15
  -4   4   2    1.48    0.18
   3  -4  -2   -0.04    0.09
   3  -4  -2    0.08    0.08
  -3   4   2    0.20    0.09
  -3   4   2    0.04    0.06
  -3   4   2    0.07    0.06
   2  -4  -2    1.07    0.11
   2  -4  -2    1.28    0.12
   2  -4  -2    1.10    0.11
  -2   4   2    1.04    0.10
  -2   4   2    1.12    0.12
  -2   4   2    1.00    0.10
  -2   4   2    1.37    0.12
   1  -4  -2    2.14    0.13
   1  -4  -2    1.99    0.13
   1  -4  -2    2.00    0.13
  -1   4   2    1.72    0.12
  -1   4   2    2.00    0.13
  -1   4   2    2.20    0.13
  -1   4   2    1.84    0.12
   0  -4  -2    3.30    0.16
   0  -4  -2    3.33    0.16
   0  -4  -2    3.30    0.14
   0  -4  -2    3.66    0.14
   0   4   2    3.41    0.15
   0   4   2    3.51    0.16
   0   4   2    3.43    0.15
   0   4   2    3.25    0.15
  -1  -4  -2    7.32    0.25
  -1  -4  -2    7.03    0.21
  -1  -4  -2    6.82    0.20
  -1  -4  -2    7.04    0.25
   1   4   2    7.04    0.23
   1   4   2    7.29    0.22
   1   4   2    7.01    0.24
   1   4   2    7.27    0.22
   2   4   2    1.16    0.11
  -3  -4  -2   67.73    1.62
   3   4   2   69.43    1.55
   3   4   2   67.85    1.59
   3   4   2   67.96    1.60
  -4  -4  -2   15.73    0.51
   4   4   2   17.07    0.48
   4   4   2   16.72    0.52
   4   4   2   16.92    0.49
  -5  -4  -2    1.18    0.16
   5   4   2    1.36    0.17
   5   4   2    1.16    0.15
   3  -5  -2    0.80    0.12
  -3   5   2    0.91    0.15
  -3   5   2    0.59    0.14
   2  -5  -2   -0.04    0.07
  -2   5   2   -0.03    0.07
  -2   5   2    0.06    0.06
  -2   5   2    0.03    0.07
  -2   5   2    0.11    0.06
   1  -5  -2    1.89    0.14
   1  -5  -2    1.90    0.14
   1  -5  -2    1.77    0.14
  -1   5   2    1.76    0.14
  -1   5   2    1.57    0.13
  -1   5   2    1.69    0.14
  -1   5   2    1.85    0.13
   0  -5  -2    3.60    0.20
   0  -5  -2    4.12    0.20
   0  -5  -2    3.64    0.17
   0  -5  -2    3.78    0.17
   0   5   2    3.55    0.17
   0   5   2    3.84    0.18
   0   5   2    3.53    0.18
   0   5   2    3.65    0.17
  -1  -5  -2    0.49    0.07
  -1  -5  -2    0.74    0.11
  -1  -5  -2    0.84    0.11
   1   5   2    0.52    0.09
   1   5   2    0.37    0.07
   1   5   2    0.46    0.08
   1   5   2    0.37    0.07
   1   5   2    0.49    0.08
  -2  -5  -2   14.98    0.47
   2   5   2   15.47    0.42
   2   5   2   15.32    0.42
   2   5   2   15.76    0.43
   2   5   2   15.79    0.46
   2   5   2   14.83    0.44
  -3  -5  -2    0.66    0.12
   3   5   2    0.55    0.08
   3   5   2    0.69    0.11
   3   5   2    0.56    0.11
  -4  -5  -2    0.03    0.08
   4   5   2   -0.09    0.08
   4   5   2    0.02    0.07
   4   5   2   -0.01    0.05
  -5  -5  -2    0.20    0.11
   5   5   2   -0.01    0.11
   5   5   2   -0.20    0.10
   2  -6  -2    0.15    0.09
  -2   6   2    0.01    0.09
  -2   6   2   -0.06    0.07
   1  -6  -2    2.28    0.19
   1  -6  -2    2.39    0.16
  -1   6   2    2.34    0.17
  -1   6   2    2.26    0.18
   0  -6  -2    9.14    0.36
   0  -6  -2    8.37    0.29
   0  -6  -2    8.40    0.34
   0   6   2    8.53    0.31
   0   6   2    7.81    0.32
  -1  -6  -2    9.98    0.39
   1   6   2    9.48    0.33
   1   6   2   10.08    0.37
   1   6   2   10.59    0.35
   1   6   2   10.95    0.35
  -2  -6  -2    0.90    0.14
   2   6   2    0.61    0.10
   2   6   2    0.77    0.11
   2   6   2    0.58    0.11
   2   6   2    0.76    0.12
   2   6   2    0.72    0.10
  -3  -6  -2    0.01    0.09
   3   6   2   -0.01    0.06
   3   6   2    0.08    0.09
   3   6   2   -0.19    0.08
  -4  -6  -2    0.21    0.12
   4   6   2    0.35    0.08
   4   6   2    0.15    0.10
   4   6   2    0.14    0.11
   0  -7  -2    1.81    0.21
   0  -7  -2    2.23    0.22
   0   7   2    1.88    0.19
   0   7   2    1.60    0.18
  -1  -7  -2    1.17    0.18
   1   7   2    1.37    0.17
   1   7   2    1.34    0.15
  -2  -7  -2    0.38    0.13
   2   7   2    0.17    0.09
   2   7   2    0.08    0.09
   2   7   2    0.10    0.09
   2   7   2    0.04    0.10
  -3  -7  -2    0.18    0.12
   3   7   2    0.12    0.10
   3   7   2    0.15    0.11
   3   7   2    0.19    0.09
  -3  -7   3    1.36    0.19
   2   7  -3    1.48    0.19
   2   7  -3    1.71    0.17
  -2  -7   3    1.48    0.19
   1   7  -3   -0.10    0.12
   1   7  -3    0.01    0.10
   1   7  -3   -0.04    0.08
  -1  -7   3    0.07    0.09
  -1  -7   3    0.01    0.10
   0   7  -3    0.20    0.10
   0   7  -3    0.15    0.09
   0  -7   3    0.27    0.12
   0  -7   3   -0.01    0.10
   4   6  -3    0.48    0.12
   4   6  -3    0.45    0.07
   4   6  -3    0.38    0.12
  -4  -6   3    0.35    0.12
   3   6  -3    1.82    0.18
   3   6  -3    1.72    0.14
  -3  -6   3    1.84    0.18
   2   6  -3    0.23    0.08
   2   6  -3    0.21    0.08
   2   6  -3    0.22    0.13
   2   6  -3    0.16    0.10
  -2  -6   3    0.09    0.09
   1   6  -3    0.17    0.08
   1   6  -3    0.38    0.10
   1   6  -3    0.08    0.08
  -1  -6   3    0.37    0.10
  -1  -6   3    0.34    0.11
   0   6  -3    1.10    0.13
   0   6  -3    1.20    0.14
   0  -6   3    1.07    0.12
   0  -6   3    1.47    0.17
   0  -6   3    1.16    0.16
  -1   6  -3   -0.14    0.07
  -1   6  -3    0.09    0.08
   1  -6   3   -0.07    0.06
   1  -6   3    0.13    0.09
  -2   6  -3    0.57    0.10
  -2   6  -3    0.60    0.13
   2  -6   3    0.78    0.12
   2  -6   3    0.64    0.13
   5   5  -3    3.03    0.22
   5   5  -3    3.02    0.24
  -5  -5   3    2.87    0.22
   4   5  -3    2.78    0.20
   4   5  -3    2.79    0.12
   4   5  -3    3.04    0.20
  -4  -5   3    2.55    0.20
   3   5  -3   -0.05    0.05
   3   5  -3    0.12    0.08
  -3  -5   3   -0.05    0.07
   2   5  -3    0.86    0.10
   2   5  -3    1.00    0.12
   2   5  -3    0.75    0.09
   2   5  -3    0.78    0.09
  -2  -5   3    0.92    0.12
   1   5  -3   20.65    0.55
   1   5  -3   20.53    0.55
   1   5  -3   22.01    0.56
   1   5  -3   20.84    0.57
  -1  -5   3   20.07    0.58
  -1  -5   3   20.61    0.60
   0  -5   3    2.20    0.13
  -1   5  -3   17.23    0.49
  -1   5  -3   17.29    0.49
  -1   5  -3   18.03    0.49
   1  -5   3   17.14    0.48
   1  -5   3   16.85    0.52
   1  -5   3   16.58    0.48
  -2   5  -3    4.48    0.24
  -2   5  -3    3.81    0.20
  -2   5  -3    3.98    0.19
   2  -5   3    4.30    0.23
   2  -5   3    4.11    0.20
  -3   5  -3    0.74    0.10
  -3   5  -3    1.04    0.16
   3  -5   3    1.00    0.18
   3  -5   3    1.25    0.16
   5   4  -3    1.45    0.17
   5   4  -3    1.53    0.16
  -5  -4   3    1.32    0.16
   4   4  -3    0.84    0.11
   4   4  -3    0.91    0.12
  -4  -4   3    0.78    0.12
  -4  -4   3    0.67    0.11
   3   4  -3    0.89    0.10
   3   4  -3    0.63    0.07
  -3  -4   3    0.94    0.12
   2   4  -3    4.82    0.19
   2   4  -3    4.67    0.17
   2   4  -3    4.54    0.17
   2   4  -3    4.66    0.16
  -2  -4   3    4.64    0.20
   1   4  -3    0.95    0.09
   1   4  -3    0.89    0.09
   1   4  -3    0.88    0.09
   1   4  -3    0.88    0.09
  -1  -4   3    0.90    0.10
  -1  -4   3    0.77    0.07
  -1  -4   3    0.84    0.10
  -1  -4   3    0.86    0.07
   0   4  -3    0.22    0.06
   0   4  -3    0.16    0.06
   0   4  -3    0.23    0.06
   0   4  -3    0.25    0.05
   0  -4   3    0.47    0.06
   0  -4   3    0.43    0.06
   0  -4   3    0.42    0.07
  -1   4  -3    8.77    0.28
  -1   4  -3    9.00    0.28
  -1   4  -3    8.74    0.28
   1  -4   3    9.23    0.28
   1  -4   3    9.34    0.31
   1  -4   3    8.97    0.28
  -2   4  -3    0.16    0.06
  -2   4  -3    0.35    0.07
  -2   4  -3    0.28    0.07
  -2   4  -3    0.19    0.09
   2  -4   3    0.37    0.07
   2  -4   3    0.40    0.08
   2  -4   3    0.48    0.08
  -3   4  -3    0.11    0.09
  -3   4  -3    0.07    0.06
   3  -4   3    0.12    0.08
   3  -4   3    0.18    0.08
  -4   4  -3    0.98    0.16
   4  -4   3    1.46    0.16
  -6  -3   3    0.30    0.12
  -6  -3   3    0.49    0.14
  -6  -3   3    0.65    0.15
  -5  -3   3    0.10    0.09
  -5  -3   3    0.12    0.09
  -5  -3   3    0.08    0.08
   4   3  -3   13.79    0.40
   4   3  -3   14.11    0.43
   4   3  -3   14.44    0.41
  -4  -3   3   13.66    0.42
  -4  -3   3   13.23    0.42
  -4  -3   3   13.32    0.41
   3   3  -3   12.05    0.35
  -3  -3   3   12.17    0.36
  -3  -3   3   11.93    0.35
  -3  -3   3   12.56    0.36
   2   3  -3    1.77    0.09
   2   3  -3    2.02    0.09
   2   3  -3    2.31    0.12
   2   3  -3    2.01    0.09
  -2  -3   3    1.99    0.10
  -2  -3   3    2.37    0.12
   1   3  -3    3.91    0.15
   1   3  -3    3.95    0.14
   1   3  -3    3.93    0.14
   1   3  -3    4.23    0.14
  -1  -3   3    4.15    0.12
  -1  -3   3    3.82    0.12
  -1  -3   3    4.17    0.17
  -1  -3   3    4.26    0.16
   0   3  -3   32.19    0.79
   0   3  -3   33.55    0.79
   0   3  -3   33.61    0.79
   0   3  -3   33.73    0.79
   0  -3   3   33.82    0.78
   0  -3   3   32.35    0.78
   0  -3   3   35.90    0.81
   0  -3   3   32.29    0.81
  -1   3  -3   12.01    0.32
  -1   3  -3   12.60    0.33
  -1   3  -3   12.67    0.34
  -1   3  -3   12.67    0.34
   1  -3   3   12.56    0.34
   1  -3   3   12.56    0.34
   1  -3   3   11.74    0.35
   1  -3   3   12.68    0.34
   1  -3   3   11.85    0.31
  -2   3  -3   -0.03    0.04
  -2   3  -3   -0.08    0.04
  -2   3  -3    0.04    0.04
  -2   3  -3   -0.08    0.04
  -2   3  -3   -0.01    0.05
   2  -3   3    0.07    0.06
   2  -3   3    0.02    0.05
   2  -3   3   -0.04    0.05
   2  -3   3    0.06    0.05
  -3   3  -3    1.20    0.11
  -3   3  -3    1.92    0.15
  -3   3  -3    1.90    0.15
   3  -3   3    1.88    0.14
   3  -3   3    1.81    0.14
   3  -3   3    1.28    0.13
   3  -3   3    1.48    0.13
  -4   3  -3    3.72    0.22
  -4   3  -3    3.23    0.22
   4  -3   3    3.25    0.19
   4  -3   3    3.61    0.19
  -5   3  -3    0.51    0.15
  -5   3  -3    0.34    0.13
   5  -3   3    0.32    0.11
  -6  -2   3    0.21    0.12
  -6  -2   3    0.23    0.12
  -6  -2   3   -0.01    0.12
  -5  -2   3    0.05    0.09
  -5  -2   3   -0.04    0.07
  -5  -2   3   -0.05    0.09
   4   2  -3    2.19    0.13
   4   2  -3    2.21    0.13
   4   2  -3    2.22    0.15
  -4  -2   3    2.13    0.15
  -4  -2   3    2.35    0.15
  -4  -2   3    2.31    0.16
   3   2  -3    2.84    0.13
  -3  -2   3    2.93    0.14
  -3  -2   3    2.84    0.14
  -3  -2   3    2.81    0.14
   2   2  -3   10.54    0.26
   2   2  -3   10.71    0.29
  -2  -2   3   11.28    0.30
  -2  -2   3   11.16    0.29
  -2  -2   3   11.16    0.30
   1   2  -3   13.98    0.33
   1   2  -3   12.72    0.33
   1   2  -3   13.58    0.35
   1   2  -3   14.03    0.33
  -1  -2   3   15.63    0.36
   0   2  -3    9.32    0.25
   0   2  -3    9.09    0.25
   0  -2   3    9.65    0.26
   0  -2   3   10.11    0.25
   0  -2   3    9.89    0.25
   0  -2   3    9.63    0.25
  -1   2  -3   65.52    1.44
  -1   2  -3   64.52    1.45
  -1   2  -3   65.15    1.44
  -1   2  -3   64.14    1.43
  -1   2  -3   62.92    1.44
   1  -2   3   63.25    1.46
   1  -2   3   61.60    1.42
   1  -2   3   63.71    1.44
   1  -2   3   62.49    1.44
   1  -2   3   65.04    1.44
  -2   2  -3   48.95    1.16
  -2   2  -3   47.46    1.14
  -2   2  -3   49.31    1.12
  -2   2  -3   49.35    1.13
  -2   2  -3   48.75    1.12
   2  -2   3   49.23    1.13
   2  -2   3   48.02    1.13
   2  -2   3   49.08    1.15
   2  -2   3   50.49    1.14
  -3   2  -3   39.00    0.97
  -3   2  -3   36.97    0.91
  -3   2  -3   40.74    0.97
   3  -2   3   39.37    0.96
   3  -2   3   39.74    0.93
   3  -2   3   38.97    0.93
   3  -2   3   39.21    0.94
  -4   2  -3    0.95    0.13
  -4   2  -3    0.90    0.13
   4  -2   3    0.94    0.11
   4  -2   3    0.96    0.11
   4  -2   3    0.87    0.11
   4  -2   3    0.90    0.12
  -5   2  -3    0.09    0.10
  -5   2  -3    0.17    0.11
   5  -2   3    0.01    0.07
  -6  -1   3   -0.27    0.11
  -6  -1   3    0.10    0.11
  -5  -1   3    0.39    0.10
  -5  -1   3    0.28    0.11
  -5  -1   3    0.19    0.11
   4   1  -3    0.36    0.08
  -4  -1   3    0.34    0.08
  -4  -1   3    0.28    0.07
  -4  -1   3    0.22    0.08
   3   1  -3    1.35    0.08
   3   1  -3    1.26    0.09
  -3  -1   3    1.30    0.09
  -3  -1   3    1.22    0.10
  -3  -1   3    1.25    0.11
  -2  -1   3   76.17    1.71
  -2  -1   3   75.88    1.70
  -2  -1   3   75.62    1.71
   1   1  -3   49.82    1.12
   1   1  -3   47.89    1.12
  -1  -1   3   51.48    1.14
  -1  -1   3   50.74    1.14
  -1  -1   3   53.75    1.14
  -1  -1   3   49.86    1.13
   0   1  -3    0.70    0.04
   0   1  -3    0.73    0.05
   0   1  -3    0.63    0.05
   0   1  -3    0.68    0.05
   0  -1   3    0.76    0.05
   0  -1   3    0.65    0.05
   0  -1   3    0.62    0.05
   0  -1   3    0.74    0.04
  -1   1  -3   30.59    0.69
  -1   1  -3   30.13    0.69
  -1   1  -3   29.70    0.69
  -1   1  -3   30.31    0.68
   1  -1   3   30.11    0.70
   1  -1   3   29.78    0.69
   1  -1   3   29.79    0.69
   1  -1   3   29.31    0.68
   1  -1   3   30.60    0.69
  -2   1  -3   67.50    1.53
  -2   1  -3   67.00    1.53
  -2   1  -3   67.86    1.50
  -2   1  -3   66.96    1.50
  -2   1  -3   65.64    1.49
   2  -1   3   66.71    1.49
   2  -1   3   66.51    1.53
   2  -1   3   64.82    1.50
   2  -1   3   70.45    1.51
   2  -1   3   67.04    1.51
  -3   1  -3    5.29    0.21
  -3   1  -3    5.11    0.21
   3  -1   3    5.13    0.17
   3  -1   3    5.37    0.20
   3  -1   3    5.41    0.18
   3  -1   3    5.38    0.17
  -4   1  -3    0.18    0.09
  -4   1  -3    0.24    0.08
   4  -1   3    0.30    0.06
   4  -1   3    0.32    0.07
   4  -1   3    0.36    0.09
  -5   1  -3    0.18    0.10
  -5   1  -3    0.10    0.09
   5  -1   3    0.16    0.07
   6   0  -3    5.48    0.20
  -6   0   3    5.48    0.33
  -6   0   3    5.14    0.31
   4   0  -3   12.68    0.33
  -4   0   3   12.80    0.40
  -4   0   3   12.54    0.40
   3   0  -3   33.88    0.80
   3   0  -3   34.05    0.83
   3   0  -3   36.50    0.80
  -3   0   3   35.80    0.86
  -3   0   3   36.18    0.86
  -3   0   3   33.96    0.84
   2   0  -3   21.72    0.52
   2   0  -3   21.88    0.51
   2   0  -3   22.44    0.51
  -2   0   3   22.05    0.54
  -2   0   3   22.39    0.54
  -2   0   3   21.92    0.53
  -2   0   3   22.09    0.53
   1   0  -3   26.37    0.60
  -1   0   3   27.27    0.60
  -1   0   3   27.00    0.62
  -1   0   3   26.01    0.61
  -1   0   3   27.04    0.62
   0   0  -3   52.15    1.15
   0   0  -3   51.50    1.15
   0   0   3   52.33    1.15
  -1   0  -3  179.60    3.88
  -1   0  -3  171.58    3.88
  -1   0  -3  175.49    3.89
  -1   0  -3  184.34    3.87
  -1   0  -3  174.70    3.87
   1   0   3  174.96    3.89
   1   0   3  176.36    3.89
   1   0   3  169.07    3.89
   1   0   3  175.02    3.89
   1   0   3  184.32    3.87
   1   0   3  173.98    3.87
  -2   0  -3    9.72    0.27
  -2   0  -3    9.76    0.27
  -2   0  -3    9.35    0.27
   2   0   3    9.88    0.27
   2   0   3   10.09    0.25
   2   0   3    9.79    0.24
   2   0   3    9.54    0.24
   2   0   3    9.86    0.24
  -3   0  -3    1.08    0.10
  -3   0  -3    1.06    0.10
  -3   0  -3    1.21    0.10
   3   0   3    1.13    0.06
   3   0   3    1.16    0.07
   3   0   3    1.28    0.07
   3   0   3    1.11    0.07
   3   0   3    1.11    0.10
  -4   0  -3    0.48    0.09
  -4   0  -3    0.51    0.11
   4   0   3    0.56    0.06
   4   0   3    0.59    0.10
  -5   0  -3    0.39    0.10
  -5   0  -3    0.23    0.11
   5   0   3    0.34    0.07
   5   0   3    0.21    0.10
  -6   0  -3    0.56    0.14
  -6   0  -3    0.33    0.14
   6   0   3    0.57    0.09
   5  -1  -3   -0.14    0.06
  -5   1   3   -0.10    0.08
  -5   1   3    0.06    0.10
   4  -1  -3    4.61    0.18
  -4   1   3    4.52    0.22
  -4   1   3    4.11    0.21
  -4   1   3    4.51    0.22
   3  -1  -3    2.83    0.12
   3  -1  -3    3.01    0.12
   3  -1  -3    2.93    0.12
   3  -1  -3    2.70    0.12
  -3   1   3    2.85    0.15
  -3   1   3    2.98    0.13
  -3   1   3    2.89    0.16
   2  -1  -3    2.85    0.11
   2  -1  -3    2.82    0.11
   2  -1  -3    2.73    0.10
   2  -1  -3    2.67    0.10
  -2   1   3    2.98    0.09
  -2   1   3    2.60    0.13
  -2   1   3    2.87    0.13
  -2   1   3    2.88    0.11
   1  -1  -3   70.24    1.59
   1  -1  -3   71.18    1.59
   1  -1  -3   72.16    1.59
   1  -1  -3   71.07    1.58
  -1   1   3   70.48    1.60
  -1   1   3   71.92    1.60
  -1   1   3   73.58    1.58
  -1   1   3   70.97    1.59
  -1   1   3   70.71    1.58
   0  -1  -3  142.27    3.09
   0  -1  -3  140.01    3.09
   0  -1  -3  139.63    3.08
   0   1   3  138.99    3.07
   0   1   3  138.50    3.07
   0   1   3  139.45    3.07
   0   1   3  139.94    3.07
  -1  -1  -3  480.76   10.62
  -1  -1  -3  488.30   10.56
   1   1   3  474.44   10.57
   1   1   3  486.62   10.54
   1   1   3  472.01   10.53
   1   1   3  507.95   10.86
   1   1   3  459.74   10.56
  -2  -1  -3   48.00    1.08
  -2  -1  -3   46.99    1.09
  -2  -1  -3   47.44    1.09
   2   1   3   47.90    1.05
   2   1   3   46.79    1.09
   2   1   3   46.05    1.07
   2   1   3   47.32    1.05
   2   1   3   47.22    1.06
  -3  -1  -3   15.35    0.41
  -3  -1  -3   15.29    0.42
  -3  -1  -3   14.92    0.41
   3   1   3   15.20    0.36
   3   1   3   14.62    0.37
   3   1   3   15.03    0.38
   3   1   3   15.40    0.42
   3   1   3   15.04    0.36
  -4  -1  -3    2.15    0.15
  -4  -1  -3    2.29    0.16
  -4  -1  -3    2.19    0.15
   4   1   3    2.23    0.12
   4   1   3    2.16    0.16
   4   1   3    2.33    0.10
  -5  -1  -3    0.70    0.12
  -5  -1  -3    0.67    0.13
  -5  -1  -3    0.75    0.13
   5   1   3    0.85    0.14
   5   1   3    0.59    0.07
  -6  -1  -3    0.75    0.15
  -6  -1  -3    0.66    0.14
   5  -2  -3    0.83    0.11
  -5   2   3    0.79    0.15
  -5   2   3    1.07    0.16
   4  -2  -3    2.58    0.15
   4  -2  -3    2.69    0.18
   4  -2  -3    2.65    0.15
  -4   2   3    2.66    0.19
  -4   2   3    2.58    0.19
   3  -2  -3    0.26    0.06
   3  -2  -3    0.25    0.06
   3  -2  -3    0.29    0.06
  -3   2   3    0.05    0.08
  -3   2   3    0.27    0.07
  -3   2   3    0.20    0.06
   2  -2  -3    5.08    0.17
   2  -2  -3    4.79    0.16
   2  -2  -3    4.70    0.16
   2  -2  -3    5.05    0.17
  -2   2   3    4.58    0.18
  -2   2   3    4.86    0.18
  -2   2   3    5.17    0.17
  -2   2   3    4.88    0.16
  -2   2   3    5.43    0.16
   1  -2  -3   27.17    0.65
   1  -2  -3   28.01    0.65
   1  -2  -3   27.33    0.65
   1  -2  -3   27.99    0.66
  -1   2   3   28.23    0.65
  -1   2   3   27.07    0.65
  -1   2   3   27.25    0.65
  -1   2   3   28.03    0.65
  -1   2   3   28.09    0.66
  -1   2   3   27.94    0.66
   0  -2  -3   11.26    0.28
   0  -2  -3   10.75    0.28
   0  -2  -3   10.88    0.28
   0  -2  -3   11.52    0.30
   0   2   3   10.72    0.28
   0   2   3   10.69    0.27
   0   2   3   10.50    0.28
   0   2   3   10.47    0.28
   0   2   3   11.22    0.28
  -1  -2  -3    1.12    0.07
  -1  -2  -3    1.08    0.05
  -1  -2  -3    1.06    0.05
   1   2   3    1.24    0.07
   1   2   3    1.11    0.06
   1   2   3    1.01    0.06
   1   2   3    1.13    0.06
   1   2   3    1.08    0.07
  -2  -2  -3    8.92    0.23
  -2  -2  -3    8.50    0.24
  -2  -2  -3    8.88    0.26
   2   2   3    8.90    0.24
   2   2   3    8.46    0.22
   2   2   3    8.81    0.25
   2   2   3    8.84    0.22
  -3  -2  -3    4.02    0.15
  -3  -2  -3    4.17    0.17
  -3  -2  -3    4.21    0.17
   3   2   3    3.97    0.17
   3   2   3    3.75    0.11
   3   2   3    4.11    0.12
   3   2   3    4.20    0.16
   3   2   3    4.11    0.14
  -4  -2  -3    2.14    0.15
  -4  -2  -3    2.27    0.16
  -4  -2  -3    2.27    0.14
   4   2   3    2.58    0.16
   4   2   3    2.30    0.14
  -5  -2  -3    9.16    0.35
  -5  -2  -3    8.91    0.36
  -5  -2  -3    8.80    0.33
   5   2   3    9.80    0.37
  -6  -2  -3    1.42    0.19
  -6  -2  -3    1.03    0.17
   5  -3  -3    0.10    0.09
  -5   3   3    0.13    0.11
  -5   3   3    0.16    0.11
   4  -3  -3    2.67    0.17
   4  -3  -3    2.26    0.16
  -4   3   3    2.55    0.19
  -4   3   3    2.63    0.20
   3  -3  -3   21.40    0.57
   3  -3  -3   21.63    0.57
   3  -3  -3   21.26    0.56
  -3   3   3   21.49    0.58
  -3   3   3   21.04    0.57
  -3   3   3   22.46    0.61
   2  -3  -3   21.14    0.57
   2  -3  -3   23.34    0.58
   2  -3  -3   23.60    0.59
   2  -3  -3   22.84    0.58
  -2   3   3   23.19    0.58
  -2   3   3   23.36    0.60
  -2   3   3   23.26    0.57
  -2   3   3   22.49    0.57
   1  -3  -3    5.02    0.18
   1  -3  -3    5.11    0.18
   1  -3  -3    4.88    0.18
   1  -3  -3    4.63    0.17
  -1   3   3    5.52    0.18
  -1   3   3    4.97    0.16
  -1   3   3    5.06    0.17
  -1   3   3    5.24    0.18
  -1   3   3    5.30    0.18
  -1   3   3    5.31    0.17
   0  -3  -3    2.88    0.12
   0  -3  -3    2.89    0.12
   0  -3  -3    3.02    0.12
   0  -3  -3    2.87    0.13
   0   3   3    2.97    0.12
   0   3   3    3.01    0.13
   0   3   3    2.92    0.12
   0   3   3    3.02    0.12
  -1  -3  -3   18.81    0.50
  -1  -3  -3   19.79    0.47
  -1  -3  -3   19.77    0.47
   1   3   3   20.06    0.49
   1   3   3   19.83    0.49
   1   3   3   20.05    0.48
   1   3   3   20.09    0.50
   1   3   3   20.37    0.48
  -2  -3  -3    2.48    0.10
  -2  -3  -3    2.84    0.14
   2   3   3    2.89    0.13
   2   3   3    2.84    0.11
   2   3   3    2.98    0.11
   2   3   3    2.93    0.12
   2   3   3    2.70    0.10
  -3  -3  -3    1.72    0.10
  -3  -3  -3    1.70    0.11
  -3  -3  -3    1.65    0.13
   3   3   3    1.72    0.08
   3   3   3    1.42    0.12
   3   3   3    1.70    0.10
  -4  -3  -3    9.85    0.33
  -4  -3  -3    9.31    0.34
   4   3   3   10.04    0.35
   4   3   3   10.08    0.32
  -5  -3  -3    1.07    0.15
  -5  -3  -3    1.15    0.15
   5   3   3    1.21    0.16
   5   3   3    1.16    0.13
  -6  -3  -3   -0.03    0.11
  -6  -3  -3    0.07    0.12
   6   3   3    0.07    0.12
   4  -4  -3    0.34    0.10
   4  -4  -3    0.15    0.08
  -4   4   3    0.39    0.11
   3  -4  -3    1.03    0.13
   3  -4  -3    1.14    0.14
  -3   4   3    1.16    0.12
  -3   4   3    1.29    0.14
  -3   4   3    1.44    0.16
   2  -4  -3    0.67    0.09
   2  -4  -3    0.70    0.10
   2  -4  -3    0.63    0.09
  -2   4   3    0.70    0.10
  -2   4   3    0.97    0.11
  -2   4   3    0.65    0.08
   1  -4  -3    0.54    0.08
   1  -4  -3    0.49    0.07
   1  -4  -3    0.56    0.08
  -1   4   3    0.66    0.08
  -1   4   3    0.58    0.08
  -1   4   3    0.66    0.08
  -1   4   3    0.47    0.07
   0  -4  -3    7.01    0.25
   0  -4  -3    6.75    0.22
   0  -4  -3    6.73    0.22
   0  -4  -3    6.81    0.24
   0   4   3    7.00    0.23
   0   4   3    6.78    0.21
   0   4   3    7.14    0.23
   0   4   3    6.80    0.22
   0   4   3    6.96    0.23
  -1  -4  -3    1.62    0.09
  -1  -4  -3    1.75    0.09
  -1  -4  -3    2.00    0.13
   1   4   3    1.73    0.10
   1   4   3    1.78    0.11
   1   4   3    1.93    0.11
   1   4   3    1.66    0.11
   1   4   3    1.79    0.12
   2   4   3   43.01    1.05
   2   4   3   43.68    1.03
   2   4   3   43.46    1.02
   2   4   3   46.02    1.03
   2   4   3   43.93    1.05
  -3  -4  -3   55.79    1.38
   3   4   3   58.62    1.36
   3   4   3   58.39    1.31
   3   4   3   56.53    1.35
  -4  -4  -3    4.89    0.25
   4   4   3    5.41    0.26
   4   4   3    5.68    0.24
   4   4   3    5.08    0.17
  -5  -4  -3    1.89    0.20
   5   4   3    1.79    0.20
   5   4   3    1.79    0.18
   3  -5  -3    0.84    0.13
  -3   5   3    1.04    0.15
  -3   5   3    0.71    0.12
   2  -5  -3    0.09    0.07
  -2   5   3    0.23    0.09
  -2   5   3    0.13    0.08
  -2   5   3    0.23    0.07
   1  -5  -3    1.05    0.11
   1  -5  -3    1.14    0.12
   1  -5  -3    1.24    0.12
  -1   5   3    1.12    0.11
  -1   5   3    1.00    0.11
  -1   5   3    1.34    0.14
   0  -5  -3    1.27    0.13
   0  -5  -3    1.37    0.14
   0  -5  -3    1.24    0.11
   0  -5  -3    1.34    0.11
   0   5   3    1.19    0.10
   0   5   3    1.10    0.11
   0   5   3    1.14    0.12
   0   5   3    1.28    0.11
   0   5   3    1.36    0.12
  -1  -5  -3    2.89    0.18
  -1  -5  -3    3.13    0.14
   1   5   3    3.26    0.16
   1   5   3    3.22    0.16
   1   5   3    3.16    0.18
   1   5   3    3.48    0.17
   1   5   3    3.24    0.16
  -2  -5  -3   12.75    0.42
   2   5   3   13.51    0.38
   2   5   3   12.65    0.40
   2   5   3   13.62    0.38
   2   5   3   12.78    0.39
   2   5   3   13.49    0.38
  -3  -5  -3    0.18    0.09
   3   5   3    0.16    0.08
   3   5   3    0.21    0.09
   3   5   3    0.11    0.06
  -4  -5  -3    0.20    0.11
   4   5   3    0.19    0.09
   4   5   3    0.20    0.06
   4   5   3    0.25    0.10
  -5  -5  -3    0.23    0.12
   5   5   3    0.32    0.13
   5   5   3    0.16    0.11
   2  -6  -3    0.97    0.14
  -2   6   3    1.04    0.13
  -2   6   3    0.88    0.14
   1  -6  -3    1.42    0.17
   1  -6  -3    1.12    0.12
   1  -6  -3    1.04    0.14
  -1   6   3    1.00    0.13
  -1   6   3    1.31    0.14
   0  -6  -3    0.63    0.13
   0   6   3    0.58    0.10
   0   6   3    0.46    0.11
  -1  -6  -3    4.90    0.26
   1   6   3    4.46    0.21
   1   6   3    4.98    0.22
   1   6   3    4.72    0.21
   1   6   3    4.57    0.24
  -2  -6  -3    0.43    0.12
   2   6   3    0.50    0.09
   2   6   3    0.51    0.09
   2   6   3    0.30    0.09
   2   6   3    0.38    0.10
   2   6   3    0.46    0.10
  -3  -6  -3    0.04    0.11
   3   6   3    0.20    0.10
   3   6   3    0.01    0.09
   3   6   3    0.10    0.07
  -4  -6  -3    0.27    0.11
   4   6   3    0.08    0.10
   4   6   3    0.14    0.07
   4   6   3    0.14    0.10
   0  -7  -3    2.94    0.25
   0   7   3    2.91    0.23
   0   7   3    2.79    0.21
  -1  -7  -3    3.19    0.25
   1   7   3    3.05    0.21
   1   7   3    2.96    0.23
  -2  -7  -3    3.24    0.26
   2   7   3    3.39    0.21
   2   7   3    3.16    0.21
   2   7   3    3.32    0.20
   2   7   3    2.81    0.23
  -3  -7  -3    0.25    0.13
   3   7   3    0.08    0.11
   3   7   3    0.08    0.10
   3   7   3    0.20    0.08
   2   7  -4    2.31    0.23
   2   7  -4    2.11    0.18
  -2  -7   4    2.22    0.22
   1   7  -4   -0.04    0.10
   1   7  -4   -0.02    0.10
   1   7  -4   -0.01    0.08
  -1  -7   4   -0.05    0.10
  -1  -7   4    0.07    0.09
   0   7  -4    0.02    0.09
   0   7  -4    0.09    0.10
   0  -7   4   -0.04    0.10
   0  -7   4    0.22    0.12
   4   6  -4    0.23    0.07
   4   6  -4    0.17    0.10
   4   6  -4    0.20    0.11
  -4  -6   4    0.08    0.10
   3   6  -4    5.46    0.29
   3   6  -4    5.75    0.23
  -3  -6   4    5.34    0.28
   2   6  -4    0.04    0.07
   2   6  -4    0.00    0.07
   2   6  -4    0.05    0.09
  -2  -6   4    0.06    0.09
   1   6  -4    1.25    0.14
   1   6  -4    0.61    0.11
   1   6  -4    0.79    0.12
  -1  -6   4    0.79    0.12
  -1  -6   4    0.83    0.15
   0   6  -4    0.77    0.12
   0   6  -4    0.52    0.10
   0  -6   4    0.56    0.09
   0  -6   4    0.68    0.13
   0  -6   4    0.63    0.13
  -1   6  -4    0.16    0.09
  -1   6  -4    0.14    0.08
   1  -6   4   -0.08    0.07
   1  -6   4    0.10    0.09
  -2   6  -4    1.00    0.13
  -2   6  -4    0.60    0.14
   2  -6   4    0.98    0.15
   2  -6   4    0.86    0.13
   5   5  -4    1.85    0.18
   5   5  -4    1.79    0.20
   5   5  -4    1.65    0.19
  -5  -5   4    1.77    0.19
   4   5  -4    2.09    0.11
   4   5  -4    1.85    0.19
   4   5  -4    1.93    0.18
  -4  -5   4    1.92    0.18
   3   5  -4   -0.02    0.06
   3   5  -4    0.08    0.08
  -3  -5   4   -0.01    0.07
   2   5  -4    2.19    0.16
   2   5  -4    1.99    0.13
   2   5  -4    2.19    0.14
   2   5  -4    2.34    0.14
  -2  -5   4    2.51    0.17
   1   5  -4   15.58    0.46
   1   5  -4   16.06    0.44
   1   5  -4   16.78    0.45
   1   5  -4   15.97    0.45
  -1  -5   4   14.48    0.47
  -1  -5   4   15.93    0.49
   0   5  -4   22.97    0.63
   0   5  -4   24.24    0.62
   0   5  -4   24.06    0.62
   0   5  -4   23.74    0.63
   0  -5   4   22.99    0.66
   0  -5   4   23.23    0.60
   0  -5   4   23.49    0.61
  -1   5  -4    4.18    0.19
  -1   5  -4    4.20    0.20
  -1   5  -4    4.02    0.19
   1  -5   4    3.93    0.19
   1  -5   4    4.06    0.22
   1  -5   4    3.92    0.19
  -2   5  -4    1.36    0.13
  -2   5  -4    1.35    0.13
  -2   5  -4    1.58    0.17
   2  -5   4    1.65    0.16
   2  -5   4    1.59    0.14
  -3   5  -4    0.09    0.07
  -3   5  -4    0.10    0.10
   3  -5   4    0.10    0.08
   3  -5   4    0.17    0.09
   5   4  -4    2.41    0.26
   5   4  -4    2.78    0.20
  -5  -4   4    2.37    0.20
   4   4  -4    0.17    0.08
   4   4  -4   -0.01    0.07
  -4  -4   4    0.08    0.07
  -4  -4   4    0.10    0.08
   3   4  -4    0.22    0.07
   3   4  -4    0.09    0.05
  -3  -4   4    0.16    0.07
   2   4  -4    0.66    0.08
   2   4  -4    0.46    0.06
   2   4  -4    0.48    0.06
   2   4  -4    0.47    0.07
  -2  -4   4    0.59    0.09
   1   4  -4    0.17    0.05
   1   4  -4    0.18    0.06
   1   4  -4    0.21    0.05
   1   4  -4    0.15    0.05
  -1  -4   4    0.18    0.04
  -1  -4   4    0.18    0.07
  -1  -4   4    0.15    0.04
  -1  -4   4    0.14    0.07
   0   4  -4    9.00    0.28
   0   4  -4    8.90    0.28
   0   4  -4    9.29    0.28
   0   4  -4    9.06    0.28
   0  -4   4    9.32    0.27
   0  -4   4    8.99    0.27
   0  -4   4    8.30    0.30
  -1   4  -4    7.04    0.24
  -1   4  -4    6.98    0.24
  -1   4  -4    7.10    0.24
   1  -4   4    6.85    0.26
   1  -4   4    6.98    0.24
   1  -4   4    7.27    0.24
  -2   4  -4    3.23    0.16
  -2   4  -4    3.40    0.16
  -2   4  -4    3.15    0.16
   2  -4   4    3.07    0.16
   2  -4   4    3.19    0.16
   2  -4   4    3.34    0.18
  -3   4  -4    0.01    0.08
  -3   4  -4   -0.03    0.04
   3  -4   4    0.12    0.08
   3  -4   4   -0.12    0.06
  -4   4  -4    3.13    0.24
   4  -4   4    2.90    0.20
  -6  -3   4    2.28    0.26
  -6  -3   4    2.45    0.23
  -6  -3   4    2.80    0.23
  -5  -3   4    2.52    0.19
  -5  -3   4    2.51    0.19
  -5  -3   4    2.52    0.19
   4   3  -4    1.01    0.11
   4   3  -4    1.09    0.11
   4   3  -4    1.26    0.13
  -4  -3   4    0.98    0.11
  -4  -3   4    1.34    0.13
  -4  -3   4    1.31    0.13
   3   3  -4    2.42    0.14
  -3  -3   4    2.41    0.14
  -3  -3   4    2.35    0.13
  -3  -3   4    2.63    0.14
   2   3  -4    0.37    0.06
   2   3  -4    0.21    0.04
   2   3  -4    0.21    0.05
   2   3  -4    0.15    0.04
  -2  -3   4    0.40    0.06
   1   3  -4    6.57    0.21
   1   3  -4    6.69    0.20
   1   3  -4    6.81    0.20
   1   3  -4    6.82    0.20
  -1  -3   4    6.91    0.22
  -1  -3   4    6.37    0.18
  -1  -3   4    6.87    0.18
  -1  -3   4    6.94    0.23
   0   3  -4   29.34    0.70
   0   3  -4   29.12    0.70
   0   3  -4   29.76    0.70
   0   3  -4   29.66    0.70
   0  -3   4   29.02    0.69
   0  -3   4   28.86    0.72
   0  -3   4   30.07    0.70
   0  -3   4   28.92    0.75
  -1   3  -4    3.02    0.13
  -1   3  -4    3.10    0.13
  -1   3  -4    2.96    0.14
  -1   3  -4    2.79    0.12
  -1   3  -4    2.89    0.13
   1  -3   4    3.11    0.15
   1  -3   4    3.25    0.13
   1  -3   4    3.06    0.13
   1  -3   4    3.48    0.14
   1  -3   4    3.10    0.11
  -2   3  -4    1.18    0.09
  -2   3  -4    1.13    0.09
  -2   3  -4    1.20    0.10
  -2   3  -4    0.91    0.09
   2  -3   4    1.24    0.10
   2  -3   4    1.06    0.11
   2  -3   4    0.97    0.10
   2  -3   4    1.12    0.10
  -3   3  -4    0.11    0.08
  -3   3  -4    0.06    0.05
  -3   3  -4    0.19    0.07
   3  -3   4    0.16    0.08
   3  -3   4    0.00    0.06
   3  -3   4    0.05    0.07
   3  -3   4    0.05    0.07
  -4   3  -4    2.95    0.21
  -4   3  -4    2.99    0.21
   4  -3   4    2.43    0.18
   4  -3   4    2.54    0.17
   4  -3   4    2.73    0.19
  -5   3  -4    0.47    0.14
  -5   3  -4    0.51    0.14
   5  -3   4    0.43    0.11
  -6  -2   4    0.06    0.11
  -6  -2   4   -0.08    0.10
  -5  -2   4    0.02    0.09
  -5  -2   4   -0.02    0.08
  -5  -2   4    0.05    0.08
   4   2  -4    1.53    0.13
   4   2  -4    1.60    0.12
   4   2  -4    1.64    0.12
  -4  -2   4    1.82    0.15
  -4  -2   4    1.56    0.14
  -4  -2   4    1.59    0.13
   3   2  -4    3.66    0.15
  -3  -2   4    4.03    0.17
  -3  -2   4    3.71    0.16
  -3  -2   4    3.71    0.16
   2   2  -4   42.96    0.99
   2   2  -4   43.89    1.03
  -2  -2   4   45.14    1.04
  -2  -2   4   45.11    1.03
  -2  -2   4   45.39    1.03
   1   2  -4  377.59    8.42
   1   2  -4  392.24    8.40
   1   2  -4  372.25    8.39
   1   2  -4  393.45    8.39
  -1  -2   4  380.88    8.40
  -1  -2   4  376.90    8.44
   0   2  -4   69.51    1.60
   0   2  -4   72.09    1.60
   0   2  -4   73.61    1.60
   0  -2   4   68.94    1.60
   0  -2   4   70.97    1.62
   0  -2   4   72.81    1.60
   0  -2   4   72.91    1.60
  -1   2  -4    6.27    0.19
  -1   2  -4    6.10    0.19
  -1   2  -4    6.13    0.19
  -1   2  -4    6.35    0.18
  -1   2  -4    6.30    0.20
   1  -2   4    6.48    0.21
   1  -2   4    6.56    0.20
   1  -2   4    6.92    0.20
   1  -2   4    6.55    0.20
   1  -2   4    6.53    0.18
  -2   2  -4   20.24    0.53
  -2   2  -4   20.53    0.50
  -2   2  -4   20.01    0.51
  -2   2  -4   20.25    0.48
  -2   2  -4   19.42    0.49
   2  -2   4   19.08    0.50
   2  -2   4   20.44    0.50
   2  -2   4   19.97    0.50
   2  -2   4   19.49    0.47
   2  -2   4   20.23    0.52
  -3   2  -4    0.27    0.07
  -3   2  -4    0.35    0.08
   3  -2   4    0.08    0.06
   3  -2   4    0.07    0.06
   3  -2   4    0.24    0.08
   3  -2   4    0.16    0.06
  -4   2  -4   -0.03    0.08
  -4   2  -4   -0.03    0.07
   4  -2   4   -0.09    0.05
   4  -2   4   -0.09    0.05
   4  -2   4   -0.01    0.08
   4  -2   4   -0.09    0.05
  -5   2  -4    0.15    0.11
  -5   2  -4    0.18    0.11
   5  -2   4    0.23    0.09
  -6  -1   4    0.23    0.12
  -6  -1   4   -0.11    0.12
  -5  -1   4   -0.16    0.08
  -5  -1   4    0.00    0.07
  -5  -1   4    0.00    0.08
  -4  -1   4    0.24    0.08
  -4  -1   4    0.25    0.07
  -4  -1   4    0.19    0.07
   3   1  -4    3.12    0.13
  -3  -1   4    3.17    0.15
  -3  -1   4    3.34    0.14
  -3  -1   4    3.12    0.15
  -2  -1   4   37.58    0.89
  -2  -1   4   38.33    0.89
  -2  -1   4   37.60    0.87
   1   1  -4   32.63    0.73
   1   1  -4   29.76    0.73
  -1  -1   4   33.79    0.75
  -1  -1   4   32.39    0.74
  -1  -1   4   33.63    0.74
  -1  -1   4   32.45    0.74
  -1  -1   4   32.45    0.74
   0   1  -4   16.30    0.37
   0   1  -4   15.89    0.37
   0   1  -4   16.67    0.37
   0   1  -4   16.14    0.37
   0  -1   4   15.79    0.37
   0  -1   4   15.19    0.37
   0  -1   4   15.77    0.37
   0  -1   4   15.74    0.38
  -1   1  -4    0.22    0.04
  -1   1  -4    0.19    0.03
  -1   1  -4    0.29    0.03
  -1   1  -4    0.21    0.04
   1  -1   4    0.28    0.04
   1  -1   4    0.23    0.04
   1  -1   4    0.27    0.04
   1  -1   4    0.31    0.04
   1  -1   4    0.29    0.04
  -2   1  -4   24.66    0.57
  -2   1  -4   25.29    0.58
  -2   1  -4   24.33    0.58
  -2   1  -4   24.33    0.61
  -2   1  -4   24.60    0.61
   2  -1   4   25.12    0.58
   2  -1   4   24.88    0.59
   2  -1   4   25.06    0.61
   2  -1   4   24.41    0.59
   2  -1   4   26.01    0.59
  -3   1  -4    3.76    0.18
  -3   1  -4    3.40    0.17
   3  -1   4    4.08    0.14
   3  -1   4    3.93    0.18
   3  -1   4    3.96    0.14
   3  -1   4    3.93    0.15
  -4   1  -4    3.82    0.21
  -4   1  -4    3.57    0.20
   4  -1   4    3.99    0.20
   4  -1   4    3.54    0.16
   4  -1   4    3.60    0.15
  -5   1  -4    0.06    0.10
  -5   1  -4    0.03    0.08
   5  -1   4   -0.04    0.06
   6   0  -4    7.34    0.24
  -6   0   4    6.80    0.35
  -6   0   4    7.32    0.36
   5   0  -4   10.72    0.29
  -5   0   4   10.05    0.39
  -5   0   4   10.24    0.40
   4   0  -4    4.78    0.16
  -4   0   4    5.10    0.23
  -4   0   4    4.81    0.23
   3   0  -4   15.18    0.40
   3   0  -4   15.85    0.38
   3   0  -4   15.45    0.38
  -3   0   4   15.98    0.44
  -3   0   4   15.54    0.41
  -3   0   4   15.44    0.43
   2   0  -4   17.60    0.43
   2   0  -4   17.71    0.42
   2   0  -4   17.77    0.42
  -2   0   4   18.04    0.44
  -2   0   4   18.64    0.46
  -2   0   4   18.44    0.44
  -2   0   4   18.14    0.46
   1   0  -4    0.47    0.03
   1   0  -4    0.45    0.03
   1   0  -4    0.51    0.03
   1   0  -4    0.47    0.03
  -1   0   4    0.57    0.05
  -1   0   4    0.44    0.05
  -1   0   4    0.49    0.03
  -1   0   4    0.49    0.05
  -1   0   4    0.52    0.04
   0   0  -4    0.03    0.02
   0   0  -4    0.00    0.02
   0   0  -4    0.01    0.02
   0   0   4    0.01    0.02
   0   0   4    0.07    0.02
   0   0   4    0.01    0.02
  -1   0  -4   43.14    1.01
  -1   0  -4   43.39    1.00
  -1   0  -4   46.23    0.99
  -1   0  -4   46.20    0.99
   1   0   4   45.04    0.99
   1   0   4   45.28    1.00
   1   0   4   43.51    1.01
   1   0   4   44.55    0.99
   1   0   4   43.67    1.00
  -2   0  -4   13.48    0.36
  -2   0  -4   13.48    0.36
  -2   0  -4   13.92    0.36
   2   0   4   13.68    0.33
   2   0   4   14.18    0.34
   2   0   4   13.66    0.36
   2   0   4   13.84    0.33
   2   0   4   13.52    0.33
  -3   0  -4   -0.03    0.04
  -3   0  -4    0.02    0.05
  -3   0  -4    0.04    0.05
   3   0   4    0.05    0.03
   3   0   4    0.03    0.03
   3   0   4    0.00    0.03
   3   0   4    0.02    0.03
   3   0   4   -0.02    0.05
  -4   0  -4    3.42    0.19
  -4   0  -4    3.44    0.18
   4   0   4    3.72    0.20
   4   0   4    3.53    0.14
  -5   0  -4    0.71    0.13
  -5   0  -4    0.50    0.12
   5   0   4    0.61    0.08
   5   0   4    0.49    0.12
  -6   0  -4    0.23    0.11
  -6   0  -4    0.42    0.14
   6   0   4    0.37    0.09
   5  -1  -4    0.76    0.10
  -5   1   4    0.62    0.13
  -5   1   4    0.76    0.14
   4  -1  -4    1.81    0.12
  -4   1   4    1.90    0.16
  -4   1   4    1.75    0.15
  -4   1   4    1.86    0.13
   3  -1  -4    8.59    0.30
   3  -1  -4    8.53    0.25
   3  -1  -4    9.23    0.26
   3  -1  -4    9.01    0.25
  -3   1   4    8.98    0.29
  -3   1   4    8.81    0.29
  -3   1   4    9.08    0.26
   2  -1  -4   -0.02    0.03
   2  -1  -4    0.05    0.03
   2  -1  -4    0.00    0.03
   2  -1  -4    0.01    0.03
  -2   1   4    0.00    0.02
  -2   1   4    0.01    0.04
  -2   1   4    0.04    0.03
  -2   1   4   -0.03    0.04
   1  -1  -4  141.15    3.11
   1  -1  -4  143.03    3.11
   1  -1  -4  135.34    3.09
   1  -1  -4  140.56    3.11
  -1   1   4  142.22    3.11
  -1   1   4  140.67    3.11
  -1   1   4  140.18    3.12
  -1   1   4  144.28    3.10
   0  -1  -4  973.25   22.11
   0  -1  -4  956.61   21.88
   0   1   4  966.88   21.62
   0   1   4  945.01   21.99
   0   1   4 1000.00   21.83
   0   1   4  958.02   21.69
   0   1   4  993.30   21.51
  -1  -1  -4   91.03    1.93
  -1  -1  -4   88.92    1.92
  -1  -1  -4   92.75    1.93
  -1  -1  -4   87.33    1.95
  -1  -1  -4   84.90    1.94
   1   1   4   90.05    1.93
   1   1   4   84.85    1.94
   1   1   4   84.98    1.93
   1   1   4   82.41    1.93
   1   1   4   89.63    1.93
   1   1   4   85.02    1.95
  -2  -1  -4    7.25    0.20
  -2  -1  -4    7.31    0.22
  -2  -1  -4    7.52    0.22
   2   1   4    7.17    0.19
   2   1   4    7.48    0.19
   2   1   4    7.46    0.19
   2   1   4    7.53    0.21
   2   1   4    7.22    0.22
  -3  -1  -4    7.04    0.24
  -3  -1  -4    6.76    0.22
  -3  -1  -4    7.08    0.24
   3   1   4    7.18    0.24
   3   1   4    6.93    0.19
   3   1   4    7.21    0.21
   3   1   4    7.04    0.19
   3   1   4    6.97    0.19
  -4  -1  -4    5.75    0.24
  -4  -1  -4    5.50    0.22
  -4  -1  -4    5.30    0.23
   4   1   4    5.43    0.20
   4   1   4    5.62    0.17
   4   1   4    5.99    0.24
  -5  -1  -4    0.68    0.13
  -5  -1  -4    0.62    0.13
  -5  -1  -4    0.60    0.12
   5   1   4    0.65    0.07
   5   1   4    0.64    0.13
  -6  -1  -4    0.61    0.15
  -6  -1  -4    0.49    0.13
   5  -2  -4    0.63    0.11
  -5   2   4    0.69    0.15
  -5   2   4    0.78    0.14
   4  -2  -4    0.50    0.08
   4  -2  -4    0.50    0.08
  -4   2   4    0.50    0.11
  -4   2   4    0.57    0.11
   3  -2  -4    0.89    0.09
   3  -2  -4    0.75    0.08
   3  -2  -4    0.74    0.08
  -3   2   4    0.81    0.09
  -3   2   4    0.65    0.10
  -3   2   4    0.82    0.11
   2  -2  -4    0.35    0.05
   2  -2  -4    0.37    0.05
   2  -2  -4    0.33    0.06
   2  -2  -4    0.37    0.05
  -2   2   4    0.20    0.05
  -2   2   4    0.38    0.06
  -2   2   4    0.38    0.07
  -2   2   4    0.40    0.05
   1  -2  -4   14.71    0.37
   1  -2  -4   15.06    0.38
   1  -2  -4   14.72    0.37
   1  -2  -4   15.14    0.38
  -1   2   4   14.86    0.38
  -1   2   4   14.87    0.37
  -1   2   4   14.98    0.37
  -1   2   4   14.32    0.38
  -1   2   4   14.76    0.37
   0  -2  -4   37.77    0.83
   0  -2  -4   36.61    0.82
   0  -2  -4   34.68    0.83
   0  -2  -4   34.75    0.82
   0  -2  -4   36.83    0.82
   0   2   4   35.46    0.82
   0   2   4   37.43    0.83
   0   2   4   34.83    0.82
   0   2   4   35.03    0.81
   0   2   4   35.66    0.81
   0   2   4   35.35    0.82
  -1  -2  -4    9.25    0.22
  -1  -2  -4    9.45    0.22
  -1  -2  -4    8.77    0.24
   1   2   4    8.87    0.24
   1   2   4    8.60    0.23
   1   2   4    8.65    0.24
   1   2   4    8.45    0.23
   1   2   4    8.92    0.23
  -2  -2  -4   28.87    0.66
  -2  -2  -4   28.82    0.68
  -2  -2  -4   29.41    0.70
   2   2   4   28.45    0.66
   2   2   4   28.07    0.66
   2   2   4   28.83    0.67
   2   2   4   28.24    0.68
   2   2   4   28.95    0.65
  -3  -2  -4    3.06    0.15
  -3  -2  -4    3.11    0.15
  -3  -2  -4    3.21    0.13
   3   2   4    3.11    0.15
   3   2   4    2.78    0.10
   3   2   4    3.15    0.12
   3   2   4    3.29    0.14
   3   2   4    3.10    0.10
  -4  -2  -4    8.70    0.30
  -4  -2  -4    8.62    0.29
  -4  -2  -4    8.07    0.30
   4   2   4    9.09    0.31
   4   2   4    8.91    0.28
  -5  -2  -4   13.96    0.47
  -5  -2  -4   13.58    0.46
  -5  -2  -4   15.33    0.48
   5   2   4   14.98    0.49
   6   2   4    0.97    0.19
   5  -3  -4    0.38    0.10
  -5   3   4    0.73    0.15
  -5   3   4    0.64    0.14
   4  -3  -4    0.31    0.09
   4  -3  -4    0.50    0.09
  -4   3   4    0.32    0.10
  -4   3   4    0.38    0.11
   3  -3  -4    2.86    0.16
   3  -3  -4    3.23    0.16
   3  -3  -4    3.10    0.17
  -3   3   4    2.97    0.17
  -3   3   4    3.45    0.19
  -3   3   4    3.09    0.16
   1  -3  -4    5.73    0.19
   1  -3  -4    5.87    0.20
   1  -3  -4    5.81    0.19
   1  -3  -4    5.46    0.19
  -1   3   4    6.06    0.18
  -1   3   4    6.03    0.20
  -1   3   4    6.08    0.20
  -1   3   4    5.98    0.19
  -1   3   4    6.46    0.20
  -1   3   4    6.19    0.20
   0  -3  -4    0.11    0.04
   0  -3  -4    0.10    0.05
   0  -3  -4   -0.01    0.04
   0  -3  -4    0.07    0.04
   0  -3  -4    0.06    0.04
   0   3   4    0.09    0.04
   0   3   4    0.10    0.04
   0   3   4    0.06    0.03
   0   3   4    0.09    0.03
   0   3   4    0.01    0.03
  -1  -3  -4   17.99    0.47
  -1  -3  -4   17.98    0.44
  -1  -3  -4   18.42    0.44
   1   3   4   17.58    0.45
   1   3   4   18.63    0.45
   1   3   4   17.84    0.44
   1   3   4   18.04    0.45
   1   3   4   17.80    0.45
  -2  -3  -4   18.41    0.50
   2   3   4   19.88    0.46
   2   3   4   18.51    0.48
   2   3   4   18.69    0.47
   2   3   4   18.48    0.45
   2   3   4   18.76    0.46
  -3  -3  -4    1.93    0.13
  -3  -3  -4    2.06    0.12
   3   3   4    1.99    0.09
   3   3   4    1.95    0.13
   3   3   4    2.03    0.11
  -4  -3  -4    3.79    0.21
  -4  -3  -4    3.93    0.19
   4   3   4    4.09    0.22
   4   3   4    4.36    0.20
  -5  -3  -4    1.73    0.17
  -5  -3  -4    1.59    0.18
   5   3   4    1.84    0.16
   5   3   4    1.62    0.19
  -6  -3  -4    0.02    0.12
  -6  -3  -4   -0.02    0.11
   6   3   4    0.16    0.13
   4  -4  -4    0.08    0.09
   4  -4  -4    0.12    0.09
  -4   4   4    0.10    0.10
   3  -4  -4    0.66    0.11
   3  -4  -4    0.56    0.11
  -3   4   4    0.81    0.12
  -3   4   4    0.62    0.10
   2  -4  -4    5.90    0.23
   2  -4  -4    5.77    0.23
  -2   4   4    5.81    0.23
  -2   4   4    5.64    0.21
  -2   4   4    6.05    0.24
   1  -4  -4    8.44    0.28
   1  -4  -4    8.54    0.27
   1  -4  -4    8.38    0.27
  -1   4   4    9.08    0.28
  -1   4   4    8.94    0.27
  -1   4   4    8.49    0.28
  -1   4   4    8.76    0.27
   0  -4  -4    3.83    0.17
   0  -4  -4    3.93    0.18
   0  -4  -4    3.69    0.16
   0  -4  -4    4.06    0.16
   0   4   4    4.01    0.16
   0   4   4    4.12    0.17
   0   4   4    4.09    0.15
   0   4   4    4.17    0.16
   0   4   4    4.10    0.16
  -1  -4  -4    1.38    0.09
  -1  -4  -4    1.41    0.09
  -1  -4  -4    1.56    0.12
   1   4   4    1.71    0.10
   1   4   4    1.79    0.10
   1   4   4    1.68    0.11
   1   4   4    1.55    0.10
   1   4   4    1.69    0.12
  -3  -4  -4   10.44    0.36
   3   4   4   10.71    0.29
   3   4   4    9.77    0.32
   3   4   4   10.42    0.33
  -4  -4  -4   12.96    0.43
   4   4   4   12.97    0.34
   4   4   4   13.04    0.42
   4   4   4   13.08    0.44
  -5  -4  -4    0.82    0.14
   5   4   4    0.66    0.14
   5   4   4    0.71    0.13
   3  -5  -4    0.45    0.11
  -3   5   4    0.79    0.14
  -3   5   4    0.65    0.11
   2  -5  -4    0.00    0.08
  -2   5   4    0.04    0.07
  -2   5   4    0.01    0.07
  -2   5   4    0.06    0.06
   1  -5  -4    2.47    0.16
   1  -5  -4    2.56    0.16
   1  -5  -4    2.69    0.16
  -1   5   4    2.44    0.16
  -1   5   4    2.38    0.15
  -1   5   4    2.63    0.15
   0  -5  -4    2.19    0.13
   0  -5  -4    2.39    0.17
   0  -5  -4    2.35    0.16
   0  -5  -4    2.21    0.13
   0   5   4    2.27    0.14
   0   5   4    2.26    0.15
   0   5   4    2.06    0.13
   0   5   4    2.19    0.14
  -1  -5  -4    3.23    0.19
  -1  -5  -4    2.95    0.14
   1   5   4    3.00    0.15
   1   5   4    3.06    0.16
   1   5   4    2.98    0.15
   1   5   4    3.09    0.16
   1   5   4    3.18    0.18
  -2  -5  -4    4.81    0.23
   2   5   4    5.26    0.20
   2   5   4    5.09    0.20
   2   5   4    4.59    0.21
   2   5   4    5.20    0.20
   2   5   4    4.88    0.22
  -3  -5  -4    1.01    0.14
   3   5   4    1.11    0.12
   3   5   4    0.82    0.09
   3   5   4    1.10    0.12
  -4  -5  -4    0.45    0.11
   4   5   4    0.43    0.07
   4   5   4    0.43    0.11
  -5  -5  -4    0.11    0.11
   5   5   4    0.15    0.11
   5   5   4    0.22    0.13
   2  -6  -4    0.15    0.08
  -2   6   4    0.08    0.07
  -2   6   4    0.23    0.10
   1  -6  -4    1.09    0.15
   1  -6  -4    0.95    0.12
  -1   6   4    0.58    0.12
  -1   6   4    0.97    0.12
   0  -6  -4    2.79    0.21
   0  -6  -4    2.30    0.19
   0  -6  -4    2.32    0.15
   0   6   4    2.56    0.17
   0   6   4    2.11    0.18
  -1  -6  -4    1.93    0.19
   1   6   4    2.09    0.15
   1   6   4    1.31    0.14
   1   6   4    1.92    0.15
   1   6   4    1.38    0.15
  -2  -6  -4    1.61    0.18
   2   6   4    1.61    0.15
   2   6   4    1.65    0.14
   2   6   4    1.69    0.21
   2   6   4    1.72    0.17
   2   6   4    1.79    0.14
  -3  -6  -4    0.39    0.13
   3   6   4    0.51    0.11
   3   6   4    0.60    0.12
   3   6   4    0.52    0.09
  -4  -6  -4    0.32    0.12
   4   6   4    0.25    0.08
   4   6   4    0.26    0.11
   0  -7  -4    8.36    0.38
   0   7   4    8.94    0.35
   0   7   4    7.87    0.36
  -1  -7  -4    0.31    0.13
   1   7   4    0.45    0.12
   1   7   4    0.47    0.11
  -2  -7  -4    4.01    0.28
   2   7   4    3.87    0.26
   2   7   4    3.71    0.22
   2   7   4    4.34    0.24
   2   7   4    3.86    0.23
  -3  -7  -4    1.18    0.18
   3   7   4    1.23    0.14
   3   7   4    1.15    0.16
   3   7   4    1.37    0.18
   2   7  -5    4.24    0.28
   2   7  -5    4.11    0.23
  -2  -7   5    4.41    0.28
   1   7  -5    0.18    0.09
   1   7  -5    0.15    0.10
   1   7  -5    0.13    0.12
  -1  -7   5    0.09    0.10
  -1  -7   5    0.17    0.12
   0   7  -5    0.01    0.09
   0   7  -5    0.05    0.09
   0  -7   5    0.06    0.11
   0  -7   5    0.03    0.09
   4   6  -5    0.36    0.12
   4   6  -5    0.28    0.11
   4   6  -5    0.16    0.07
  -4  -6   5    0.10    0.10
   3   6  -5    3.53    0.18
   3   6  -5    3.27    0.23
  -3  -6   5    2.99    0.22
   2   6  -5   -0.07    0.07
   2   6  -5    0.08    0.08
   2   6  -5    0.13    0.10
  -2  -6   5    0.29    0.10
   1   6  -5    0.36    0.09
   1   6  -5    0.21    0.10
   1   6  -5    0.13    0.08
  -1  -6   5    0.27    0.10
  -1  -6   5    0.14    0.09
   0   6  -5    0.41    0.10
   0   6  -5    0.18    0.08
   0  -6   5    0.16    0.08
   0  -6   5    0.40    0.12
   0  -6   5    0.20    0.10
  -1   6  -5    0.02    0.08
  -1   6  -5   -0.04    0.08
   1  -6   5    0.02    0.09
   1  -6   5   -0.04    0.07
  -2   6  -5    0.70    0.14
  -2   6  -5    0.43    0.10
   2  -6   5    0.57    0.12
   2  -6   5    0.55    0.14
   5   5  -5    0.19    0.12
   5   5  -5    0.18    0.10
  -5  -5   5    0.54    0.12
   4   5  -5   11.94    0.42
   4   5  -5   11.43    0.31
   4   5  -5   11.61    0.39
  -4  -5   5   10.56    0.40
   3   5  -5    0.60    0.11
   3   5  -5    0.71    0.09
  -3  -5   5    0.73    0.12
   2   5  -5    8.17    0.30
   2   5  -5    8.38    0.27
   2   5  -5    7.94    0.26
  -2  -5   5    7.75    0.30
  -2  -5   5    7.98    0.32
   1   5  -5    0.08    0.06
   1   5  -5    0.08    0.06
  -1  -5   5    0.31    0.08
  -1  -5   5    0.44    0.10
   0   5  -5    6.89    0.25
   0   5  -5    6.62    0.25
   0   5  -5    6.86    0.26
   0   5  -5    6.96    0.25
   0  -5   5    6.51    0.28
   0  -5   5    6.50    0.23
   0  -5   5    6.45    0.23
  -1   5  -5    0.24    0.07
  -1   5  -5    0.20    0.07
  -1   5  -5    0.13    0.07
   1  -5   5    0.40    0.10
   1  -5   5    0.18    0.07
   1  -5   5    0.05    0.06
  -2   5  -5    0.22    0.07
   2  -5   5    0.34    0.10
   2  -5   5    0.27    0.08
  -3   5  -5    1.07    0.12
  -3   5  -5    1.23    0.17
   3  -5   5    1.68    0.18
   3  -5   5    1.39    0.15
   5   4  -5    2.28    0.19
   5   4  -5    2.18    0.18
  -5  -4   5    1.65    0.18
  -5  -4   5    2.21    0.19
   4   4  -5    0.59    0.11
  -4  -4   5    0.61    0.11
  -4  -4   5    0.67    0.11
   3   4  -5    0.02    0.05
   3   4  -5    0.07    0.06
  -3  -4   5    0.23    0.08
   2   4  -5    0.16    0.06
   2   4  -5    0.06    0.05
   2   4  -5   -0.01    0.05
   2   4  -5    0.04    0.05
  -2  -4   5    0.02    0.07
  -2  -4   5    0.16    0.07
   1   4  -5    0.02    0.05
   1   4  -5    0.07    0.05
   1   4  -5    0.03    0.05
   1   4  -5    0.05    0.05
  -1  -4   5    0.00    0.03
  -1  -4   5    0.09    0.06
  -1  -4   5    0.09    0.06
   0   4  -5    2.12    0.12
   0   4  -5    2.23    0.13
   0   4  -5    2.20    0.13
   0   4  -5    1.90    0.13
   0  -4   5    2.74    0.13
   0  -4   5    2.66    0.12
   0  -4   5    2.86    0.16
  -1   4  -5    8.23    0.27
  -1   4  -5    8.41    0.27
  -1   4  -5    8.19    0.27
   1  -4   5    8.53    0.30
   1  -4   5    8.20    0.27
   1  -4   5    8.19    0.27
  -2   4  -5    0.59    0.08
  -2   4  -5    0.68    0.09
  -2   4  -5    0.63    0.08
   2  -4   5    0.84    0.11
   2  -4   5    1.01    0.11
   2  -4   5    0.92    0.11
  -3   4  -5    0.38    0.11
  -3   4  -5    0.41    0.07
   3  -4   5    0.56    0.10
   3  -4   5    0.59    0.11
  -4   4  -5    0.20    0.11
   4  -4   5    0.34    0.10
  -6  -3   5    1.04    0.17
  -6  -3   5    1.27    0.17
   5   3  -5    0.06    0.10
  -5  -3   5    0.03    0.09
  -5  -3   5    0.08    0.08
  -5  -3   5    0.11    0.08
   4   3  -5    1.05    0.12
   4   3  -5    1.02    0.11
  -4  -3   5    1.21    0.13
  -4  -3   5    0.96    0.12
  -4  -3   5    1.18    0.12
   3   3  -5    0.65    0.09
  -3  -3   5    0.72    0.09
  -3  -3   5    0.60    0.08
  -3  -3   5    0.63    0.09
   2   3  -5    0.85    0.06
   2   3  -5    0.93    0.09
   2   3  -5    0.87    0.07
   2   3  -5    0.79    0.06
  -2  -3   5    1.19    0.09
   1   3  -5    5.88    0.18
   1   3  -5    5.65    0.19
   1   3  -5    5.86    0.18
   1   3  -5    6.07    0.18
  -1  -3   5    5.63    0.16
  -1  -3   5    5.71    0.16
  -1  -3   5    5.99    0.21
  -1  -3   5    5.63    0.19
   0   3  -5   24.91    0.60
   0   3  -5   24.91    0.60
   0   3  -5   25.29    0.60
   0   3  -5   24.59    0.60
   0  -3   5   23.22    0.61
   0  -3   5   25.22    0.59
   0  -3   5   23.32    0.59
   0  -3   5   24.95    0.59
  -1   3  -5   16.54    0.43
  -1   3  -5   17.03    0.44
  -1   3  -5   17.56    0.44
  -1   3  -5   16.64    0.43
   1  -3   5   16.63    0.46
   1  -3   5   16.91    0.44
   1  -3   5   15.99    0.42
   1  -3   5   17.45    0.44
   1  -3   5   17.08    0.44
  -2   3  -5    0.41    0.06
  -2   3  -5    0.33    0.06
  -2   3  -5    0.39    0.07
  -2   3  -5    0.41    0.07
   2  -3   5    0.40    0.07
   2  -3   5    0.44    0.07
   2  -3   5    0.48    0.09
   2  -3   5    0.41    0.07
  -3   3  -5   -0.04    0.06
  -3   3  -5    0.14    0.07
  -3   3  -5   -0.04    0.04
   3  -3   5   -0.06    0.05
   3  -3   5    0.08    0.08
   3  -3   5   -0.04    0.06
   3  -3   5   -0.07    0.06
  -4   3  -5    1.64    0.17
  -4   3  -5    1.48    0.17
   4  -3   5    1.41    0.14
   4  -3   5    1.39    0.16
   4  -3   5    1.37    0.14
  -5   3  -5    0.04    0.11
  -5   3  -5    0.14    0.11
   5  -3   5    0.28    0.10
  -6  -2   5   -0.05    0.11
  -6  -2   5    0.15    0.12
  -5  -2   5    0.01    0.08
  -5  -2   5    0.00    0.08
  -5  -2   5    0.00    0.08
   4   2  -5    5.92    0.22
   4   2  -5    5.82    0.21
   4   2  -5    5.93    0.23
  -4  -2   5    5.59    0.22
  -4  -2   5    5.85    0.24
  -4  -2   5    5.62    0.24
   3   2  -5   31.31    0.78
  -3  -2   5   32.12    0.80
  -3  -2   5   32.80    0.79
  -3  -2   5   32.13    0.78
   2   2  -5  130.55    2.97
   2   2  -5  133.85    2.97
   2   2  -5  132.76    3.01
  -2  -2   5  137.43    3.01
  -2  -2   5  137.37    3.01
  -2  -2   5  137.81    3.02
   1   2  -5   30.86    0.72
   1   2  -5   31.05    0.71
   1   2  -5   30.34    0.71
   1   2  -5   30.91    0.71
  -1  -2   5   30.54    0.72
  -1  -2   5   31.59    0.73
  -1  -2   5   30.47    0.72
   0   2  -5   18.81    0.47
   0   2  -5   19.15    0.46
   0   2  -5   19.28    0.47
   0   2  -5   19.72    0.47
   0  -2   5   19.76    0.46
   0  -2   5   19.18    0.47
   0  -2   5   19.26    0.46
   0  -2   5   19.30    0.48
  -1   2  -5   72.23    1.62
  -1   2  -5   68.56    1.62
  -1   2  -5   71.92    1.61
  -1   2  -5   73.07    1.62
  -1   2  -5   74.59    1.62
   1  -2   5   68.71    1.60
   1  -2   5   73.14    1.62
   1  -2   5   70.60    1.64
   1  -2   5   73.10    1.62
   1  -2   5   72.12    1.62
  -2   2  -5    3.05    0.14
  -2   2  -5    2.60    0.12
  -2   2  -5    2.94    0.11
  -2   2  -5    2.46    0.12
   2  -2   5    2.58    0.12
   2  -2   5    2.88    0.14
   2  -2   5    2.75    0.10
   2  -2   5    2.74    0.13
   2  -2   5    2.76    0.13
  -3   2  -5    2.65    0.16
  -3   2  -5    2.08    0.11
  -3   2  -5    2.38    0.15
   3  -2   5    2.09    0.13
   3  -2   5    2.28    0.13
   3  -2   5    2.28    0.13
   3  -2   5    2.64    0.16
  -4   2  -5    0.13    0.08
  -4   2  -5    0.12    0.08
   4  -2   5    0.05    0.06
   4  -2   5    0.12    0.09
   4  -2   5    0.02    0.06
   4  -2   5    0.00    0.05
  -5   2  -5    0.40    0.13
  -5   2  -5    0.52    0.14
   5  -2   5    0.32    0.09
  -6  -1   5    0.23    0.12
  -6  -1   5    0.01    0.13
  -5  -1   5   -0.07    0.09
  -5  -1   5   -0.05    0.07
  -5  -1   5   -0.06    0.08
  -4  -1   5    0.14    0.07
  -4  -1   5    0.22    0.08
  -4  -1   5    0.10    0.07
   3   1  -5    7.86    0.23
  -3  -1   5    7.78    0.26
  -3  -1   5    7.89    0.26
  -3  -1   5    8.06    0.24
  -2  -1   5   63.04    1.43
  -2  -1   5   63.82    1.45
  -2  -1   5   64.08    1.46
   1   1  -5   26.16    0.59
   1   1  -5   23.42    0.59
   1   1  -5   26.40    0.59
   1   1  -5   27.02    0.59
  -1  -1   5   26.57    0.60
  -1  -1   5   26.66    0.60
  -1  -1   5   26.82    0.61
  -1  -1   5   26.34    0.61
  -1  -1   5   25.82    0.60
   0   1  -5    0.44    0.04
   0   1  -5    0.44    0.04
   0   1  -5    0.43    0.04
   0   1  -5    0.50    0.05
   0  -1   5    0.45    0.04
   0  -1   5    0.41    0.04
   0  -1   5    0.44    0.04
   0  -1   5    0.45    0.05
  -1   1  -5    3.97    0.12
  -1   1  -5    3.79    0.10
  -1   1  -5    3.88    0.12
  -1   1  -5    3.71    0.13
   1  -1   5    3.90    0.14
   1  -1   5    3.86    0.12
   1  -1   5    3.68    0.12
   1  -1   5    3.62    0.12
   1  -1   5    3.74    0.12
  -2   1  -5   73.64    1.62
  -2   1  -5   72.40    1.65
  -2   1  -5   73.37    1.62
  -2   1  -5   70.67    1.65
   2  -1   5   69.89    1.65
   2  -1   5   71.78    1.63
   2  -1   5   71.88    1.61
   2  -1   5   74.68    1.63
   2  -1   5   72.23    1.63
  -3   1  -5   15.18    0.44
  -3   1  -5   15.49    0.44
   3  -1   5   16.55    0.42
   3  -1   5   16.02    0.45
   3  -1   5   15.19    0.40
   3  -1   5   16.44    0.41
  -4   1  -5    1.80    0.16
  -4   1  -5    1.68    0.15
   4  -1   5    1.44    0.11
   4  -1   5    1.63    0.12
   4  -1   5    1.74    0.16
  -5   1  -5    3.34    0.22
  -5   1  -5    3.60    0.24
   5  -1   5    3.09    0.22
   5  -1   5    3.07    0.17
  -6   0   5    0.40    0.13
  -6   0   5    0.51    0.14
   5   0  -5    3.44    0.15
  -5   0   5    3.58    0.24
  -5   0   5    2.96    0.22
   4   0  -5    0.29    0.05
  -4   0   5    0.27    0.08
  -4   0   5    0.30    0.08
   3   0  -5    6.11    0.18
   3   0  -5    6.15    0.19
  -3   0   5    6.48    0.23
  -3   0   5    6.56    0.23
   2   0  -5   26.67    0.61
   2   0  -5   26.11    0.61
  -2   0   5   27.62    0.65
  -2   0   5   26.65    0.64
  -2   0   5   27.15    0.65
  -2   0   5   26.97    0.63
   1   0  -5   40.45    0.92
   1   0  -5   39.50    0.91
   1   0  -5   40.16    0.91
   1   0  -5   41.26    0.91
  -1   0   5   41.09    0.93
  -1   0   5   42.27    0.91
  -1   0   5   42.39    0.91
  -1   0   5   39.40    0.93
  -1   0   5   41.77    0.93
   0   0  -5   16.01    0.38
   0   0  -5   16.43    0.38
   0   0  -5   16.28    0.38
   0   0   5   16.20    0.37
   0   0   5   15.90    0.38
   0   0   5   16.43    0.38
   0   0   5   15.51    0.37
   0   0   5   16.79    0.38
  -1   0  -5   16.30    0.37
  -1   0  -5   15.33    0.38
  -1   0  -5   16.26    0.37
   1   0   5   15.36    0.39
   1   0   5   15.64    0.37
   1   0   5   16.10    0.37
   1   0   5   15.50    0.37
   1   0   5   15.29    0.37
  -2   0  -5    1.91    0.10
  -2   0  -5    1.85    0.10
  -2   0  -5    1.80    0.10
   2   0   5    1.94    0.08
   2   0   5    2.07    0.09
   2   0   5    1.91    0.08
   2   0   5    1.78    0.08
   2   0   5    1.91    0.11
  -3   0  -5    0.27    0.06
  -3   0  -5    0.42    0.07
  -3   0  -5    0.35    0.07
   3   0   5    0.36    0.07
   3   0   5    0.45    0.05
   3   0   5    0.43    0.05
   3   0   5    0.53    0.06
   3   0   5    0.37    0.04
  -4   0  -5    1.71    0.14
  -4   0  -5    1.84    0.16
   4   0   5    1.81    0.11
   4   0   5    2.02    0.16
  -5   0  -5    0.40    0.11
  -5   0  -5    0.62    0.12
   5   0   5    0.60    0.09
   5   0   5    0.60    0.13
  -6   0  -5    0.29    0.12
  -6   0  -5    0.38    0.15
   6   0   5    0.15    0.08
   5  -1  -5    1.28    0.13
  -5   1   5    1.21    0.17
  -5   1   5    1.06    0.15
   4  -1  -5    7.15    0.23
  -4   1   5    7.26    0.25
  -4   1   5    7.13    0.29
  -4   1   5    7.31    0.29
   3  -1  -5    1.02    0.08
   3  -1  -5    0.88    0.08
   3  -1  -5    1.02    0.08
  -3   1   5    1.07    0.11
  -3   1   5    0.97    0.09
  -3   1   5    0.97    0.10
   2  -1  -5    4.18    0.14
   2  -1  -5    4.21    0.14
   2  -1  -5    4.24    0.14
   2  -1  -5    4.10    0.12
  -2   1   5    3.97    0.16
  -2   1   5    4.23    0.16
  -2   1   5    4.17    0.15
  -2   1   5    4.32    0.12
   1  -1  -5    3.51    0.12
   1  -1  -5    3.52    0.11
   1  -1  -5    3.56    0.12
  -1   1   5    3.49    0.12
  -1   1   5    3.82    0.11
  -1   1   5    3.59    0.11
  -1   1   5    3.46    0.12
  -1   1   5    3.49    0.12
   0  -1  -5  180.57    4.07
   0  -1  -5  187.35    4.08
   0  -1  -5  193.43    4.10
   0  -1  -5  185.99    4.09
   0   1   5  184.41    4.07
   0   1   5  180.21    4.07
   0   1   5  183.65    4.08
   0   1   5  186.17    4.08
   0   1   5  187.36    4.08
  -1  -1  -5   93.47    2.00
  -1  -1  -5   92.59    2.00
  -1  -1  -5   90.91    2.01
   1   1   5   87.50    2.00
   1   1   5   88.43    2.00
   1   1   5   91.13    2.00
   1   1   5   88.03    2.01
   1   1   5   91.73    2.00
   1   1   5   91.12    2.02
  -2  -1  -5    5.42    0.18
  -2  -1  -5    5.45    0.16
  -2  -1  -5    5.65    0.18
   2   1   5    5.44    0.17
   2   1   5    5.39    0.15
   2   1   5    5.76    0.15
   2   1   5    5.83    0.15
   2   1   5    5.43    0.19
   2   1   5    5.92    0.15
  -3  -1  -5   13.90    0.37
  -3  -1  -5   13.73    0.39
  -3  -1  -5   13.92    0.39
   3   1   5   13.77    0.36
   3   1   5   13.58    0.39
   3   1   5   13.30    0.34
   3   1   5   13.90    0.34
  -4  -1  -5    2.54    0.15
  -4  -1  -5    2.23    0.16
  -4  -1  -5    2.54    0.17
   4   1   5    2.60    0.17
   4   1   5    2.58    0.11
   4   1   5    2.66    0.13
  -5  -1  -5   -0.07    0.09
  -5  -1  -5    0.07    0.09
  -5  -1  -5    0.17    0.08
   5   1   5   -0.02    0.10
   5   1   5    0.08    0.05
  -6  -1  -5    0.05    0.11
  -6  -1  -5    0.10    0.10
   6   1   5   -0.06    0.06
   5  -2  -5    0.35    0.09
  -5   2   5    0.34    0.12
  -5   2   5    0.32    0.12
   4  -2  -5    1.19    0.11
   4  -2  -5    1.37    0.13
  -4   2   5    1.47    0.15
  -4   2   5    1.47    0.16
  -4   2   5    1.24    0.12
   3  -2  -5    0.40    0.07
   3  -2  -5    0.34    0.07
   3  -2  -5    0.36    0.06
  -3   2   5    0.41    0.07
  -3   2   5    0.33    0.08
  -3   2   5    0.28    0.08
   2  -2  -5    0.82    0.08
   2  -2  -5    1.01    0.08
   2  -2  -5    0.87    0.06
   2  -2  -5    0.92    0.08
  -2   2   5    0.92    0.08
  -2   2   5    0.75    0.08
  -2   2   5    0.83    0.06
  -2   2   5    0.85    0.08
   1  -2  -5    6.90    0.20
   1  -2  -5    7.55    0.21
   1  -2  -5    7.21    0.21
   1  -2  -5    7.48    0.22
  -1   2   5    7.43    0.21
  -1   2   5    7.93    0.22
  -1   2   5    7.26    0.21
  -1   2   5    7.17    0.21
  -1   2   5    7.25    0.21
  -1   2   5    7.46    0.21
   0  -2  -5   11.87    0.31
   0  -2  -5   12.85    0.32
   0  -2  -5   12.28    0.31
   0  -2  -5   12.51    0.31
   0   2   5   12.02    0.31
   0   2   5   12.18    0.30
   0   2   5   11.82    0.29
   0   2   5   11.93    0.31
   0   2   5   12.44    0.31
  -1  -2  -5    1.24    0.06
  -1  -2  -5    1.31    0.06
  -1  -2  -5    1.13    0.08
   1   2   5    1.24    0.07
   1   2   5    1.14    0.07
   1   2   5    1.14    0.06
   1   2   5    1.24    0.08
  -2  -2  -5    4.43    0.17
  -2  -2  -5    4.25    0.13
  -2  -2  -5    4.37    0.15
   2   2   5    4.57    0.14
   2   2   5    4.54    0.13
   2   2   5    4.65    0.14
   2   2   5    4.27    0.13
   2   2   5    4.78    0.16
   2   2   5    4.71    0.13
   2   2   5    4.63    0.17
  -3  -2  -5   11.80    0.33
  -3  -2  -5   11.67    0.34
  -3  -2  -5   11.33    0.31
   3   2   5   11.31    0.34
   3   2   5   11.54    0.28
   3   2   5   11.55    0.32
   3   2   5   10.36    0.29
   3   2   5   11.15    0.29
  -4  -2  -5    1.55    0.14
  -4  -2  -5    1.70    0.14
  -4  -2  -5    1.29    0.12
   4   2   5    1.63    0.08
   4   2   5    1.60    0.15
   4   2   5    1.85    0.13
  -5  -2  -5    8.05    0.33
  -5  -2  -5    7.33    0.33
   5   2   5    8.64    0.35
  -6  -2  -5   18.61    0.62
  -6  -2  -5   17.33    0.60
   6   2   5   18.85    0.63
   5  -3  -5    0.21    0.10
  -5   3   5    0.04    0.10
  -5   3   5    0.10    0.12
   4  -3  -5    2.09    0.16
   4  -3  -5    2.11    0.16
  -4   3   5    2.16    0.18
  -4   3   5    2.24    0.19
   3  -3  -5    0.12    0.06
   3  -3  -5    0.07    0.06
   3  -3  -5    0.03    0.06
  -3   3   5    0.07    0.06
  -3   3   5   -0.01    0.07
  -3   3   5    0.10    0.07
   2  -3  -5    0.94    0.10
   2  -3  -5    0.95    0.10
   2  -3  -5    0.77    0.09
   2  -3  -5    0.96    0.10
  -2   3   5    0.98    0.08
  -2   3   5    0.95    0.10
  -2   3   5    0.91    0.08
  -2   3   5    1.00    0.10
  -2   3   5    0.72    0.08
   1  -3  -5    2.61    0.12
   1  -3  -5    2.55    0.12
   1  -3  -5    2.62    0.12
   1  -3  -5    2.40    0.12
  -1   3   5    2.65    0.12
  -1   3   5    2.58    0.12
  -1   3   5    2.48    0.12
  -1   3   5    2.48    0.10
   0  -3  -5    0.58    0.07
   0  -3  -5    0.59    0.07
   0  -3  -5    0.52    0.06
   0  -3  -5    0.49    0.05
   0  -3  -5    0.50    0.06
   0   3   5    0.58    0.06
   0   3   5    0.51    0.06
   0   3   5    0.63    0.07
   0   3   5    0.59    0.06
   0   3   5    0.50    0.05
   0   3   5    0.59    0.06
  -1  -3  -5   17.23    0.42
  -1  -3  -5   17.10    0.42
  -1  -3  -5   16.97    0.45
   1   3   5   17.17    0.44
   1   3   5   17.70    0.43
   1   3   5   17.07    0.43
   1   3   5   17.33    0.43
   1   3   5   16.83    0.43
  -2  -3  -5    7.25    0.25
  -2  -3  -5    7.10    0.21
   2   3   5    7.59    0.23
   2   3   5    7.76    0.22
   2   3   5    7.39    0.21
   2   3   5    7.73    0.21
   2   3   5    7.79    0.23
  -3  -3  -5    2.38    0.12
  -3  -3  -5    2.39    0.15
   3   3   5    2.16    0.14
   3   3   5    2.25    0.11
   3   3   5    2.26    0.15
   3   3   5    2.31    0.10
  -4  -3  -5    0.08    0.07
  -4  -3  -5    0.04    0.07
   4   3   5    0.12    0.08
   4   3   5    0.04    0.07
   4   3   5    0.09    0.04
  -5  -3  -5    3.02    0.21
  -5  -3  -5    2.65    0.21
   5   3   5    3.05    0.19
   5   3   5    2.94    0.22
  -6  -3  -5    0.51    0.15
  -6  -3  -5    0.50    0.16
   6   3   5    0.22    0.13
   4  -4  -5    0.94    0.13
   4  -4  -5    0.78    0.12
  -4   4   5    0.89    0.16
   3  -4  -5    9.23    0.36
   3  -4  -5    9.58    0.34
  -3   4   5    9.69    0.34
  -3   4   5   10.61    0.37
   2  -4  -5   20.07    0.54
   2  -4  -5   20.25    0.54
  -2   4   5   20.14    0.55
  -2   4   5   18.67    0.52
  -2   4   5   19.63    0.53
  -2   4   5   20.63    0.55
   1  -4  -5    1.60    0.12
   1  -4  -5    1.52    0.11
   1  -4  -5    1.47    0.11
  -1   4   5    1.59    0.12
  -1   4   5    1.53    0.11
  -1   4   5    1.54    0.11
  -1   4   5    1.52    0.11
   0  -4  -5   14.09    0.40
   0  -4  -5   13.59    0.38
   0  -4  -5   13.76    0.38
   0  -4  -5   13.56    0.39
   0   4   5   13.64    0.38
   0   4   5   14.22    0.38
   0   4   5   14.25    0.39
   0   4   5   13.50    0.38
   0   4   5   13.76    0.36
  -1  -4  -5   13.76    0.36
  -1  -4  -5   13.58    0.36
  -1  -4  -5   13.34    0.40
   1   4   5   14.16    0.38
   1   4   5   13.76    0.38
   1   4   5   13.64    0.37
   1   4   5   14.10    0.37
   1   4   5   13.46    0.38
  -2  -4  -5    0.37    0.08
   2   4   5    0.48    0.08
   2   4   5    0.41    0.07
  -4  -4  -5    2.72    0.19
   4   4   5    2.90    0.19
   4   4   5    3.23    0.21
   4   4   5    2.80    0.12
  -5  -4  -5    0.64    0.14
   5   4   5    0.66    0.14
   5   4   5    0.75    0.13
   3  -5  -5    0.32    0.10
  -3   5   5    0.37    0.10
  -3   5   5    0.32    0.11
   2  -5  -5   -0.03    0.07
  -2   5   5    0.05    0.06
  -2   5   5    0.03    0.06
  -2   5   5   -0.03    0.07
   1  -5  -5    0.39    0.08
   1  -5  -5    0.42    0.08
   1  -5  -5    0.34    0.08
  -1   5   5    0.40    0.09
  -1   5   5    0.52    0.09
   0  -5  -5    1.20    0.11
   0  -5  -5    1.12    0.13
   0  -5  -5    1.10    0.11
   0  -5  -5    1.35    0.15
   0   5   5    1.29    0.12
   0   5   5    1.14    0.12
   0   5   5    1.16    0.12
  -1  -5  -5    2.85    0.14
  -1  -5  -5    3.23    0.19
   1   5   5    2.84    0.15
   1   5   5    2.88    0.15
   1   5   5    2.88    0.17
   1   5   5    3.07    0.16
   1   5   5    2.81    0.15
  -2  -5  -5    0.96    0.13
   2   5   5    1.16    0.12
   2   5   5    1.69    0.12
   2   5   5    1.45    0.12
   2   5   5    1.55    0.14
   2   5   5    1.40    0.12
  -3  -5  -5    0.15    0.09
   3   5   5    0.29    0.09
   3   5   5    0.29    0.09
   3   5   5    0.17    0.06
  -4  -5  -5    2.03    0.19
   4   5   5    1.84    0.12
   4   5   5    1.81    0.18
  -5  -5  -5    2.33    0.23
   5   5   5    2.52    0.26
   5   5   5    2.44    0.22
   2  -6  -5    0.51    0.11
  -2   6   5    0.35    0.11
  -2   6   5    0.36    0.09
   1  -6  -5    0.43    0.10
   1  -6  -5    0.73    0.14
  -1   6   5    0.60    0.10
  -1   6   5    0.50    0.12
   0  -6  -5    0.21    0.08
   0  -6  -5    0.18    0.10
   0   6   5    0.29    0.10
   0   6   5    0.32    0.08
  -1  -6  -5    0.18    0.10
   1   6   5    0.39    0.08
   1   6   5    0.23    0.08
   1   6   5    0.37    0.11
   1   6   5    0.44    0.09
  -2  -6  -5    1.18    0.16
   2   6   5    1.21    0.12
   2   6   5    1.21    0.14
   2   6   5    1.15    0.12
   2   6   5    1.16    0.13
  -3  -6  -5    0.87    0.16
   3   6   5    0.84    0.11
   3   6   5    0.99    0.13
   3   6   5    0.66    0.12
  -4  -6  -5    0.06    0.10
   4   6   5   -0.05    0.06
   4   6   5    0.00    0.10
   0  -7  -5    4.63    0.30
   0   7   5    4.76    0.25
   0   7   5    4.32    0.28
  -1  -7  -5   13.32    0.51
   1   7   5   12.63    0.43
   1   7   5   12.40    0.46
  -2  -7  -5    3.43    0.26
   2   7   5    3.57    0.25
   2   7   5    3.47    0.21
   2   7   5    3.39    0.21
   2   7   5    3.63    0.22
  -3  -7  -5   -0.11    0.11
   3   7   5    0.05    0.10
   3   7   5    0.17    0.08
   2   7  -6    1.70    0.19
   2   7  -6    1.51    0.16
  -2  -7   6    1.98    0.21
   1   7  -6    0.05    0.10
   1   7  -6   -0.04    0.08
   1   7  -6   -0.14    0.12
  -1  -7   6    0.02    0.09
  -1  -7   6    0.21    0.12
   0   7  -6    0.38    0.11
   0   7  -6    0.09    0.10
   0  -7   6    0.30    0.12
   0  -7   6    0.14    0.13
   4   6  -6   -0.02    0.10
   4   6  -6   -0.12    0.09
   4   6  -6   -0.04    0.06
  -4  -6   6    0.00    0.10
   3   6  -6    3.10    0.23
   3   6  -6    3.19    0.18
  -3  -6   6    2.90    0.21
   2   6  -6    0.00    0.08
   2   6  -6    0.04    0.09
  -2  -6   6    0.14    0.10
  -2  -6   6    0.13    0.09
   1   6  -6   -0.04    0.06
   1   6  -6   -0.13    0.07
   1   6  -6   -0.05    0.07
  -1  -6   6   -0.05    0.07
  -1  -6   6    0.20    0.10
   0   6  -6    0.00    0.08
   0   6  -6   -0.14    0.07
   0  -6   6    0.03    0.10
   0  -6   6   -0.10    0.06
   0  -6   6   -0.05    0.08
  -1   6  -6   -0.06    0.07
  -1   6  -6    0.02    0.08
   1  -6   6   -0.01    0.07
   1  -6   6    0.05    0.09
  -2   6  -6    0.34    0.09
  -2   6  -6    0.42    0.13
   2  -6   6    0.35    0.10
   2  -6   6    0.55    0.14
   5   5  -6    7.67    0.37
   5   5  -6    7.98    0.34
  -5  -5   6    7.08    0.33
   4   5  -6    5.54    0.19
   4   5  -6    5.79    0.29
  -4  -5   6    5.79    0.28
   3   5  -6    0.55    0.08
   3   5  -6    0.65    0.12
  -3  -5   6    0.39    0.10
   2   5  -6    8.54    0.32
   2   5  -6    9.49    0.29
   2   5  -6    8.56    0.28
  -2  -5   6    8.46    0.33
  -2  -5   6    8.90    0.33
   1   5  -6    7.24    0.25
   1   5  -6    6.91    0.26
   1   5  -6    7.16    0.25
   1   5  -6    6.58    0.26
  -1  -5   6    7.10    0.29
  -1  -5   6    6.74    0.28
   0   5  -6    0.81    0.11
   0   5  -6    1.08    0.12
   0   5  -6    0.76    0.10
   0   5  -6    0.95    0.11
   0  -5   6    0.82    0.10
   0  -5   6    0.78    0.10
   0  -5   6    1.09    0.14
  -1   5  -6    0.26    0.08
  -1   5  -6    0.22    0.08
  -1   5  -6    0.22    0.08
   1  -5   6    0.26    0.08
   1  -5   6    0.28    0.08
   1  -5   6    0.37    0.10
  -2   5  -6   -0.01    0.06
   2  -5   6    0.03    0.07
   2  -5   6    0.07    0.08
  -3   5  -6    0.54    0.13
  -3   5  -6    0.32    0.08
   3  -5   6    0.39    0.12
   3  -5   6    0.46    0.10
   5   4  -6    2.46    0.20
   5   4  -6    2.45    0.19
  -5  -4   6    2.32    0.20
  -5  -4   6    2.19    0.19
   4   4  -6    0.10    0.08
  -4  -4   6    0.08    0.08
  -4  -4   6    0.11    0.07
   3   4  -6    0.42    0.09
   3   4  -6    0.37    0.06
  -3  -4   6    0.37    0.08
   2   4  -6    0.85    0.08
   2   4  -6    0.91    0.10
   2   4  -6    0.70    0.07
   2   4  -6    0.80    0.08
  -2  -4   6    0.88    0.11
  -2  -4   6    1.05    0.12
   1   4  -6    0.06    0.05
   1   4  -6    0.03    0.04
   1   4  -6   -0.01    0.05
   1   4  -6    0.01    0.04
  -1  -4   6    0.01    0.06
  -1  -4   6    0.04    0.04
  -1  -4   6    0.02    0.05
   0   4  -6   24.53    0.62
   0   4  -6   24.33    0.62
   0   4  -6   24.16    0.62
   0   4  -6   25.57    0.62
   0  -4   6   24.50    0.65
   0  -4   6   23.61    0.60
   0  -4   6   23.54    0.60
  -1   4  -6    7.35    0.26
  -1   4  -6    7.04    0.25
  -1   4  -6    7.28    0.25
   1  -4   6    7.35    0.23
   1  -4   6    7.63    0.25
   1  -4   6    7.31    0.25
   1  -4   6    8.03    0.29
  -2   4  -6    7.05    0.25
  -2   4  -6    7.04    0.25
   2  -4   6    6.78    0.25
   2  -4   6    6.99    0.28
   2  -4   6    6.95    0.25
  -3   4  -6    2.99    0.21
  -3   4  -6    2.92    0.15
   3  -4   6    2.96    0.20
   3  -4   6    3.03    0.18
  -4   4  -6    5.94    0.31
   4  -4   6    5.56    0.27
   4  -4   6    5.55    0.29
   5   3  -6    0.10    0.08
  -5  -3   6    0.16    0.10
  -5  -3   6    0.11    0.09
  -5  -3   6    0.08    0.08
   4   3  -6    0.31    0.08
  -4  -3   6    0.25    0.08
  -4  -3   6    0.37    0.08
  -4  -3   6    0.38    0.10
   3   3  -6    0.08    0.06
  -3  -3   6   -0.03    0.05
  -3  -3   6    0.13    0.06
  -3  -3   6    0.11    0.06
   2   3  -6    6.75    0.23
   2   3  -6    7.24    0.20
   2   3  -6    7.30    0.20
   2   3  -6    7.01    0.20
  -2  -3   6    7.32    0.23
  -2  -3   6    7.25    0.24
   1   3  -6    3.34    0.13
   1   3  -6    3.34    0.13
   1   3  -6    3.33    0.13
   1   3  -6    3.51    0.14
  -1  -3   6    3.27    0.11
  -1  -3   6    3.30    0.11
  -1  -3   6    3.35    0.14
  -1  -3   6    3.25    0.15
   0   3  -6    2.99    0.13
   0   3  -6    2.93    0.13
   0   3  -6    2.95    0.13
   0   3  -6    3.28    0.13
   0  -3   6    2.94    0.12
   0  -3   6    3.17    0.13
   0  -3   6    3.00    0.12
   0  -3   6    3.03    0.14
  -1   3  -6    6.88    0.23
  -1   3  -6    6.59    0.21
  -1   3  -6    7.03    0.22
  -1   3  -6    6.81    0.21
   1  -3   6    6.73    0.22
   1  -3   6    7.42    0.23
   1  -3   6    7.10    0.22
   1  -3   6    6.71    0.24
   1  -3   6    6.77    0.21
  -2   3  -6    2.02    0.11
  -2   3  -6    2.07    0.12
  -2   3  -6    1.99    0.11
  -2   3  -6    1.93    0.13
   2  -3   6    2.04    0.14
   2  -3   6    1.71    0.12
   2  -3   6    2.08    0.12
   2  -3   6    1.84    0.12
  -3   3  -6    0.04    0.07
  -3   3  -6   -0.03    0.07
  -3   3  -6   -0.03    0.04
   3  -3   6    0.00    0.06
   3  -3   6   -0.06    0.06
   3  -3   6    0.00    0.06
   3  -3   6    0.06    0.08
  -4   3  -6    0.22    0.10
  -4   3  -6    0.09    0.09
   4  -3   6   -0.04    0.07
   4  -3   6    0.08    0.09
   4  -3   6    0.04    0.07
  -5   3  -6    0.10    0.11
  -5   3  -6    0.04    0.11
   5  -3   6    0.15    0.09
   5  -3   6    0.08    0.09
  -6  -2   6    0.02    0.11
  -6  -2   6    0.02    0.11
   5   2  -6    0.61    0.14
  -5  -2   6    0.57    0.12
  -5  -2   6    0.54    0.11
  -5  -2   6    0.50    0.12
   4   2  -6    8.05    0.27
   4   2  -6    8.15    0.26
  -4  -2   6    7.92    0.27
  -4  -2   6    7.36    0.28
  -4  -2   6    7.58    0.29
   3   2  -6   12.04    0.34
  -3  -2   6   12.06    0.34
  -3  -2   6   12.13    0.35
  -3  -2   6   12.03    0.36
   2   2  -6   49.16    1.13
   2   2  -6   50.77    1.17
   2   2  -6   49.82    1.13
  -2  -2   6   51.32    1.18
  -2  -2   6   50.81    1.16
  -2  -2   6   50.79    1.16
   1   2  -6   14.60    0.36
   1   2  -6   14.98    0.36
   1   2  -6   15.01    0.38
   1   2  -6   15.06    0.36
  -1  -2   6   14.94    0.37
  -1  -2   6   15.10    0.38
  -1  -2   6   14.82    0.38
   0   2  -6   43.28    0.97
   0   2  -6   41.95    0.97
   0   2  -6   42.22    0.96
   0  -2   6   43.59    0.97
   0  -2   6   40.10    0.96
   0  -2   6   42.58    0.96
   0  -2   6   41.67    0.98
  -1   2  -6   -0.06    0.04
  -1   2  -6    0.04    0.04
  -1   2  -6    0.12    0.03
  -1   2  -6   -0.02    0.03
  -1   2  -6   -0.03    0.04
   1  -2   6   -0.01    0.03
   1  -2   6    0.08    0.05
   1  -2   6    0.03    0.04
   1  -2   6    0.08    0.04
   1  -2   6    0.07    0.03
  -2   2  -6   -0.04    0.04
  -2   2  -6    0.04    0.04
  -2   2  -6    0.06    0.05
  -2   2  -6    0.06    0.03
   2  -2   6    0.05    0.04
   2  -2   6    0.10    0.03
   2  -2   6    0.02    0.04
   2  -2   6    0.02    0.04
   2  -2   6    0.15    0.06
  -3   2  -6    0.08    0.06
  -3   2  -6    0.01    0.06
  -3   2  -6   -0.01    0.04
   3  -2   6   -0.01    0.05
   3  -2   6    0.02    0.05
   3  -2   6   -0.07    0.05
   3  -2   6    0.12    0.07
  -4   2  -6    0.12    0.09
  -4   2  -6    0.21    0.09
   4  -2   6    0.23    0.08
   4  -2   6    0.25    0.07
   4  -2   6    0.17    0.10
   4  -2   6    0.27    0.07
  -5   2  -6    0.55    0.13
  -5   2  -6    0.71    0.15
   5  -2   6    0.85    0.12
  -6  -1   6   -0.12    0.10
  -6  -1   6   -0.05    0.12
  -5  -1   6    0.01    0.09
  -5  -1   6    0.16    0.10
  -4  -1   6    0.21    0.08
  -4  -1   6    0.20    0.08
  -4  -1   6    0.21    0.07
   3   1  -6    7.11    0.22
  -3  -1   6    7.02    0.24
  -3  -1   6    7.14    0.22
  -3  -1   6    7.21    0.24
   2   1  -6    4.50    0.12
   2   1  -6    4.52    0.13
  -2  -1   6    4.60    0.17
  -2  -1   6    4.87    0.15
  -2  -1   6    4.75    0.17
   1   1  -6   32.03    0.75
   1   1  -6   33.13    0.75
   1   1  -6   33.53    0.75
  -1  -1   6   33.05    0.78
  -1  -1   6   33.59    0.76
  -1  -1   6   34.08    0.75
  -1  -1   6   33.85    0.76
   0   1  -6   18.62    0.43
   0   1  -6   18.25    0.43
   0   1  -6   18.60    0.43
   0   1  -6   18.33    0.43
   0  -1   6   18.15    0.44
   0  -1   6   18.59    0.43
   0  -1   6   17.55    0.43
   0  -1   6   18.29    0.43
  -1   1  -6   29.94    0.67
  -1   1  -6   28.79    0.65
  -1   1  -6   29.78    0.67
   1  -1   6   28.74    0.67
   1  -1   6   28.13    0.67
   1  -1   6   28.54    0.69
   1  -1   6   29.05    0.67
  -2   1  -6    6.07    0.18
  -2   1  -6    6.39    0.19
  -2   1  -6    6.18    0.21
   2  -1   6    6.31    0.19
   2  -1   6    6.19    0.19
   2  -1   6    6.38    0.19
   2  -1   6    6.34    0.18
   2  -1   6    6.39    0.21
  -3   1  -6   32.94    0.83
  -3   1  -6   33.93    0.83
   3  -1   6   32.04    0.78
   3  -1   6   33.97    0.83
   3  -1   6   32.21    0.79
   3  -1   6   34.13    0.80
   3  -1   6   33.77    0.79
  -4   1  -6   19.72    0.56
  -4   1  -6   19.11    0.55
   4  -1   6   19.76    0.56
   4  -1   6   18.79    0.50
   4  -1   6   18.52    0.50
   4  -1   6   18.29    0.53
  -5   1  -6    1.14    0.16
  -5   1  -6    1.22    0.16
   5  -1   6    1.11    0.12
   5  -1   6    1.28    0.16
  -6   0   6    1.65    0.20
  -6   0   6    1.51    0.20
   5   0  -6    0.64    0.07
  -5   0   6    0.50    0.13
  -5   0   6    0.51    0.12
   4   0  -6    1.45    0.09
  -4   0   6    1.51    0.15
  -4   0   6    1.60    0.14
   3   0  -6    2.03    0.09
  -3   0   6    2.11    0.13
  -3   0   6    2.28    0.13
   2   0  -6    8.59    0.22
   2   0  -6    8.45    0.22
   2   0  -6    8.54    0.22
   2   0  -6    8.19    0.22
  -2   0   6    8.73    0.24
  -2   0   6    8.75    0.23
  -2   0   6    8.93    0.26
  -2   0   6    8.73    0.26
   1   0  -6    3.61    0.10
   1   0  -6    3.53    0.11
   1   0  -6    3.45    0.10
  -1   0   6    3.36    0.12
  -1   0   6    3.44    0.12
  -1   0   6    3.56    0.10
  -1   0   6    3.52    0.10
  -1   0   6    3.52    0.12
  -1   0   6    3.62    0.10
   0   0  -6    7.44    0.19
   0   0  -6    7.48    0.19
   0   0  -6    7.47    0.19
   0   0   6    7.16    0.18
   0   0   6    7.47    0.19
   0   0   6    7.37    0.19
   0   0   6    7.04    0.19
   0   0   6    7.49    0.19
  -1   0  -6    0.65    0.05
  -1   0  -6    0.76    0.06
  -1   0  -6    0.84    0.05
   1   0   6    0.75    0.06
   1   0   6    0.85    0.05
   1   0   6    0.94    0.05
   1   0   6    0.69    0.06
   1   0   6    1.02    0.05
  -2   0  -6    4.72    0.16
  -2   0  -6    4.56    0.17
  -2   0  -6    4.90    0.13
  -2   0  -6    4.60    0.17
   2   0   6    4.70    0.14
   2   0   6    4.86    0.14
   2   0   6    4.72    0.17
   2   0   6    4.79    0.14
   2   0   6    4.61    0.15
  -3   0  -6    3.77    0.16
  -3   0  -6    3.86    0.17
  -3   0  -6    3.69    0.17
   3   0   6    3.60    0.13
   3   0   6    3.95    0.14
   3   0   6    3.95    0.14
   3   0   6    4.00    0.18
  -4   0  -6    4.45    0.23
  -4   0  -6    4.89    0.22
   4   0   6    5.08    0.18
   4   0   6    5.08    0.24
  -5   0  -6    1.04    0.14
  -5   0  -6    0.75    0.14
   5   0   6    0.96    0.15
   5   0   6    1.21    0.11
  -6   0  -6    0.10    0.11
  -6   0  -6    0.12    0.13
   6   0   6    0.10    0.08
   5  -1  -6   11.61    0.35
  -5   1   6   11.25    0.43
  -5   1   6   11.14    0.42
   4  -1  -6    4.63    0.18
  -4   1   6    4.46    0.20
  -4   1   6    4.71    0.23
  -4   1   6    4.96    0.23
   3  -1  -6    5.84    0.19
   3  -1  -6    6.53    0.20
   3  -1  -6    6.31    0.19
  -3   1   6    6.12    0.23
  -3   1   6    6.15    0.21
  -3   1   6    6.34    0.24
   2  -1  -6   27.55    0.65
   2  -1  -6   27.57    0.65
   2  -1  -6   27.90    0.65
  -2   1   6   26.79    0.67
  -2   1   6   26.91    0.67
  -2   1   6   27.61    0.63
  -2   1   6   28.54    0.63
  -2   1   6   27.88    0.66
   1  -1  -6   95.02    2.10
   1  -1  -6   94.69    2.09
   1  -1  -6   92.77    2.09
  -1   1   6   93.05    2.10
  -1   1   6   93.67    2.10
  -1   1   6   92.75    2.10
  -1   1   6   94.41    2.09
  -1   1   6   97.58    2.09
   0  -1  -6   28.27    0.64
   0  -1  -6   28.45    0.63
   0  -1  -6   28.39    0.64
   0  -1  -6   27.91    0.64
   0   1   6   27.49    0.64
   0   1   6   28.45    0.64
   0   1   6   26.98    0.63
   0   1   6   27.30    0.64
   0   1   6   27.93    0.64
  -1  -1  -6   22.92    0.51
  -1  -1  -6   22.23    0.51
  -1  -1  -6   23.18    0.53
   1   1   6   22.00    0.51
   1   1   6   21.51    0.51
   1   1   6   21.95    0.52
   1   1   6   22.45    0.52
   1   1   6   22.07    0.53
   1   1   6   21.56    0.51
  -2  -1  -6    6.60    0.20
  -2  -1  -6    6.55    0.21
  -2  -1  -6    6.57    0.18
   2   1   6    6.57    0.21
   2   1   6    6.27    0.17
   2   1   6    6.38    0.18
   2   1   6    6.38    0.17
   2   1   6    6.53    0.19
   2   1   6    6.65    0.18
  -3  -1  -6    6.83    0.22
  -3  -1  -6    7.16    0.24
  -3  -1  -6    6.62    0.23
   3   1   6    6.65    0.19
   3   1   6    6.89    0.21
   3   1   6    6.54    0.18
   3   1   6    6.77    0.24
   3   1   6    6.86    0.19
  -4  -1  -6    4.10    0.20
  -4  -1  -6    4.07    0.20
  -4  -1  -6    4.07    0.19
   4   1   6    3.92    0.17
   4   1   6    4.07    0.21
  -5  -1  -6    0.81    0.14
  -5  -1  -6    0.59    0.12
  -5  -1  -6    1.03    0.13
   5   1   6    1.09    0.10
   5   1   6    0.75    0.14
  -6  -1  -6    0.10    0.12
   6   1   6    0.05    0.13
   6   1   6    0.01    0.06
   5  -2  -6    0.05    0.08
  -5   2   6    0.06    0.10
  -5   2   6    0.11    0.10
   4  -2  -6   -0.02    0.06
   4  -2  -6   -0.05    0.06
  -4   2   6   -0.07    0.07
  -4   2   6   -0.02    0.06
  -4   2   6    0.12    0.09
   3  -2  -6    1.13    0.10
   3  -2  -6    1.16    0.10
   3  -2  -6    1.26    0.11
  -3   2   6    1.23    0.11
  -3   2   6    1.29    0.12
  -3   2   6    1.16    0.12
   2  -2  -6    1.69    0.10
   2  -2  -6    1.64    0.10
   2  -2  -6    1.57    0.10
   2  -2  -6    1.62    0.08
  -2   2   6    1.72    0.08
  -2   2   6    1.52    0.10
  -2   2   6    1.61    0.10
  -2   2   6    1.60    0.08
  -2   2   6    1.56    0.10
   1  -2  -6    0.58    0.06
   1  -2  -6    0.67    0.07
   1  -2  -6    0.63    0.06
   1  -2  -6    0.66    0.07
  -1   2   6    0.77    0.06
  -1   2   6    0.65    0.06
  -1   2   6    0.74    0.06
  -1   2   6    0.85    0.07
  -1   2   6    0.63    0.06
  -1   2   6    0.60    0.06
   0  -2  -6   26.92    0.62
   0  -2  -6   26.77    0.62
   0  -2  -6   26.33    0.62
   0  -2  -6   26.34    0.62
   0   2   6   26.45    0.61
   0   2   6   26.02    0.62
   0   2   6   26.56    0.62
   0   2   6   26.04    0.62
   0   2   6   25.73    0.60
   0   2   6   25.52    0.62
  -1  -2  -6    0.14    0.03
  -1  -2  -6    0.11    0.03
  -1  -2  -6    0.10    0.04
  -1  -2  -6    0.11    0.03
   1   2   6    0.11    0.04
   1   2   6    0.05    0.03
   1   2   6    0.05    0.03
   1   2   6    0.08    0.03
  -2  -2  -6   33.11    0.79
  -2  -2  -6   32.82    0.77
  -2  -2  -6   32.29    0.75
   2   2   6   31.90    0.75
   2   2   6   33.31    0.75
   2   2   6   32.70    0.76
   2   2   6   34.19    0.76
   2   2   6   32.66    0.78
   2   2   6   32.24    0.79
   2   2   6   32.84    0.75
  -3  -2  -6    2.95    0.15
  -3  -2  -6    2.87    0.13
  -3  -2  -6    3.04    0.15
   3   2   6    3.01    0.11
   3   2   6    3.24    0.14
   3   2   6    2.98    0.16
  -4  -2  -6    4.15    0.21
  -4  -2  -6    3.99    0.21
  -4  -2  -6    4.75    0.21
   4   2   6    4.44    0.15
   4   2   6    4.42    0.19
   4   2   6    4.51    0.22
  -5  -2  -6    5.35    0.27
  -5  -2  -6    4.99    0.27
   5   2   6    5.78    0.29
  -6  -2  -6    0.54    0.15
  -6  -2  -6    0.73    0.15
   6   2   6    0.95    0.18
   4  -3  -6   -0.08    0.07
   4  -3  -6    0.14    0.08
  -4   3   6    0.15    0.07
  -4   3   6    0.08    0.09
  -4   3   6    0.21    0.09
   3  -3  -6   -0.01    0.06
   3  -3  -6    0.01    0.06
   3  -3  -6    0.00    0.06
  -3   3   6   -0.01    0.06
  -3   3   6    0.04    0.07
   2  -3  -6    1.72    0.12
   2  -3  -6    1.51    0.11
   2  -3  -6    1.54    0.11
  -2   3   6    1.19    0.11
  -2   3   6    1.66    0.11
  -2   3   6    1.51    0.10
  -2   3   6    1.53    0.12
  -2   3   6    1.41    0.10
   1  -3  -6    2.45    0.12
   1  -3  -6    2.27    0.12
   1  -3  -6    2.14    0.11
   1  -3  -6    2.37    0.12
  -1   3   6    2.44    0.11
  -1   3   6    2.26    0.12
  -1   3   6    2.28    0.10
  -1   3   6    2.38    0.11
  -1   3   6    2.11    0.11
   0  -3  -6    7.19    0.22
   0  -3  -6    7.27    0.22
   0  -3  -6    7.44    0.22
   0  -3  -6    7.02    0.22
   0   3   6    7.16    0.22
   0   3   6    7.50    0.22
   0   3   6    7.52    0.21
   0   3   6    7.41    0.22
   0   3   6    7.04    0.20
  -1  -3  -6   12.77    0.33
  -1  -3  -6   13.20    0.33
  -1  -3  -6   12.60    0.35
   1   3   6   12.64    0.34
   1   3   6   12.90    0.34
   1   3   6   12.66    0.34
   1   3   6   12.80    0.34
   1   3   6   13.04    0.34
  -2  -3  -6   14.46    0.36
  -2  -3  -6   14.24    0.40
   2   3   6   13.99    0.36
   2   3   6   14.50    0.38
   2   3   6   14.68    0.39
   2   3   6   14.32    0.37
  -3  -3  -6    1.06    0.11
  -3  -3  -6    1.09    0.10
   3   3   6    1.22    0.11
   3   3   6    1.15    0.07
   3   3   6    1.15    0.12
   3   3   6    1.06    0.09
  -4  -3  -6    0.95    0.13
  -4  -3  -6    0.89    0.11
   4   3   6    0.84    0.11
   4   3   6    0.84    0.12
   4   3   6    0.79    0.07
  -5  -3  -6    2.30    0.20
  -5  -3  -6    1.94    0.18
   5   3   6    2.29    0.18
   5   3   6    2.29    0.21
  -6  -3  -6    0.12    0.13
   6   3   6    0.21    0.14
   4  -4  -6    0.93    0.13
   4  -4  -6    0.77    0.13
  -4   4   6    0.87    0.15
   3  -4  -6    2.06    0.16
   3  -4  -6    1.95    0.19
  -3   4   6    1.79    0.15
  -3   4   6    1.88    0.17
   2  -4  -6   17.13    0.48
   2  -4  -6   17.34    0.48
  -2   4   6   16.96    0.49
  -2   4   6   18.21    0.49
  -2   4   6   16.54    0.46
  -2   4   6   16.39    0.46
   1  -4  -6   18.48    0.51
   1  -4  -6   19.42    0.51
   1  -4  -6   19.34    0.51
  -1   4   6   19.17    0.52
  -1   4   6   18.62    0.50
  -1   4   6   19.78    0.51
   0  -4  -6    3.77    0.16
   0  -4  -6    3.46    0.15
   0  -4  -6    3.48    0.17
   0  -4  -6    4.15    0.18
   0   4   6    3.95    0.16
   0   4   6    4.08    0.16
   0   4   6    3.89    0.16
   0   4   6    4.14    0.17
   0   4   6    4.10    0.15
  -1  -4  -6    3.51    0.14
  -1  -4  -6    3.69    0.17
  -1  -4  -6    3.59    0.14
   1   4   6    3.91    0.17
   1   4   6    3.76    0.15
   1   4   6    3.90    0.16
   1   4   6    3.94    0.16
   1   4   6    3.83    0.15
  -2  -4  -6    3.80    0.19
   2   4   6    3.49    0.14
   2   4   6    3.52    0.17
   2   4   6    3.51    0.16
   2   4   6    3.74    0.15
   2   4   6    3.55    0.15
  -3  -4  -6    1.05    0.13
   3   4   6    1.10    0.12
   3   4   6    1.26    0.09
   3   4   6    1.03    0.12
  -4  -4  -6    2.22    0.18
   4   4   6    2.48    0.12
   4   4   6    2.39    0.20
   4   4   6    2.51    0.18
  -5  -4  -6    0.57    0.13
   5   4   6    0.60    0.12
   5   4   6    0.62    0.14
   3  -5  -6    0.23    0.10
  -3   5   6    0.12    0.09
   2  -5  -6    0.49    0.11
  -2   5   6    0.60    0.10
  -2   5   6    0.59    0.09
   1  -5  -6    0.96    0.15
   1  -5  -6    1.17    0.12
   1  -5  -6    1.28    0.12
  -1   5   6    1.18    0.12
  -1   5   6    1.30    0.13
   0  -5  -6    2.06    0.13
   0  -5  -6    1.92    0.13
   0  -5  -6    2.54    0.17
   0   5   6    2.09    0.14
   0   5   6    2.13    0.15
   0   5   6    2.22    0.14
  -1  -5  -6    0.40    0.07
  -1  -5  -6    0.56    0.11
   1   5   6    0.47    0.08
   1   5   6    0.55    0.10
   1   5   6    0.44    0.08
   1   5   6    0.52    0.08
   1   5   6    0.55    0.08
  -2  -5  -6    3.53    0.21
   2   5   6    3.14    0.18
   2   5   6    3.37    0.17
   2   5   6    3.29    0.19
   2   5   6    3.44    0.17
   2   5   6    3.71    0.17
  -3  -5  -6   21.72    0.64
   3   5   6   23.39    0.61
   3   5   6   21.97    0.57
   3   5   6   21.54    0.62
  -4  -5  -6   17.75    0.57
   4   5   6   17.82    0.57
   4   5   6   17.65    0.47
   4   5   6   17.26    0.53
  -5  -5  -6    0.50    0.14
   5   5   6    0.54    0.13
   5   5   6    0.53    0.14
   2  -6  -6    0.01    0.08
  -2   6   6   -0.04    0.08
  -2   6   6    0.11    0.07
   1  -6  -6    0.66    0.13
   1  -6  -6    0.54    0.11
  -1   6   6    0.78    0.12
  -1   6   6    0.71    0.13
   0  -6  -6    0.92    0.15
   0  -6  -6    0.82    0.11
   0   6   6    0.70    0.11
   0   6   6    0.68    0.12
  -1  -6  -6    0.40    0.12
   1   6   6    0.34    0.11
   1   6   6    0.29    0.08
   1   6   6    0.37    0.09
   1   6   6    0.26    0.08
  -2  -6  -6    0.63    0.13
   2   6   6    0.66    0.10
   2   6   6    0.53    0.10
   2   6   6    0.69    0.10
   2   6   6    0.66    0.12
  -3  -6  -6    1.31    0.18
   3   6   6    1.07    0.14
   3   6   6    1.18    0.12
   3   6   6    1.10    0.15
  -4  -6  -6    0.09    0.11
   4   6   6    0.08    0.10
   4   6   6   -0.03    0.07
   0  -7  -6    2.89    0.25
   0   7   6    2.73    0.24
   0   7   6    3.18    0.22
  -1  -7  -6    0.65    0.16
   1   7   6    0.63    0.11
   1   7   6    0.77    0.15
  -2  -7  -6    0.16    0.12
   2   7   6    0.24    0.09
   2   7   6    0.35    0.12
   2   7   6    0.20    0.10
   2   7   6    0.30    0.09
   2   7  -7    3.80    0.23
   2   7  -7    3.40    0.27
  -2  -7   7    3.35    0.25
   1   7  -7    0.37    0.12
   1   7  -7    0.29    0.10
  -1  -7   7    0.53    0.15
  -1  -7   7    0.55    0.13
   0   7  -7    0.08    0.10
   0   7  -7    0.17    0.10
   0  -7   7    0.28    0.12
   4   6  -7   -0.05    0.07
   4   6  -7   -0.05    0.10
  -4  -6   7   -0.10    0.09
   3   6  -7    0.55    0.13
   3   6  -7    0.37    0.09
  -3  -6   7    0.39    0.11
   2   6  -7    0.35    0.09
   2   6  -7    0.36    0.11
  -2  -6   7    0.27    0.10
  -2  -6   7    0.42    0.13
   1   6  -7    0.60    0.10
   1   6  -7    0.69    0.11
   1   6  -7    0.57    0.12
  -1  -6   7    0.41    0.11
  -1  -6   7    0.44    0.12
   0   6  -7   -0.03    0.07
   0   6  -7   -0.08    0.07
   0  -6   7   -0.04    0.09
   0  -6   7   -0.02    0.08
   0  -6   7   -0.10    0.08
  -1   6  -7    0.21    0.09
  -1   6  -7    0.18    0.09
   1  -6   7    0.12    0.08
   1  -6   7    0.12    0.10
  -2   6  -7   -0.11    0.10
  -2   6  -7    0.00    0.08
   2  -6   7    0.07    0.08
   2  -6   7    0.10    0.10
   5   5  -7    2.46    0.21
   5   5  -7    3.28    0.27
  -5  -5   7    2.74    0.23
   4   5  -7    1.33    0.11
   4   5  -7    2.05    0.19
  -4  -5   7    1.79    0.18
   3   5  -7    0.10    0.09
   3   5  -7    0.10    0.06
  -3  -5   7   -0.02    0.07
   2   5  -7    0.09    0.06
   2   5  -7    0.14    0.08
   2   5  -7    0.20    0.07
  -2  -5   7    0.30    0.10
  -2  -5   7    0.07    0.08
   1   5  -7    1.48    0.13
   1   5  -7    1.25    0.12
   1   5  -7    1.67    0.14
   1   5  -7    1.37    0.13
  -1  -5   7    1.56    0.15
  -1  -5   7    1.37    0.16
   0   5  -7    1.11    0.12
   0   5  -7    1.25    0.13
   0   5  -7    1.00    0.11
   0   5  -7    1.09    0.12
   0  -5   7    1.01    0.10
   0  -5   7    1.31    0.14
   0  -5   7    1.06    0.11
  -1   5  -7    0.19    0.07
  -1   5  -7    0.19    0.07
  -1   5  -7    0.02    0.07
   1  -5   7    0.25    0.09
   1  -5   7    0.18    0.07
   1  -5   7    0.09    0.06
  -2   5  -7    0.06    0.07
   2  -5   7    0.07    0.09
   2  -5   7    0.05    0.07
  -3   5  -7    1.13    0.12
  -3   5  -7    1.46    0.18
   3  -5   7    1.50    0.18
   3  -5   7    1.23    0.15
   5   4  -7    0.54    0.11
   5   4  -7    0.55    0.13
  -5  -4   7    0.72    0.13
  -5  -4   7    0.44    0.14
   4   4  -7    0.21    0.09
  -4  -4   7    0.16    0.08
  -4  -4   7    0.23    0.09
   3   4  -7    0.19    0.08
   3   4  -7    0.35    0.06
  -3  -4   7    0.23    0.08
   2   4  -7    3.17    0.16
   2   4  -7    3.51    0.14
   2   4  -7    3.57    0.15
   2   4  -7    3.53    0.17
  -2  -4   7    3.43    0.18
  -2  -4   7    3.04    0.16
   1   4  -7    0.57    0.07
   0   4  -7    6.09    0.22
   0   4  -7    6.44    0.23
   0   4  -7    6.63    0.23
   0   4  -7    6.36    0.23
   0  -4   7    6.54    0.25
   0  -4   7    6.17    0.21
   0  -4   7    6.33    0.21
  -1   4  -7   20.20    0.54
  -1   4  -7   20.77    0.53
  -1   4  -7   20.81    0.54
   1  -4   7   19.79    0.52
   1  -4   7   19.60    0.54
   1  -4   7   20.71    0.54
   1  -4   7   20.79    0.58
  -2   4  -7    5.13    0.20
  -2   4  -7    4.93    0.21
   2  -4   7    4.78    0.21
   2  -4   7    5.12    0.24
   2  -4   7    4.69    0.20
  -3   4  -7    0.60    0.09
  -3   4  -7    0.64    0.13
   3  -4   7    0.87    0.12
   3  -4   7    0.71    0.13
  -4   4  -7    1.96    0.21
   4  -4   7    2.05    0.21
   4  -4   7    1.81    0.18
   5   3  -7    0.10    0.09
  -5  -3   7    0.08    0.09
  -5  -3   7    0.01    0.09
   4   3  -7    1.39    0.14
  -4  -3   7    1.38    0.15
  -4  -3   7    1.25    0.13
  -4  -3   7    1.21    0.12
   3   3  -7    1.74    0.08
   3   3  -7    1.59    0.12
  -3  -3   7    1.68    0.12
  -3  -3   7    1.71    0.13
  -3  -3   7    1.52    0.12
   2   3  -7    3.96    0.14
   2   3  -7    4.13    0.17
   2   3  -7    4.33    0.14
   2   3  -7    3.97    0.13
  -2  -3   7    4.00    0.16
  -2  -3   7    4.11    0.17
   1   3  -7    4.35    0.15
   1   3  -7    4.30    0.15
   1   3  -7    4.20    0.15
   1   3  -7    4.59    0.17
  -1  -3   7    4.25    0.17
  -1  -3   7    4.21    0.13
  -1  -3   7    4.13    0.13
  -1  -3   7    4.26    0.16
  -1  -3   7    4.37    0.16
   0   3  -7    1.40    0.09
   0   3  -7    1.32    0.09
   0   3  -7    1.53    0.09
   0   3  -7    1.38    0.09
   0  -3   7    1.39    0.09
   0  -3   7    1.53    0.11
   0  -3   7    1.42    0.09
   0  -3   7    1.36    0.09
  -1   3  -7   14.68    0.37
  -1   3  -7   14.45    0.38
  -1   3  -7   14.15    0.39
  -1   3  -7   14.39    0.39
   1  -3   7   13.97    0.38
   1  -3   7   14.31    0.39
   1  -3   7   14.11    0.37
   1  -3   7   13.66    0.40
   1  -3   7   14.79    0.42
  -2   3  -7    0.28    0.06
  -2   3  -7    0.29    0.07
  -2   3  -7    0.25    0.06
   2  -3   7    0.22    0.07
   2  -3   7    0.20    0.06
   2  -3   7    0.21    0.05
   2  -3   7    0.26    0.08
   2  -3   7    0.28    0.06
  -3   3  -7    0.07    0.07
  -3   3  -7    0.02    0.07
  -3   3  -7    0.03    0.05
   3  -3   7   -0.05    0.06
   3  -3   7   -0.01    0.05
   3  -3   7    0.04    0.05
   3  -3   7    0.09    0.08
  -4   3  -7    0.05    0.09
  -4   3  -7    0.03    0.09
   4  -3   7   -0.06    0.06
   4  -3   7   -0.02    0.07
   4  -3   7    0.07    0.09
  -6  -2   7   -0.07    0.10
  -6  -2   7   -0.10    0.10
   5   2  -7    1.61    0.15
  -5  -2   7    1.57    0.18
  -5  -2   7    1.43    0.17
  -4  -2   7   10.59    0.33
  -4  -2   7   10.39    0.36
  -4  -2   7   10.78    0.36
  -3  -2   7   44.68    1.07
  -3  -2   7   44.31    1.05
  -3  -2   7   44.22    1.06
   2   2  -7    1.62    0.07
   2   2  -7    1.80    0.10
   2   2  -7    1.66    0.07
  -2  -2   7    1.64    0.09
  -2  -2   7    1.71    0.10
  -2  -2   7    1.58    0.10
   1   2  -7    3.18    0.11
   1   2  -7    3.19    0.11
   1   2  -7    3.16    0.11
   1   2  -7    3.14    0.12
  -1  -2   7    3.10    0.13
  -1  -2   7    3.28    0.12
  -1  -2   7    3.13    0.10
  -1  -2   7    2.93    0.12
   0   2  -7   23.52    0.55
   0   2  -7   23.06    0.54
   0   2  -7   22.11    0.54
   0  -2   7   23.13    0.54
   0  -2   7   22.18    0.56
   0  -2   7   22.54    0.54
   0  -2   7   21.68    0.54
  -1   2  -7   10.78    0.29
  -1   2  -7   10.62    0.27
  -1   2  -7   10.36    0.29
  -1   2  -7   10.73    0.29
   1  -2   7   10.15    0.28
   1  -2   7   10.60    0.29
   1  -2   7    9.98    0.30
   1  -2   7   10.43    0.29
   1  -2   7   10.33    0.28
  -2   2  -7    0.78    0.09
  -2   2  -7    0.68    0.07
  -2   2  -7    0.66    0.05
  -2   2  -7    0.62    0.07
   2  -2   7    0.65    0.07
   2  -2   7    0.77    0.07
   2  -2   7    0.92    0.10
   2  -2   7    0.79    0.08
   2  -2   7    0.73    0.08
  -3   2  -7    0.12    0.07
  -3   2  -7    0.09    0.06
  -3   2  -7    0.07    0.04
   3  -2   7    0.10    0.06
   3  -2   7    0.09    0.05
   3  -2   7    0.13    0.08
   3  -2   7    0.05    0.05
  -4   2  -7   -0.01    0.08
  -4   2  -7    0.08    0.08
   4  -2   7    0.06    0.06
   4  -2   7   -0.01    0.05
   4  -2   7    0.08    0.06
   4  -2   7    0.09    0.09
  -5   2  -7    0.42    0.14
  -5   2  -7    0.37    0.13
   5  -2   7    0.37    0.09
   5  -2   7    0.35    0.13
  -6  -1   7    0.29    0.14
  -6  -1   7    0.37    0.14
  -5  -1   7    0.00    0.09
  -5  -1   7   -0.09    0.08
  -4  -1   7    1.47    0.12
  -4  -1   7    1.48    0.14
  -4  -1   7    1.37    0.14
   3   1  -7    3.27    0.13
  -3  -1   7    3.49    0.16
  -3  -1   7    3.28    0.16
  -3  -1   7    3.35    0.13
   2   1  -7    9.20    0.23
   2   1  -7    8.98    0.23
  -2  -1   7    9.10    0.27
  -2  -1   7    9.59    0.25
  -2  -1   7    9.20    0.27
   1   1  -7    7.53    0.19
   1   1  -7    7.49    0.20
   1   1  -7    7.50    0.19
  -1  -1   7    7.56    0.19
  -1  -1   7    7.15    0.20
  -1  -1   7    7.63    0.20
  -1  -1   7    7.73    0.22
   0   1  -7    0.73    0.05
   0   1  -7    0.78    0.06
   0   1  -7    0.77    0.05
   0   1  -7    0.82    0.05
   0  -1   7    0.75    0.06
   0  -1   7    0.79    0.06
   0  -1   7    0.78    0.05
   0  -1   7    0.89    0.06
  -1   1  -7  123.59    2.71
  -1   1  -7  125.32    2.71
  -1   1  -7  121.59    2.68
   1  -1   7  119.52    2.71
   1  -1   7  119.98    2.70
   1  -1   7  121.21    2.72
   1  -1   7  123.69    2.71
   1  -1   7  121.88    2.71
  -2   1  -7  107.07    2.37
  -2   1  -7  106.36    2.40
  -2   1  -7  109.68    2.37
   2  -1   7  105.04    2.37
   2  -1   7  108.39    2.38
   2  -1   7  107.61    2.38
   2  -1   7  106.10    2.38
   2  -1   7  102.22    2.40
  -3   1  -7    0.28    0.07
  -3   1  -7    0.32    0.07
   3  -1   7    0.20    0.07
   3  -1   7    0.22    0.06
   3  -1   7    0.15    0.05
   3  -1   7    0.19    0.05
   3  -1   7    0.28    0.05
  -4   1  -7    0.33    0.09
  -4   1  -7    0.26    0.09
   4  -1   7    0.10    0.06
   4  -1   7    0.20    0.06
   4  -1   7    0.23    0.07
   4  -1   7    0.36    0.10
  -5   1  -7    0.00    0.08
  -5   1  -7    0.04    0.11
   5  -1   7   -0.06    0.06
   5  -1   7   -0.02    0.10
   5   0  -7    1.01    0.10
  -5   0   7    0.89    0.15
  -5   0   7    0.85    0.15
   4   0  -7    0.38    0.06
  -4   0   7    0.42    0.10
  -4   0   7    0.21    0.09
   3   0  -7    0.07    0.03
  -3   0   7   -0.02    0.04
  -3   0   7    0.01    0.05
   2   0  -7   12.49    0.31
   2   0  -7   12.06    0.31
   2   0  -7   12.45    0.30
   2   0  -7   11.97    0.30
  -2   0   7   12.11    0.31
  -2   0   7   12.59    0.34
  -2   0   7   12.87    0.34
  -2   0   7   12.58    0.33
   1   0  -7    6.62    0.18
   1   0  -7    6.37    0.17
   1   0  -7    6.74    0.18
  -1   0   7    6.79    0.19
  -1   0   7    6.59    0.17
  -1   0   7    6.87    0.17
  -1   0   7    6.80    0.19
  -1   0   7    6.59    0.17
  -1   0   7    6.68    0.19
   0   0  -7    0.08    0.03
   0   0  -7    0.04    0.03
   0   0  -7    0.07    0.03
   0   0   7    0.06    0.02
   0   0   7    0.08    0.03
   0   0   7    0.04    0.02
   0   0   7    0.05    0.03
   0   0   7    0.03    0.03
  -1   0  -7    7.76    0.20
  -1   0  -7    7.62    0.20
  -1   0  -7    7.23    0.20
   1   0   7    7.21    0.21
   1   0   7    7.37    0.20
   1   0   7    7.27    0.20
   1   0   7    7.33    0.20
   1   0   7    7.39    0.20
  -2   0  -7    0.04    0.04
  -2   0  -7    0.02    0.04
  -2   0  -7    0.04    0.03
  -2   0  -7    0.00    0.04
  -2   0  -7    0.00    0.03
   2   0   7    0.01    0.03
   2   0   7    0.06    0.05
   2   0   7    0.03    0.04
   2   0   7   -0.03    0.03
   2   0   7    0.05    0.03
  -3   0  -7    6.36    0.24
  -3   0  -7    6.66    0.23
  -3   0  -7    6.78    0.23
   3   0   7    6.71    0.25
   3   0   7    6.95    0.20
   3   0   7    6.63    0.21
   3   0   7    6.49    0.20
   3   0   7    6.90    0.20
  -4   0  -7    0.53    0.10
  -4   0  -7    0.49    0.09
   4   0   7    0.62    0.11
   4   0   7    0.58    0.07
   4   0   7    0.52    0.07
  -5   0  -7    0.44    0.10
  -5   0  -7    0.59    0.13
   5   0   7    0.63    0.13
   5   0   7    0.40    0.08
  -6   0  -7    0.04    0.12
  -6   0  -7   -0.02    0.10
   6   0   7    0.05    0.08
   5  -1  -7    2.75    0.16
  -5   1   7    3.10    0.23
  -5   1   7    2.98    0.23
   4  -1  -7   16.42    0.44
  -4   1   7   16.88    0.51
  -4   1   7   16.24    0.47
  -4   1   7   16.79    0.50
   3  -1  -7    2.44    0.11
   3  -1  -7    2.66    0.12
   3  -1  -7    2.73    0.12
  -3   1   7    2.89    0.15
  -3   1   7    2.50    0.15
  -3   1   7    2.60    0.13
   2  -1  -7    2.46    0.11
   2  -1  -7    2.56    0.10
   2  -1  -7    2.35    0.10
  -2   1   7    2.41    0.12
  -2   1   7    2.48    0.11
  -2   1   7    2.46    0.09
  -2   1   7    2.40    0.12
   1  -1  -7   28.30    0.66
   1  -1  -7   28.04    0.66
   1  -1  -7   29.14    0.67
  -1   1   7   28.48    0.66
  -1   1   7   29.59    0.66
  -1   1   7   28.05    0.67
  -1   1   7   28.32    0.67
  -1   1   7   28.82    0.67
   0  -1  -7    1.30    0.06
   0  -1  -7    1.30    0.07
   0  -1  -7    1.19    0.05
   0  -1  -7    1.21    0.07
   0   1   7    1.23    0.06
   0   1   7    1.19    0.06
   0   1   7    1.24    0.06
   0   1   7    1.21    0.05
   0   1   7    1.16    0.06
   0   1   7    1.26    0.06
   0   1   7    1.26    0.06
  -1  -1  -7    5.61    0.16
  -1  -1  -7    5.59    0.15
  -1  -1  -7    5.58    0.15
   1   1   7    5.18    0.16
   1   1   7    5.42    0.16
   1   1   7    5.53    0.14
   1   1   7    5.34    0.15
   1   1   7    5.26    0.17
   1   1   7    5.33    0.15
  -2  -1  -7    9.34    0.27
  -2  -1  -7    9.78    0.27
  -2  -1  -7    9.20    0.24
   2   1   7    9.33    0.26
   2   1   7    9.06    0.27
   2   1   7    9.00    0.24
   2   1   7    9.39    0.24
   2   1   7    9.25    0.24
  -3  -1  -7    5.17    0.21
  -3  -1  -7    5.45    0.19
  -3  -1  -7    5.58    0.21
   3   1   7    5.38    0.21
   3   1   7    5.27    0.16
   3   1   7    5.59    0.18
   3   1   7    5.56    0.16
   3   1   7    5.56    0.17
  -4  -1  -7    0.91    0.10
  -4  -1  -7    0.91    0.12
  -4  -1  -7    0.92    0.12
   4   1   7    1.02    0.08
   4   1   7    1.06    0.10
   4   1   7    1.11    0.13
  -5  -1  -7    0.57    0.11
  -5  -1  -7    0.73    0.13
  -5  -1  -7    0.72    0.14
   5   1   7    0.70    0.08
   5   1   7    0.68    0.14
  -6  -1  -7    0.15    0.11
   6   1   7    0.20    0.08
   6   1   7    0.15    0.14
   5  -2  -7   -0.18    0.07
  -5   2   7   -0.03    0.10
  -5   2   7    0.11    0.09
   4  -2  -7    0.34    0.08
   4  -2  -7    0.32    0.08
  -4   2   7    0.24    0.09
  -4   2   7    0.28    0.10
  -4   2   7    0.26    0.08
   3  -2  -7    0.03    0.05
   3  -2  -7    0.06    0.05
   3  -2  -7    0.07    0.06
  -3   2   7    0.06    0.06
  -3   2   7    0.07    0.06
  -3   2   7    0.12    0.06
   2  -2  -7    0.56    0.07
   2  -2  -7    0.47    0.06
   2  -2  -7    0.53    0.06
  -2   2   7    0.56    0.07
  -2   2   7    0.60    0.06
  -2   2   7    0.59    0.07
  -2   2   7    0.57    0.06
  -2   2   7    0.42    0.06
   1  -2  -7    2.71    0.12
   1  -2  -7    2.60    0.12
   1  -2  -7    2.63    0.10
   1  -2  -7    2.77    0.12
  -1   2   7    2.82    0.11
  -1   2   7    2.71    0.11
  -1   2   7    2.62    0.12
  -1   2   7    2.77    0.11
  -1   2   7    2.69    0.11
   0  -2  -7    0.63    0.06
   0  -2  -7    0.71    0.07
   0  -2  -7    0.63    0.06
   0  -2  -7    0.69    0.06
   0   2   7    0.74    0.06
   0   2   7    0.67    0.06
   0   2   7    0.75    0.06
   0   2   7    0.83    0.07
   0   2   7    0.79    0.06
   0   2   7    0.71    0.04
  -1  -2  -7  196.63    4.18
  -1  -2  -7  188.44    4.20
  -1  -2  -7  195.41    4.18
   1   2   7  193.51    4.19
   1   2   7  192.78    4.19
   1   2   7  185.97    4.19
   1   2   7  185.53    4.19
   1   2   7  181.57    4.19
  -2  -2  -7   71.46    1.60
  -2  -2  -7   71.73    1.62
   2   2   7   70.35    1.63
   2   2   7   70.12    1.61
   2   2   7   70.83    1.59
   2   2   7   70.76    1.58
   2   2   7   68.39    1.59
   2   2   7   72.80    1.59
  -3  -2  -7    8.30    0.27
  -3  -2  -7    8.21    0.24
  -3  -2  -7    8.68    0.27
   3   2   7    8.54    0.26
   3   2   7    8.06    0.28
   3   2   7    8.36    0.23
   3   2   7    8.27    0.22
  -4  -2  -7    5.30    0.24
  -4  -2  -7    5.34    0.23
   4   2   7    5.14    0.17
   4   2   7    5.15    0.24
   4   2   7    5.37    0.22
  -5  -2  -7    2.77    0.22
  -5  -2  -7    2.98    0.21
   5   2   7    3.26    0.24
   5   2   7    2.98    0.18
  -6  -2  -7    0.39    0.15
  -6  -2  -7    0.45    0.13
   6   2   7    0.44    0.16
   4  -3  -7    0.46    0.10
   4  -3  -7    0.53    0.10
  -4   3   7    0.44    0.11
  -4   3   7    0.63    0.10
  -4   3   7    0.73    0.13
   3  -3  -7    0.12    0.07
   3  -3  -7    0.11    0.07
   3  -3  -7    0.19    0.07
  -3   3   7    0.02    0.07
  -3   3   7   -0.02    0.07
  -3   3   7    0.12    0.07
   2  -3  -7    0.27    0.07
   2  -3  -7    0.26    0.07
   2  -3  -7    0.21    0.07
  -2   3   7    0.13    0.06
  -2   3   7    0.20    0.06
  -2   3   7    0.35    0.07
  -2   3   7    0.28    0.06
   1  -3  -7    1.75    0.10
   1  -3  -7    1.92    0.11
   1  -3  -7    1.81    0.11
   1  -3  -7    1.98    0.11
  -1   3   7    1.91    0.10
  -1   3   7    2.03    0.11
  -1   3   7    1.90    0.09
  -1   3   7    1.89    0.10
  -1   3   7    2.08    0.11
   0  -3  -7    5.31    0.19
   0  -3  -7    5.65    0.18
   0  -3  -7    5.63    0.19
   0  -3  -7    5.77    0.18
   0   3   7    5.55    0.18
   0   3   7    5.82    0.19
   0   3   7    5.45    0.19
   0   3   7    5.56    0.18
   0   3   7    5.47    0.17
   0   3   7    5.45    0.16
  -1  -3  -7    4.54    0.17
  -1  -3  -7    4.80    0.15
  -1  -3  -7    4.68    0.15
   1   3   7    4.80    0.17
   1   3   7    4.79    0.16
   1   3   7    4.70    0.16
   1   3   7    4.77    0.16
  -2  -3  -7    1.82    0.10
  -2  -3  -7    1.86    0.12
   2   3   7    1.88    0.09
   2   3   7    1.81    0.09
   2   3   7    1.95    0.09
   2   3   7    1.91    0.11
   2   3   7    2.01    0.10
  -3  -3  -7    1.33    0.13
  -3  -3  -7    1.32    0.11
   3   3   7    1.34    0.08
   3   3   7    1.46    0.08
   3   3   7    1.34    0.12
   3   3   7    1.19    0.12
   3   3   7    1.36    0.09
  -4  -3  -7    2.00    0.16
  -4  -3  -7    1.61    0.14
   4   3   7    1.76    0.10
   4   3   7    1.99    0.17
   4   3   7    1.72    0.15
  -5  -3  -7    1.67    0.18
  -5  -3  -7    1.65    0.17
   5   3   7    1.76    0.17
   5   3   7    1.77    0.20
  -6  -3  -7    2.46    0.24
   6   3   7    2.91    0.28
   4  -4  -7    2.08    0.18
   4  -4  -7    1.89    0.18
  -4   4   7    2.55    0.21
   3  -4  -7   11.73    0.38
   3  -4  -7   11.72    0.46
  -3   4   7   12.08    0.41
  -3   4   7   11.80    0.39
   1  -4  -7    0.12    0.06
   1  -4  -7    0.16    0.06
   0  -4  -7    0.91    0.09
   0  -4  -7    1.00    0.11
   0  -4  -7    0.77    0.08
   0   4   7    0.91    0.09
   0   4   7    0.90    0.10
   0   4   7    0.92    0.08
   0   4   7    0.88    0.09
  -1  -4  -7    3.31    0.14
  -1  -4  -7    3.40    0.14
  -1  -4  -7    3.58    0.17
   1   4   7    3.26    0.15
   1   4   7    3.60    0.16
   1   4   7    3.31    0.15
   1   4   7    3.49    0.15
  -2  -4  -7    0.35    0.09
   2   4   7    0.39    0.07
   2   4   7    0.30    0.06
   2   4   7    0.26    0.07
   2   4   7    0.25    0.05
  -3  -4  -7    0.33    0.09
   3   4   7    0.16    0.08
   3   4   7    0.22    0.07
   3   4   7    0.22    0.05
  -4  -4  -7    0.03    0.08
   4   4   7   -0.01    0.04
   4   4   7    0.08    0.09
   4   4   7    0.07    0.09
  -5  -4  -7    0.09    0.11
   5   4   7    0.09    0.10
   5   4   7    0.14    0.11
   3  -5  -7   -0.02    0.08
  -3   5   7    0.05    0.08
   2  -5  -7    0.55    0.11
  -2   5   7    0.50    0.09
  -2   5   7    0.47    0.10
   1  -5  -7    0.05    0.08
   1  -5  -7    0.06    0.07
   1  -5  -7    0.19    0.08
  -1   5   7    0.01    0.06
  -1   5   7   -0.01    0.05
  -1   5   7    0.07    0.07
   0  -5  -7    0.35    0.09
   0  -5  -7    0.28    0.07
   0  -5  -7    0.34    0.07
   0   5   7    0.38    0.09
   0   5   7    0.35    0.08
  -1  -5  -7    0.19    0.09
  -1  -5  -7    0.19    0.06
   1   5   7    0.10    0.06
   1   5   7    0.06    0.06
   1   5   7    0.14    0.06
   1   5   7    0.17    0.06
   1   5   7    0.11    0.07
  -2  -5  -7   14.45    0.46
   2   5   7   14.57    0.44
   2   5   7   15.69    0.43
   2   5   7   15.06    0.43
   2   5   7   15.87    0.46
   3   5   7    2.41    0.18
   3   5   7    2.61    0.17
   3   5   7    2.44    0.14
  -4  -5  -7    3.27    0.24
   4   5   7    3.68    0.22
   4   5   7    3.52    0.16
   4   5   7    3.61    0.25
  -5  -5  -7    2.62    0.24
   5   5   7    2.66    0.26
   5   5   7    2.56    0.22
   5   5   7    2.24    0.13
   2  -6  -7    0.09    0.09
  -2   6   7   -0.04    0.08
  -2   6   7   -0.01    0.07
   1  -6  -7   -0.02    0.10
   1  -6  -7    0.00    0.08
  -1   6   7   -0.07    0.07
  -1   6   7    0.01    0.09
   0  -6  -7    0.01    0.07
   0  -6  -7    0.03    0.09
   0   6   7   -0.06    0.08
   0   6   7    0.03    0.07
  -1  -6  -7    1.34    0.17
   1   6   7    1.02    0.14
   1   6   7    1.06    0.12
   1   6   7    1.13    0.13
   1   6   7    0.75    0.10
  -2  -6  -7    0.19    0.11
   2   6   7    0.18    0.08
   2   6   7    0.28    0.09
   2   6   7    0.35    0.10
   2   6   7    0.34    0.09
  -3  -6  -7    1.37    0.18
   3   6   7    1.72    0.18
   3   6   7    1.41    0.16
   3   6   7    1.37    0.14
  -4  -6  -7    0.08    0.11
   4   6   7    0.00    0.07
   4   6   7   -0.03    0.10
   0  -7  -7    0.95    0.17
   0   7   7    0.64    0.14
   0   7   7    0.90    0.14
  -1  -7  -7    0.18    0.14
   1   7   7    0.16    0.10
   1   7   7    0.24    0.11
  -2  -7  -7    0.43    0.14
   2   7   7    0.20    0.10
   2   7   7    0.24    0.12
   2   7   7    0.44    0.10
   2   7   7    0.35    0.10
   2   7  -8    2.34    0.20
   2   7  -8    2.78    0.25
  -2  -7   8    2.54    0.23
   1   7  -8    1.45    0.16
   1   7  -8    1.51    0.18
  -1  -7   8    1.17    0.17
  -1  -7   8    1.30    0.20
   4   6  -8    0.13    0.08
   4   6  -8    0.15    0.12
  -4  -6   8    0.19    0.11
   3   6  -8    0.34    0.09
   3   6  -8    0.20    0.11
  -3  -6   8    0.34    0.11
   2   6  -8    0.04    0.07
   2   6  -8   -0.01    0.09
  -2  -6   8    0.07    0.09
  -2  -6   8    0.08    0.11
   1   6  -8   -0.11    0.08
   1   6  -8    0.02    0.07
   1   6  -8    0.03    0.07
  -1  -6   8    0.08    0.08
  -1  -6   8    0.02    0.09
   0   6  -8    0.03    0.07
   0   6  -8    0.12    0.08
   0  -6   8    0.26    0.11
   0  -6   8    0.14    0.10
  -1   6  -8    0.18    0.09
  -1   6  -8    0.02    0.08
   1  -6   8    0.06    0.07
   1  -6   8    0.21    0.10
  -2   6  -8    0.19    0.09
   2  -6   8    0.42    0.13
   2  -6   8    0.28    0.10
   5   5  -8    2.37    0.24
   5   5  -8    2.33    0.21
   4   5  -8    0.04    0.10
   4   5  -8   -0.11    0.06
  -4  -5   8    0.06    0.09
   3   5  -8    0.21    0.09
   3   5  -8    0.17    0.07
  -3  -5   8    0.23    0.09
   2   5  -8    0.00    0.06
   2   5  -8    0.02    0.07
   2   5  -8   -0.06    0.05
  -2  -5   8    0.02    0.08
  -2  -5   8    0.10    0.07
   1   5  -8    0.23    0.08
   1   5  -8    0.13    0.07
   1   5  -8    0.09    0.07
   1   5  -8    0.11    0.07
  -1  -5   8    0.22    0.08
  -1  -5   8    0.40    0.10
   0   5  -8    0.36    0.08
   0   5  -8    0.19    0.08
   0   5  -8    0.25    0.07
   0   5  -8    0.07    0.07
   0  -5   8    0.17    0.07
   0  -5   8    0.17    0.06
   0  -5   8    0.19    0.09
  -1   5  -8    1.08    0.12
  -1   5  -8    0.73    0.11
   1  -5   8    0.76    0.10
   1  -5   8    0.95    0.11
   1  -5   8    1.05    0.14
  -2   5  -8    0.13    0.07
   2  -5   8    0.06    0.09
   2  -5   8    0.08    0.07
  -3   5  -8    0.12    0.11
  -3   5  -8    0.08    0.07
   3  -5   8    0.24    0.10
   3  -5   8    0.18    0.11
   5   4  -8    0.28    0.10
   5   4  -8    0.29    0.11
  -5  -4   8    0.17    0.11
   4   4  -8    0.58    0.11
  -4  -4   8    0.60    0.10
   3   4  -8    0.08    0.05
   3   4  -8    0.03    0.07
  -3  -4   8    0.07    0.06
   2   4  -8    0.12    0.05
   2   4  -8    0.12    0.05
   2   4  -8    0.11    0.07
   2   4  -8    0.19    0.07
  -2  -4   8    0.05    0.06
  -2  -4   8    0.10    0.07
   1   4  -8   67.96    1.52
   1   4  -8   67.14    1.52
   1   4  -8   63.56    1.53
   1   4  -8   65.87    1.51
  -1  -4   8   64.83    1.52
  -1  -4   8   65.44    1.54
  -1  -4   8   65.25    1.56
   0   4  -8   10.08    0.32
   0   4  -8   10.32    0.32
   0   4  -8    9.96    0.32
   0   4  -8   10.00    0.32
   0  -4   8   10.80    0.35
   0  -4   8   10.69    0.31
   0  -4   8   11.34    0.32
   0  -4   8   10.58    0.31
  -1   4  -8    0.25    0.07
  -1   4  -8    0.34    0.07
  -1   4  -8    0.31    0.08
   1  -4   8    0.30    0.07
   1  -4   8    0.33    0.07
   1  -4   8    0.47    0.07
   1  -4   8    0.54    0.10
  -2   4  -8    0.26    0.07
  -2   4  -8    0.32    0.08
   2  -4   8    0.28    0.08
   2  -4   8    0.30    0.08
   2  -4   8    0.47    0.10
  -3   4  -8    0.04    0.06
  -3   4  -8    0.12    0.10
   3  -4   8    0.17    0.10
   3  -4   8    0.12    0.08
  -4   4  -8    0.32    0.13
   4  -4   8    0.33    0.12
   4  -4   8    0.23    0.10
   5   3  -8   -0.04    0.08
  -5  -3   8   -0.10    0.08
  -5  -3   8    0.01    0.09
   4   3  -8   -0.07    0.07
  -4  -3   8    0.15    0.07
  -4  -3   8    0.06    0.07
  -4  -3   8    0.01    0.07
   3   3  -8    1.16    0.11
   3   3  -8    1.01    0.07
  -3  -3   8    1.29    0.11
  -3  -3   8    1.07    0.12
  -3  -3   8    1.08    0.11
   2   3  -8    6.41    0.19
   2   3  -8    6.41    0.19
   2   3  -8    6.86    0.19
   2   3  -8    6.13    0.22
  -2  -3   8    6.38    0.23
  -2  -3   8    6.68    0.22
   1   3  -8    1.36    0.09
   1   3  -8    1.47    0.09
   1   3  -8    1.46    0.10
   1   3  -8    1.55    0.09
  -1  -3   8    1.39    0.07
  -1  -3   8    1.53    0.10
  -1  -3   8    1.44    0.10
  -1  -3   8    1.31    0.10
  -1  -3   8    1.51    0.07
   0   3  -8    7.15    0.22
   0   3  -8    7.10    0.22
   0   3  -8    7.06    0.22
   0   3  -8    7.16    0.22
   0  -3   8    6.49    0.21
   0  -3   8    6.85    0.21
   0  -3   8    6.93    0.21
   0  -3   8    6.66    0.24
  -1   3  -8    3.57    0.15
  -1   3  -8    3.93    0.16
  -1   3  -8    3.76    0.16
  -1   3  -8    3.70    0.14
  -1   3  -8    3.69    0.16
   1  -3   8    3.72    0.15
   1  -3   8    3.73    0.14
   1  -3   8    3.82    0.15
   1  -3   8    3.67    0.17
  -2   3  -8    0.93    0.09
  -2   3  -8    1.04    0.10
  -2   3  -8    1.00    0.11
   2  -3   8    1.06    0.12
   2  -3   8    1.06    0.10
   2  -3   8    0.95    0.08
   2  -3   8    1.02    0.10
   2  -3   8    0.99    0.10
  -3   3  -8    0.06    0.05
  -3   3  -8    0.07    0.08
  -3   3  -8    0.01    0.07
   3  -3   8   -0.06    0.05
   3  -3   8    0.11    0.08
   3  -3   8    0.10    0.06
   3  -3   8   -0.01    0.05
  -4   3  -8    3.60    0.23
  -4   3  -8    3.14    0.23
   4  -3   8    3.09    0.19
   4  -3   8    3.20    0.19
   4  -3   8    3.23    0.23
  -6  -2   8    0.29    0.14
  -6  -2   8    0.37    0.13
   5   2  -8    1.57    0.15
  -5  -2   8    1.79    0.19
  -5  -2   8    1.67    0.18
  -4  -2   8    1.27    0.12
  -4  -2   8    1.33    0.14
  -4  -2   8    1.29    0.14
  -3  -2   8    0.31    0.07
  -3  -2   8    0.27    0.07
  -3  -2   8    0.38    0.06
   2   2  -8   11.63    0.32
   2   2  -8   11.60    0.29
   2   2  -8   11.76    0.29
   2   2  -8   11.37    0.29
  -2  -2   8   11.82    0.33
  -2  -2   8   11.38    0.31
   1   2  -8    0.41    0.06
   1   2  -8    0.49    0.05
   1   2  -8    0.45    0.05
   1   2  -8    0.43    0.05
  -1  -2   8    0.49    0.05
  -1  -2   8    0.48    0.05
  -1  -2   8    0.45    0.06
  -1  -2   8    0.45    0.06
   0   2  -8    9.31    0.26
   0   2  -8    9.43    0.26
   0   2  -8    9.26    0.25
   0   2  -8    9.76    0.26
   0  -2   8    9.37    0.25
   0  -2   8    9.58    0.26
   0  -2   8    9.10    0.27
   0  -2   8    9.35    0.26
  -1   2  -8    3.46    0.13
  -1   2  -8    3.51    0.14
  -1   2  -8    3.69    0.14
  -1   2  -8    3.54    0.12
   1  -2   8    3.47    0.13
   1  -2   8    3.64    0.14
   1  -2   8    3.43    0.13
   1  -2   8    3.54    0.14
   1  -2   8    3.40    0.15
  -2   2  -8    3.98    0.17
  -2   2  -8    4.15    0.15
  -2   2  -8    3.78    0.15
   2  -2   8    3.71    0.14
   2  -2   8    3.71    0.15
   2  -2   8    3.66    0.15
   2  -2   8    3.96    0.18
   2  -2   8    4.06    0.16
  -3   2  -8    0.25    0.05
  -3   2  -8    0.30    0.08
  -3   2  -8    0.26    0.08
   3  -2   8    0.34    0.07
   3  -2   8    0.39    0.07
   3  -2   8    0.28    0.06
   3  -2   8    0.46    0.10
  -4   2  -8   -0.05    0.07
  -4   2  -8    0.01    0.08
   4  -2   8   -0.10    0.08
   4  -2   8   -0.05    0.05
   4  -2   8    0.10    0.06
   4  -2   8    0.00    0.05
  -5   2  -8    0.54    0.14
  -5   2  -8    0.65    0.15
   5  -2   8    0.62    0.11
   5  -2   8    0.38    0.13
  -6  -1   8   -0.08    0.11
  -6  -1   8    0.03    0.12
  -5  -1   8    0.11    0.10
  -5  -1   8    0.03    0.09
  -4  -1   8    0.87    0.11
  -4  -1   8    0.74    0.11
   3   1  -8    0.80    0.05
   3   1  -8    0.90    0.06
  -3  -1   8    1.03    0.10
  -3  -1   8    0.86    0.08
  -3  -1   8    0.95    0.10
   2   1  -8   48.33    1.09
   2   1  -8   47.20    1.09
  -2  -1   8   49.33    1.11
  -2  -1   8   48.83    1.14
  -2  -1   8   49.03    1.13
  -2  -1   8   48.18    1.10
   1   1  -8  202.72    4.49
   1   1  -8  205.20    4.49
   1   1  -8  204.90    4.49
  -1  -1   8  205.39    4.49
  -1  -1   8  203.82    4.50
  -1  -1   8  204.61    4.48
  -1  -1   8  202.95    4.50
  -1  -1   8  205.61    4.52
   0   1  -8    1.72    0.08
   0   1  -8    1.95    0.08
   0   1  -8    1.74    0.08
   0  -1   8    1.76    0.08
   0  -1   8    1.77    0.09
   0  -1   8    1.77    0.09
   0  -1   8    1.86    0.08
  -1   1  -8   14.34    0.35
  -1   1  -8   13.99    0.35
  -1   1  -8   13.75    0.33
  -1   1  -8   14.02    0.35
   1  -1   8   13.67    0.37
   1  -1   8   14.03    0.35
   1  -1   8   13.99    0.35
   1  -1   8   13.48    0.35
   1  -1   8   14.16    0.35
  -2   1  -8   34.82    0.80
  -2   1  -8   34.59    0.83
  -2   1  -8   34.98    0.80
   2  -1   8   33.31    0.83
   2  -1   8   34.42    0.80
   2  -1   8   34.48    0.81
   2  -1   8   33.91    0.81
  -3   1  -8   18.41    0.51
  -3   1  -8   19.57    0.52
   3  -1   8   18.38    0.48
   3  -1   8   18.81    0.52
   3  -1   8   18.00    0.47
   3  -1   8   18.51    0.48
   3  -1   8   18.54    0.48
  -4   1  -8    0.10    0.08
  -4   1  -8    0.05    0.07
   4  -1   8    0.03    0.08
   4  -1   8    0.02    0.06
   4  -1   8    0.04    0.05
   4  -1   8   -0.01    0.05
  -5   1  -8   -0.03    0.08
  -5   1  -8    0.07    0.10
   5  -1   8   -0.11    0.10
   5  -1   8    0.05    0.07
   5   0  -8    0.17    0.06
  -5   0   8    0.10    0.11
  -5   0   8    0.23    0.11
   4   0  -8    1.07    0.09
  -4   0   8    1.14    0.13
  -4   0   8    1.19    0.13
   3   0  -8    0.50    0.05
   3   0  -8    0.37    0.05
  -3   0   8    0.48    0.08
  -3   0   8    0.50    0.08
   2   0  -8    0.25    0.04
   2   0  -8    0.23    0.04
   2   0  -8    0.19    0.03
   2   0  -8    0.18    0.03
  -2   0   8    0.22    0.05
  -2   0   8    0.17    0.05
  -2   0   8    0.23    0.05
   1   0  -8    1.89    0.08
   1   0  -8    2.07    0.08
   1   0  -8    1.85    0.08
  -1   0   8    1.90    0.09
  -1   0   8    2.03    0.08
  -1   0   8    2.14    0.08
  -1   0   8    1.87    0.09
  -1   0   8    2.10    0.08
   0   0  -8   22.74    0.52
   0   0  -8   22.76    0.52
   0   0  -8   21.69    0.52
   0   0   8   22.35    0.51
   0   0   8   22.57    0.52
   0   0   8   22.05    0.53
   0   0   8   21.75    0.52
   0   0   8   21.76    0.52
   0   0   8   21.77    0.51
  -1   0  -8   17.80    0.43
  -1   0  -8   18.40    0.42
  -1   0  -8   18.46    0.42
   1   0   8   17.60    0.43
   1   0   8   17.52    0.43
   1   0   8   17.05    0.43
   1   0   8   17.73    0.43
   1   0   8   16.99    0.44
  -2   0  -8    5.20    0.19
  -2   0  -8    5.26    0.15
  -2   0  -8    5.39    0.16
  -2   0  -8    5.19    0.18
  -2   0  -8    5.38    0.17
   2   0   8    5.33    0.16
   2   0   8    5.37    0.17
   2   0   8    5.70    0.17
   2   0   8    5.35    0.19
   2   0   8    5.13    0.16
  -3   0  -8    8.67    0.27
  -3   0  -8    8.02    0.28
   3   0   8    9.12    0.30
   3   0   8    8.30    0.24
   3   0   8    8.73    0.25
   3   0   8    8.69    0.25
   3   0   8    8.88    0.25
  -4   0  -8    5.49    0.23
  -4   0  -8    5.36    0.25
   4   0   8    5.97    0.26
   4   0   8    5.31    0.19
   4   0   8    5.25    0.19
  -5   0  -8    0.04    0.09
  -5   0  -8    0.03    0.08
   5   0   8    0.02    0.06
   5   0   8    0.08    0.10
  -6   0  -8    0.21    0.13
   6   0   8    0.10    0.14
   5  -1  -8    3.59    0.18
  -5   1   8    3.42    0.24
  -5   1   8    3.67    0.24
   4  -1  -8    0.07    0.05
  -4   1   8    0.13    0.07
  -4   1   8    0.17    0.08
  -4   1   8    0.02    0.06
   3  -1  -8    0.09    0.05
   3  -1  -8    0.04    0.04
   3  -1  -8    0.05    0.04
  -3   1   8   -0.03    0.04
  -3   1   8    0.07    0.06
  -3   1   8    0.06    0.06
   2  -1  -8    1.98    0.10
   2  -1  -8    2.03    0.09
   2  -1  -8    1.93    0.09
  -2   1   8    1.75    0.11
  -2   1   8    1.72    0.10
  -2   1   8    2.00    0.08
  -2   1   8    2.02    0.11
  -2   1   8    1.89    0.08
   1  -1  -8    1.24    0.08
   1  -1  -8    1.14    0.07
   1  -1  -8    1.25    0.07
  -1   1   8    1.12    0.08
  -1   1   8    1.16    0.08
  -1   1   8    1.23    0.07
  -1   1   8    1.16    0.07
  -1   1   8    1.16    0.07
   0  -1  -8    7.78    0.21
   0  -1  -8    7.79    0.21
   0  -1  -8    7.74    0.19
   0  -1  -8    7.84    0.21
   0   1   8    7.75    0.19
   0   1   8    7.94    0.21
   0   1   8    7.74    0.21
   0   1   8    7.74    0.20
   0   1   8    7.70    0.20
   0   1   8    7.56    0.21
   0   1   8    7.74    0.21
  -1  -1  -8   43.17    0.96
  -1  -1  -8   43.42    0.96
  -1  -1  -8   43.41    0.97
   1   1   8   41.29    0.97
   1   1   8   41.53    0.96
   1   1   8   41.56    0.95
   1   1   8   42.02    0.98
   1   1   8   43.48    0.97
   1   1   8   41.29    0.96
  -2  -1  -8    8.68    0.26
  -2  -1  -8    8.91    0.22
  -2  -1  -8    8.47    0.23
  -2  -1  -8    8.68    0.26
   2   1   8    8.73    0.23
   2   1   8    8.60    0.26
   2   1   8    8.54    0.24
   2   1   8    8.82    0.23
   2   1   8    8.45    0.23
  -3  -1  -8    0.38    0.06
  -3  -1  -8    0.43    0.08
  -3  -1  -8    0.35    0.07
   3   1   8    0.41    0.05
   3   1   8    0.39    0.06
   3   1   8    0.41    0.05
   3   1   8    0.40    0.05
   3   1   8    0.46    0.08
  -4  -1  -8    1.73    0.15
  -4  -1  -8    1.75    0.13
  -4  -1  -8    1.56    0.15
   4   1   8    1.91    0.16
   4   1   8    1.71    0.10
   4   1   8    1.73    0.12
  -5  -1  -8    0.72    0.12
  -5  -1  -8    0.69    0.13
  -5  -1  -8    0.54    0.13
   5   1   8    0.64    0.08
   5   1   8    0.53    0.14
  -6  -1  -8    0.22    0.12
   6   1   8   -0.03    0.13
   6   1   8    0.17    0.07
   5  -2  -8    0.25    0.09
  -5   2   8    0.46    0.13
  -5   2   8    0.31    0.13
   4  -2  -8    0.06    0.07
   4  -2  -8    0.07    0.06
  -4   2   8    0.03    0.08
  -4   2   8    0.08    0.06
  -4   2   8    0.12    0.08
   3  -2  -8    0.12    0.06
   3  -2  -8    0.13    0.06
   3  -2  -8    0.20    0.06
  -3   2   8    0.16    0.06
  -3   2   8    0.12    0.07
  -3   2   8    0.17    0.07
   2  -2  -8    0.68    0.07
   2  -2  -8    0.63    0.07
   2  -2  -8    0.66    0.07
  -2   2   8    0.81    0.08
  -2   2   8    0.63    0.06
  -2   2   8    0.62    0.07
  -2   2   8    0.69    0.07
  -2   2   8    0.70    0.08
   1  -2  -8   83.19    1.84
   1  -2  -8   80.85    1.84
   1  -2  -8   80.31    1.84
  -1   2   8   82.05    1.84
  -1   2   8   80.45    1.84
  -1   2   8   80.47    1.83
  -1   2   8   82.96    1.84
  -1   2   8   80.37    1.84
  -1   2   8   83.82    1.84
   0  -2  -8    7.82    0.22
   0  -2  -8    7.74    0.22
   0  -2  -8    7.86    0.23
   0  -2  -8    8.08    0.22
   0   2   8    8.12    0.21
   0   2   8    7.70    0.22
   0   2   8    7.75    0.22
   0   2   8    7.90    0.23
  -1  -2  -8    2.61    0.10
  -1  -2  -8    2.16    0.11
  -1  -2  -8    2.43    0.10
   1   2   8    2.48    0.11
   1   2   8    2.63    0.11
   1   2   8    2.29    0.10
   1   2   8    2.50    0.10
  -2  -2  -8   26.12    0.62
  -2  -2  -8   25.67    0.64
   2   2   8   24.89    0.60
   2   2   8   25.58    0.64
   2   2   8   25.41    0.60
   2   2   8   25.86    0.63
   2   2   8   25.58    0.61
   2   2   8   26.01    0.60
  -3  -2  -8    4.21    0.19
  -3  -2  -8    4.51    0.18
   3   2   8    4.50    0.18
   3   2   8    4.22    0.19
   3   2   8    4.20    0.14
   3   2   8    4.24    0.14
  -4  -2  -8    2.85    0.18
  -4  -2  -8    2.79    0.18
   4   2   8    2.82    0.19
   4   2   8    2.91    0.16
   4   2   8    3.04    0.12
  -5  -2  -8    0.49    0.12
  -5  -2  -8    0.66    0.12
   5   2   8    0.45    0.13
   5   2   8    0.41    0.10
  -6  -2  -8   -0.16    0.12
  -6  -2  -8    0.07    0.11
   6   2   8    0.03    0.13
   4  -3  -8    0.06    0.08
   4  -3  -8   -0.01    0.08
  -4   3   8    0.09    0.07
  -4   3   8    0.04    0.09
  -4   3   8    0.15    0.10
   3  -3  -8    0.75    0.10
   3  -3  -8    0.65    0.09
   3  -3  -8    0.49    0.09
  -3   3   8    0.48    0.10
  -3   3   8    0.51    0.09
  -3   3   8    0.67    0.11
   2  -3  -8    1.37    0.11
   2  -3  -8    1.60    0.12
   2  -3  -8    1.41    0.11
  -2   3   8    1.43    0.12
  -2   3   8    1.38    0.10
  -2   3   8    1.42    0.10
  -2   3   8    1.45    0.11
  -2   3   8    1.22    0.10
   1  -3  -8    1.92    0.10
   1  -3  -8    2.13    0.12
   1  -3  -8    2.00    0.11
   1  -3  -8    2.09    0.11
  -1   3   8    2.10    0.10
  -1   3   8    2.21    0.12
  -1   3   8    1.90    0.11
  -1   3   8    2.03    0.11
   0  -3  -8   12.06    0.38
   0  -3  -8   12.19    0.33
   0  -3  -8   12.34    0.33
   0  -3  -8   12.08    0.33
   0   3   8   11.88    0.33
   0   3   8   12.40    0.34
   0   3   8   12.18    0.32
   0   3   8   12.56    0.34
   0   3   8   12.80    0.34
  -1  -3  -8    2.13    0.11
  -1  -3  -8    2.29    0.10
  -1  -3  -8    2.26    0.10
   1   3   8    2.29    0.11
   1   3   8    2.31    0.11
   1   3   8    2.40    0.11
   1   3   8    2.31    0.11
   1   3   8    2.31    0.11
  -2  -3  -8    2.53    0.14
  -2  -3  -8    2.98    0.15
   2   3   8    3.08    0.12
   2   3   8    3.02    0.12
   2   3   8    2.94    0.12
   2   3   8    2.86    0.12
   2   3   8    2.88    0.14
  -3  -3  -8    0.49    0.09
  -3  -3  -8    0.46    0.07
   3   3   8    0.45    0.06
   3   3   8    0.50    0.08
   3   3   8    0.47    0.06
   3   3   8    0.58    0.09
  -4  -3  -8    2.51    0.18
  -4  -3  -8    2.35    0.16
   4   3   8    2.33    0.11
   4   3   8    2.44    0.16
   4   3   8    2.42    0.18
  -5  -3  -8    0.93    0.14
  -5  -3  -8    0.85    0.15
   5   3   8    1.14    0.09
   5   3   8    0.96    0.16
   5   3   8    0.95    0.13
   4  -4  -8    0.12    0.10
   4  -4  -8    0.06    0.09
  -4   4   8    0.24    0.09
  -4   4   8    0.02    0.09
   3  -4  -8    3.86    0.20
  -3   4   8    3.98    0.22
  -3   4   8    3.88    0.21
   2  -4  -8    6.23    0.24
   2  -4  -8    5.94    0.24
  -2   4   8    6.19    0.22
  -2   4   8    5.99    0.24
  -2   4   8    6.18    0.24
   1  -4  -8    1.58    0.12
   1  -4  -8    1.70    0.12
  -1   4   8    1.62    0.11
  -1   4   8    1.60    0.11
  -1   4   8    1.33    0.12
   0  -4  -8    0.06    0.06
   0  -4  -8    0.01    0.05
   0  -4  -8    0.09    0.05
   0   4   8   -0.07    0.04
   0   4   8    0.04    0.04
   0   4   8    0.02    0.05
   0   4   8    0.03    0.05
   0   4   8   -0.02    0.05
  -1  -4  -8    0.27    0.06
  -1  -4  -8    0.28    0.08
  -1  -4  -8    0.30    0.06
   1   4   8    0.29    0.06
   1   4   8    0.27    0.06
   1   4   8    0.30    0.06
   1   4   8    0.28    0.05
   1   4   8    0.24    0.07
  -2  -4  -8    2.50    0.16
   2   4   8    2.12    0.13
   2   4   8    2.51    0.13
   2   4   8    2.32    0.12
   2   4   8    2.47    0.13
   2   4   8    2.34    0.14
  -3  -4  -8    0.34    0.09
   3   4   8    0.35    0.07
   3   4   8    0.34    0.07
   3   4   8    0.37    0.09
   3   4   8    0.35    0.09
   3   4   8    0.42    0.06
  -4  -4  -8    0.13    0.10
   4   4   8    0.03    0.05
   4   4   8    0.03    0.09
   4   4   8    0.15    0.09
  -5  -4  -8    0.31    0.12
   5   4   8    0.15    0.11
   5   4   8    0.11    0.05
   5   4   8    0.23    0.12
   3  -5  -8   -0.05    0.08
  -3   5   8    0.00    0.08
   2  -5  -8    3.44    0.20
  -2   5   8    3.22    0.20
  -2   5   8    3.51    0.18
   1  -5  -8    4.69    0.22
   1  -5  -8    5.12    0.22
   1  -5  -8    5.17    0.24
  -1   5   8    4.91    0.23
  -1   5   8    4.61    0.21
  -1   5   8    4.72    0.21
   0  -5  -8    0.32    0.08
   0  -5  -8    0.27    0.07
   0  -5  -8    0.28    0.09
   0   5   8    0.23    0.08
   0   5   8    0.27    0.08
   0   5   8    0.15    0.06
  -1  -5  -8    0.01    0.05
  -1  -5  -8    0.06    0.08
   1   5   8    0.00    0.06
   1   5   8    0.02    0.06
   1   5   8    0.06    0.05
   1   5   8   -0.04    0.07
  -2  -5  -8    4.13    0.22
   2   5   8    4.11    0.18
   2   5   8    4.10    0.20
   2   5   8    3.85    0.18
   2   5   8    4.16    0.20
  -3  -5  -8   17.34    0.54
   3   5   8   17.84    0.51
   3   5   8   16.62    0.47
   3   5   8   16.60    0.50
  -4  -5  -8    0.68    0.14
   4   5   8    0.74    0.14
   4   5   8    0.76    0.13
   4   5   8    0.68    0.09
  -5  -5  -8    0.31    0.13
   5   5   8    0.43    0.07
   5   5   8    0.42    0.14
   5   5   8    0.33    0.12
   2  -6  -8    0.06    0.09
  -2   6   8    0.08    0.08
  -2   6   8    0.01    0.08
   1  -6  -8   -0.05    0.10
   1  -6  -8   -0.02    0.08
  -1   6   8   -0.01    0.07
  -1   6   8   -0.09    0.08
   0  -6  -8    0.12    0.10
   0  -6  -8    0.21    0.09
   0   6   8    0.16    0.09
   0   6   8    0.09    0.10
  -1  -6  -8    0.56    0.13
   1   6   8    0.31    0.09
   1   6   8    0.43    0.11
   1   6   8    0.37    0.09
   1   6   8    0.56    0.11
  -2  -6  -8    0.08    0.10
   2   6   8    0.08    0.07
   2   6   8   -0.02    0.07
   2   6   8    0.02    0.09
   2   6   8    0.00    0.07
  -3  -6  -8    0.71    0.15
   3   6   8    0.76    0.13
   3   6   8    0.65    0.10
   3   6   8    0.91    0.13
  -4  -6  -8    0.13    0.12
   4   6   8    0.05    0.07
   4   6   8   -0.04    0.11
   4   6   8    0.20    0.11
   0  -7  -8    0.56    0.15
   0   7   8    0.02    0.11
   0   7   8    0.42    0.12
  -1  -7  -8    0.30    0.14
   1   7   8    0.02    0.11
   1   7   8    0.11    0.10
  -2  -7  -8   -0.15    0.11
   2   7   8    0.00    0.08
   2   7   8   -0.03    0.09
   2   7   8   -0.03    0.08
   2   7   8    0.19    0.12
   1   7  -9    0.19    0.09
   4   6  -9    0.40    0.13
   4   6  -9    0.40    0.09
  -4  -6   9    0.25    0.11
   3   6  -9    0.44    0.12
   3   6  -9    0.41    0.10
  -3  -6   9    0.19    0.10
   2   6  -9    0.40    0.09
   2   6  -9    0.07    0.10
  -2  -6   9    0.36    0.12
  -2  -6   9    0.22    0.10
   1   6  -9   -0.01    0.07
   1   6  -9    0.10    0.08
   1   6  -9    0.01    0.08
  -1  -6   9    0.06    0.08
  -1  -6   9    0.17    0.11
   0   6  -9    0.21    0.09
   0   6  -9    0.27    0.10
   0  -6   9    0.14    0.09
   0  -6   9    0.44    0.13
  -1   6  -9    0.80    0.12
   1  -6   9    0.66    0.11
   1  -6   9    1.00    0.16
  -2   6  -9    2.22    0.19
   2  -6   9    2.99    0.24
   2  -6   9    2.36    0.18
   4   5  -9    0.01    0.10
   4   5  -9   -0.03    0.06
  -4  -5   9   -0.02    0.08
   3   5  -9    0.50    0.09
   3   5  -9    0.47    0.11
  -3  -5   9    0.57    0.11
   2   5  -9    0.17    0.08
   2   5  -9    0.10    0.07
   2   5  -9    0.13    0.06
  -2  -5   9    0.23    0.08
  -2  -5   9    0.13    0.09
   1   5  -9    4.72    0.23
   1   5  -9    5.35    0.21
   1   5  -9    5.11    0.21
   1   5  -9    5.21    0.22
  -1  -5   9    4.93    0.23
  -1  -5   9    4.74    0.25
   0   5  -9    0.18    0.07
   0   5  -9    0.00    0.07
   0   5  -9    0.09    0.07
   0   5  -9   -0.02    0.06
   0  -5   9    0.05    0.06
   0  -5   9    0.10    0.08
  -1   5  -9    0.82    0.12
  -1   5  -9    0.82    0.10
   1  -5   9    0.95    0.11
   1  -5   9    1.02    0.14
   1  -5   9    1.08    0.11
  -2   5  -9    0.09    0.08
   2  -5   9    0.09    0.09
   2  -5   9    0.18    0.08
  -3   5  -9    0.19    0.08
  -3   5  -9    0.43    0.14
   3  -5   9    0.51    0.13
   3  -5   9    0.24    0.10
   5   4  -9    1.17    0.16
   5   4  -9    0.97    0.18
  -5  -4   9    1.21    0.17
   4   4  -9    1.81    0.17
  -4  -4   9    1.43    0.14
   3   4  -9    0.60    0.10
   3   4  -9    0.48    0.07
  -3  -4   9    0.39    0.08
   2   4  -9    0.07    0.05
   2   4  -9   -0.03    0.04
   2   4  -9    0.04    0.06
  -2  -4   9    0.07    0.06
  -2  -4   9    0.10    0.07
   1   4  -9    2.82    0.15
   1   4  -9    2.83    0.15
   1   4  -9    3.03    0.16
   1   4  -9    2.82    0.14
  -1  -4   9    3.04    0.18
  -1  -4   9    2.94    0.16
   0   4  -9   50.42    1.20
   0   4  -9   52.26    1.21
   0   4  -9   51.78    1.21
   0   4  -9   51.18    1.20
   0  -4   9   50.16    1.19
   0  -4   9   50.80    1.19
   0  -4   9   51.13    1.20
   0  -4   9   49.17    1.23
  -1   4  -9    2.18    0.14
  -1   4  -9    2.45    0.13
  -1   4  -9    2.37    0.14
   1  -4   9    2.46    0.13
   1  -4   9    2.25    0.14
   1  -4   9    2.28    0.17
   1  -4   9    2.22    0.14
  -2   4  -9    0.03    0.06
  -2   4  -9   -0.02    0.06
   2  -4   9   -0.02    0.06
   2  -4   9    0.06    0.08
   2  -4   9   -0.04    0.06
  -3   4  -9    0.26    0.07
  -3   4  -9    0.16    0.09
   3  -4   9    0.31    0.11
   3  -4   9    0.30    0.09
  -4   4  -9    0.62    0.15
   4  -4   9    0.58    0.14
   4  -4   9    0.33    0.11
   5   3  -9    0.26    0.11
  -5  -3   9    0.38    0.12
  -5  -3   9    0.29    0.11
   4   3  -9   -0.02    0.07
  -4  -3   9    0.08    0.07
  -4  -3   9   -0.01    0.07
   3   3  -9    3.58    0.13
   3   3  -9    3.24    0.17
  -3  -3   9    3.28    0.16
  -3  -3   9    3.52    0.18
   2   3  -9    1.45    0.11
   2   3  -9    1.62    0.09
   2   3  -9    1.58    0.08
   2   3  -9    1.59    0.09
  -2  -3   9    1.62    0.11
  -2  -3   9    1.64    0.10
   1   3  -9    3.03    0.12
   1   3  -9    2.90    0.14
   1   3  -9    3.10    0.13
   1   3  -9    3.15    0.13
  -1  -3   9    2.91    0.11
  -1  -3   9    2.84    0.13
  -1  -3   9    3.04    0.11
  -1  -3   9    3.19    0.15
  -1  -3   9    3.11    0.14
   0   3  -9    0.19    0.05
   0   3  -9    0.13    0.05
   0   3  -9    0.09    0.04
   0   3  -9    0.18    0.05
   0  -3   9    0.12    0.05
   0  -3   9    0.13    0.05
   0  -3   9    0.18    0.05
   0  -3   9    0.28    0.07
  -1   3  -9    3.27    0.15
  -1   3  -9    3.29    0.19
  -1   3  -9    3.45    0.14
  -1   3  -9    3.27    0.15
   1  -3   9    3.33    0.14
   1  -3   9    3.35    0.15
   1  -3   9    3.35    0.15
   1  -3   9    3.10    0.16
  -2   3  -9    0.41    0.07
  -2   3  -9    0.48    0.07
  -2   3  -9    0.53    0.08
   2  -3   9    0.55    0.07
   2  -3   9    0.56    0.08
   2  -3   9    0.49    0.09
   2  -3   9    0.65    0.09
   2  -3   9    0.60    0.08
  -3   3  -9    0.12    0.05
  -3   3  -9    0.15    0.09
  -3   3  -9    0.16    0.08
   3  -3   9    0.14    0.06
   3  -3   9    0.05    0.06
   3  -3   9    0.13    0.06
   3  -3   9    0.19    0.09
  -4   3  -9    1.09    0.16
  -4   3  -9    1.16    0.16
   4  -3   9    1.10    0.13
   4  -3   9    0.98    0.12
   4  -3   9    1.23    0.16
   5   2  -9    0.66    0.11
  -5  -2   9    0.52    0.12
  -5  -2   9    0.47    0.12
  -4  -2   9    3.49    0.20
  -4  -2   9    3.62    0.20
   3   2  -9    1.73    0.08
  -3  -2   9    1.52    0.12
  -3  -2   9    1.71    0.13
  -3  -2   9    1.76    0.10
   2   2  -9    8.43    0.22
   2   2  -9    8.21    0.22
   2   2  -9    8.38    0.22
  -2  -2   9    7.92    0.23
  -2  -2   9    8.43    0.25
  -2  -2   9    8.83    0.27
   1   2  -9   -0.01    0.03
   1   2  -9    0.09    0.03
   1   2  -9   -0.02    0.03
   1   2  -9    0.02    0.03
  -1  -2   9    0.00    0.04
  -1  -2   9   -0.01    0.03
  -1  -2   9    0.01    0.03
  -1  -2   9    0.05    0.04
  -1  -2   9    0.03    0.03
   0   2  -9    2.10    0.10
   0   2  -9    2.21    0.10
   0   2  -9    2.16    0.10
   0   2  -9    2.24    0.10
   0  -2   9    2.24    0.10
   0  -2   9    2.02    0.10
   0  -2   9    2.05    0.10
   0  -2   9    2.07    0.11
  -1   2  -9    0.01    0.03
  -1   2  -9   -0.03    0.04
  -1   2  -9    0.02    0.03
  -1   2  -9    0.04    0.04
   1  -2   9   -0.03    0.03
   1  -2   9   -0.03    0.03
   1  -2   9   -0.02    0.03
   1  -2   9   -0.01    0.05
   1  -2   9   -0.01    0.03
  -2   2  -9    1.39    0.09
  -2   2  -9    1.42    0.09
  -2   2  -9    1.44    0.11
   2  -2   9    1.39    0.10
   2  -2   9    1.40    0.12
   2  -2   9    1.40    0.09
   2  -2   9    1.47    0.10
   2  -2   9    1.44    0.10
  -3   2  -9    0.16    0.07
  -3   2  -9    0.12    0.05
  -3   2  -9    0.19    0.07
   3  -2   9    0.25    0.07
   3  -2   9    0.05    0.05
   3  -2   9    0.15    0.06
   3  -2   9    0.13    0.08
  -4   2  -9    0.23    0.09
  -4   2  -9    0.14    0.10
   4  -2   9    0.14    0.07
   4  -2   9    0.18    0.07
   4  -2   9    0.23    0.11
   4  -2   9    0.18    0.07
  -5   2  -9   -0.13    0.11
  -5   2  -9    0.05    0.10
   5  -2   9   -0.06    0.07
   5  -2   9   -0.13    0.10
  -5  -1   9    0.11    0.09
  -5  -1   9    0.22    0.10
  -4  -1   9    6.26    0.26
  -4  -1   9    6.54    0.27
   3   1  -9   12.41    0.31
  -3  -1   9   12.96    0.37
  -3  -1   9   12.34    0.33
  -3  -1   9   12.22    0.37
   2   1  -9   21.26    0.50
   2   1  -9   21.18    0.51
   2   1  -9   21.06    0.50
   2   1  -9   21.26    0.50
  -2  -1   9   21.30    0.51
  -2  -1   9   21.82    0.55
  -2  -1   9   22.12    0.52
  -2  -1   9   21.20    0.54
   1   1  -9   31.94    0.71
   1   1  -9   31.29    0.71
   1   1  -9   30.95    0.71
  -1  -1   9   30.94    0.70
  -1  -1   9   30.47    0.72
  -1  -1   9   31.08    0.70
  -1  -1   9   30.38    0.74
  -1  -1   9   30.00    0.71
  -1  -1   9   30.36    0.70
   0   1  -9    6.76    0.19
   0   1  -9    6.92    0.19
   0   1  -9    6.75    0.19
   0  -1   9    6.52    0.19
   0  -1   9    6.78    0.19
   0  -1   9    6.48    0.20
   0  -1   9    6.59    0.19
  -1   1  -9   85.80    1.94
  -1   1  -9   91.86    1.97
  -1   1  -9   87.91    1.97
  -1   1  -9   88.41    1.97
   1  -1   9   86.96    1.99
   1  -1   9   88.67    1.97
   1  -1   9   89.86    1.97
   1  -1   9   84.97    1.96
   1  -1   9   86.44    1.97
  -2   1  -9    0.54    0.07
  -2   1  -9    0.49    0.06
  -2   1  -9    0.56    0.06
   2  -1   9    0.58    0.07
   2  -1   9    0.62    0.08
   2  -1   9    0.72    0.07
   2  -1   9    0.58    0.06
  -3   1  -9    0.72    0.10
  -3   1  -9    0.60    0.06
  -3   1  -9    0.83    0.10
   3  -1   9    0.74    0.08
   3  -1   9    0.71    0.08
   3  -1   9    0.95    0.09
   3  -1   9    0.68    0.10
   3  -1   9    0.72    0.08
  -4   1  -9    0.39    0.10
  -4   1  -9    0.35    0.09
   4  -1   9    0.42    0.08
   4  -1   9    0.37    0.07
   4  -1   9    0.38    0.11
   4  -1   9    0.42    0.07
  -5   1  -9    0.00    0.11
  -5   1  -9    0.10    0.09
   5  -1   9    0.07    0.07
   5  -1   9    0.07    0.12
   5   0  -9    0.00    0.06
  -5   0   9    0.15    0.10
  -5   0   9    0.01    0.09
   4   0  -9    0.46    0.06
  -4   0   9    0.55    0.10
  -4   0   9    0.59    0.11
   3   0  -9    2.26    0.10
   3   0  -9    2.20    0.10
  -3   0   9    2.23    0.14
  -3   0   9    2.36    0.14
   2   0  -9    2.02    0.09
   2   0  -9    2.25    0.09
   2   0  -9    2.31    0.09
   2   0  -9    2.14    0.09
  -2   0   9    2.24    0.11
  -2   0   9    2.31    0.09
  -2   0   9    2.26    0.12
  -2   0   9    2.26    0.11
   1   0  -9   10.32    0.26
   1   0  -9   10.47    0.26
   1   0  -9   10.00    0.26
  -1   0   9    9.61    0.27
  -1   0   9   10.37    0.25
  -1   0   9   10.41    0.26
  -1   0   9    9.71    0.27
  -1   0   9   10.21    0.26
   0   0  -9    2.86    0.10
   0   0  -9    2.65    0.10
   0   0  -9    2.75    0.10
   0   0   9    2.76    0.10
   0   0   9    2.66    0.10
   0   0   9    2.67    0.10
   0   0   9    2.84    0.10
   0   0   9    2.81    0.10
   0   0   9    2.78    0.10
  -1   0  -9    9.87    0.26
  -1   0  -9    9.93    0.26
   1   0   9    9.86    0.26
   1   0   9    9.97    0.26
   1   0   9    9.94    0.26
   1   0   9    9.40    0.27
   1   0   9    9.78    0.26
  -2   0  -9    0.12    0.05
  -2   0  -9    0.01    0.03
  -2   0  -9    0.08    0.05
  -2   0  -9    0.13    0.04
   2   0   9    0.09    0.04
   2   0   9    0.24    0.06
   2   0   9    0.06    0.03
   2   0   9   -0.01    0.03
   2   0   9    0.03    0.04
  -3   0  -9    9.78    0.29
  -3   0  -9    9.45    0.31
   3   0   9    8.82    0.27
   3   0   9    9.50    0.28
   3   0   9    9.57    0.27
   3   0   9    9.63    0.27
   3   0   9    9.43    0.31
  -4   0  -9    4.90    0.23
  -4   0  -9    4.72    0.21
   4   0   9    4.57    0.18
   4   0   9    4.40    0.18
   4   0   9    4.38    0.19
   4   0   9    5.04    0.24
  -5   0  -9    2.64    0.19
  -5   0  -9    2.67    0.22
   5   0   9    2.40    0.22
   5   0   9    2.48    0.15
   5  -1  -9    7.60    0.27
  -5   1   9    7.92    0.35
  -5   1   9    7.90    0.36
   4  -1  -9    0.61    0.08
  -4   1   9    0.86    0.12
  -4   1   9    0.51    0.11
  -4   1   9    0.53    0.09
   3  -1  -9    0.59    0.07
   3  -1  -9    0.48    0.06
   3  -1  -9    0.51    0.07
  -3   1   9    0.46    0.07
  -3   1   9    0.48    0.09
  -3   1   9    0.49    0.08
   2  -1  -9    2.88    0.12
   2  -1  -9    2.78    0.12
   2  -1  -9    2.89    0.12
  -2   1   9    2.93    0.10
  -2   1   9    3.00    0.13
  -2   1   9    2.92    0.10
  -2   1   9    2.82    0.13
  -2   1   9    3.05    0.13
   1  -1  -9   17.79    0.43
   1  -1  -9   17.19    0.43
   1  -1  -9   17.39    0.43
  -1   1   9   17.97    0.43
  -1   1   9   17.51    0.44
  -1   1   9   18.13    0.41
  -1   1   9   17.18    0.43
  -1   1   9   17.46    0.44
   0  -1  -9    0.44    0.05
   0  -1  -9    0.45    0.05
   0  -1  -9    0.50    0.05
   0  -1  -9    0.48    0.04
   0   1   9    0.49    0.05
   0   1   9    0.50    0.05
   0   1   9    0.45    0.05
   0   1   9    0.48    0.05
   0   1   9    0.41    0.04
   0   1   9    0.43    0.04
   0   1   9    0.40    0.04
  -1  -1  -9   18.12    0.43
  -1  -1  -9   18.38    0.43
  -1  -1  -9   18.56    0.44
   1   1   9   17.54    0.42
   1   1   9   18.08    0.44
   1   1   9   17.57    0.44
   1   1   9   17.80    0.44
   1   1   9   18.37    0.44
   1   1   9   17.94    0.45
  -2  -1  -9    6.62    0.17
  -2  -1  -9    6.46    0.17
  -2  -1  -9    6.32    0.21
  -2  -1  -9    6.32    0.21
  -2  -1  -9    6.50    0.18
   2   1   9    6.50    0.19
   2   1   9    6.24    0.21
   2   1   9    6.18    0.18
   2   1   9    6.60    0.19
   2   1   9    6.42    0.20
  -3  -1  -9    0.01    0.06
  -3  -1  -9    0.05    0.04
  -3  -1  -9    0.09    0.06
   3   1   9    0.05    0.05
   3   1   9    0.00    0.06
   3   1   9    0.01    0.03
   3   1   9    0.03    0.03
   3   1   9    0.08    0.04
  -4  -1  -9    0.07    0.07
  -4  -1  -9   -0.08    0.05
  -4  -1  -9    0.03    0.08
   4   1   9    0.03    0.08
   4   1   9    0.06    0.06
   4   1   9    0.09    0.05
  -5  -1  -9    0.10    0.10
  -5  -1  -9    0.10    0.11
   5   1   9    0.19    0.11
   5   1   9    0.09    0.06
  -6  -1  -9    0.25    0.13
   6   1   9    0.00    0.13
   6   1   9    0.26    0.08
   5  -2  -9    0.52    0.11
  -5   2   9    0.57    0.14
  -5   2   9    0.80    0.14
   4  -2  -9    0.97    0.11
   4  -2  -9    1.20    0.12
  -4   2   9    1.29    0.13
  -4   2   9    1.39    0.16
  -4   2   9    1.23    0.14
   3  -2  -9    3.98    0.18
   3  -2  -9    4.19    0.17
   3  -2  -9    3.77    0.17
  -3   2   9    4.05    0.19
  -3   2   9    3.94    0.18
  -3   2   9    4.11    0.20
   2  -2  -9    0.00    0.04
   2  -2  -9    0.03    0.05
   2  -2  -9    0.09    0.05
  -2   2   9    0.10    0.05
  -2   2   9    0.07    0.04
  -2   2   9    0.05    0.04
  -2   2   9    0.04    0.05
  -2   2   9    0.11    0.05
   1  -2  -9    3.63    0.14
   1  -2  -9    3.80    0.14
   1  -2  -9    3.50    0.14
  -1   2   9    3.65    0.13
  -1   2   9    3.69    0.13
  -1   2   9    3.56    0.14
  -1   2   9    3.56    0.13
  -1   2   9    3.60    0.15
   0  -2  -9  161.71    3.59
   0  -2  -9  162.25    3.60
   0  -2  -9  167.11    3.59
   0  -2  -9  160.11    3.58
   0   2   9  161.43    3.59
   0   2   9  161.66    3.58
   0   2   9  157.97    3.59
   0   2   9  167.12    3.60
   0   2   9  159.77    3.59
  -1  -2  -9   16.05    0.41
  -1  -2  -9   16.17    0.40
  -1  -2  -9   16.85    0.41
   1   2   9   16.96    0.41
   1   2   9   16.08    0.41
   1   2   9   16.48    0.41
   1   2   9   16.43    0.41
   1   2   9   15.93    0.42
   1   2   9   16.53    0.41
  -2  -2  -9    1.98    0.11
  -2  -2  -9    2.06    0.08
  -2  -2  -9    1.95    0.11
   2   2   9    1.80    0.11
   2   2   9    1.94    0.09
   2   2   9    2.05    0.11
   2   2   9    2.01    0.09
   2   2   9    1.90    0.09
   2   2   9    1.93    0.09
  -3  -2  -9    0.51    0.08
  -3  -2  -9    0.44    0.08
   3   2   9    0.34    0.05
   3   2   9    0.44    0.07
   3   2   9    0.33    0.05
   3   2   9    0.30    0.05
   3   2   9    0.36    0.08
  -4  -2  -9   -0.04    0.07
  -4  -2  -9    0.02    0.08
   4   2   9    0.04    0.04
   4   2   9    0.00    0.06
   4   2   9   -0.03    0.07
  -5  -2  -9    0.08    0.09
  -5  -2  -9    0.11    0.11
   5   2   9    0.24    0.12
   5   2   9    0.07    0.05
   5   2   9    0.10    0.09
  -6  -2  -9    0.27    0.13
  -6  -2  -9    0.02    0.13
   6   2   9    0.12    0.14
   6   2   9    0.22    0.07
   4  -3  -9    0.05    0.08
   4  -3  -9    0.08    0.08
  -4   3   9    0.22    0.10
  -4   3   9    0.01    0.08
  -4   3   9    0.13    0.08
   3  -3  -9    0.42    0.09
   3  -3  -9    0.50    0.09
   3  -3  -9    0.40    0.08
  -3   3   9    0.47    0.09
  -3   3   9    0.48    0.10
  -3   3   9    0.32    0.09
   2  -3  -9    0.30    0.07
   2  -3  -9    0.30    0.07
   2  -3  -9    0.20    0.07
  -2   3   9    0.30    0.07
  -2   3   9    0.24    0.06
  -2   3   9    0.16    0.06
  -2   3   9    0.26    0.06
  -2   3   9    0.23    0.07
   1  -3  -9    1.30    0.10
   1  -3  -9    1.27    0.10
   1  -3  -9    1.32    0.10
  -1   3   9    1.20    0.09
  -1   3   9    1.33    0.10
  -1   3   9    1.36    0.09
   0  -3  -9    3.17    0.13
   0  -3  -9    3.41    0.14
   0  -3  -9    3.33    0.14
   0   3   9    3.32    0.13
   0   3   9    3.30    0.13
   0   3   9    3.36    0.14
   0   3   9    3.02    0.13
   0   3   9    3.20    0.14
  -1  -3  -9    0.68    0.07
  -1  -3  -9    0.47    0.07
  -1  -3  -9    0.72    0.07
   1   3   9    0.67    0.07
   1   3   9    0.65    0.07
   1   3   9    0.43    0.06
   1   3   9    0.56    0.06
   1   3   9    0.61    0.06
  -2  -3  -9    0.78    0.09
   2   3   9    0.92    0.08
   2   3   9    0.84    0.09
   2   3   9    0.85    0.09
   2   3   9    0.91    0.08
   2   3   9    0.80    0.08
  -3  -3  -9    0.65    0.08
  -3  -3  -9    0.58    0.09
   3   3   9    0.64    0.07
   3   3   9    0.55    0.09
   3   3   9    0.67    0.10
   3   3   9    0.59    0.07
  -4  -3  -9    0.05    0.07
  -4  -3  -9    0.12    0.08
   4   3   9    0.16    0.09
   4   3   9    0.09    0.08
   4   3   9    0.15    0.05
  -5  -3  -9   11.95    0.54
  -5  -3  -9   12.85    0.46
   5   3   9   13.48    0.43
   5   3   9   12.54    0.35
   5   3   9   13.08    0.48
   4  -4  -9    1.62    0.16
   4  -4  -9    1.25    0.16
  -4   4   9    1.52    0.17
  -4   4   9    1.49    0.19
   3  -4  -9    0.06    0.07
  -3   4   9    0.17    0.08
  -3   4   9    0.02    0.07
   2  -4  -9    0.12    0.07
   2  -4  -9    0.16    0.07
  -2   4   9    0.21    0.07
  -2   4   9    0.12    0.06
   1  -4  -9    0.58    0.09
   1  -4  -9    0.47    0.09
   1  -4  -9    0.51    0.08
  -1   4   9    0.47    0.08
  -1   4   9    0.47    0.08
  -1   4   9    0.43    0.08
   0  -4  -9    0.16    0.06
   0  -4  -9    0.21    0.07
   0  -4  -9    0.27    0.07
   0   4   9    0.14    0.05
   0   4   9    0.13    0.05
   0   4   9    0.09    0.05
   0   4   9    0.19    0.06
   0   4   9    0.22    0.06
  -1  -4  -9   -0.06    0.04
  -1  -4  -9   -0.04    0.04
  -1  -4  -9   -0.04    0.05
   1   4   9    0.03    0.05
   1   4   9    0.10    0.06
   1   4   9    0.01    0.04
   1   4   9   -0.02    0.05
   1   4   9    0.01    0.05
  -2  -4  -9    0.27    0.08
   2   4   9    0.29    0.07
   2   4   9    0.26    0.07
   2   4   9    0.23    0.06
   2   4   9    0.28    0.06
   2   4   9    0.32    0.06
  -3  -4  -9    0.48    0.11
   3   4   9    0.58    0.10
   3   4   9    0.52    0.07
   3   4   9    0.50    0.07
   3   4   9    0.42    0.10
  -4  -4  -9    0.83    0.14
   4   4   9    0.91    0.14
   4   4   9    0.68    0.12
   4   4   9    0.71    0.08
  -5  -4  -9   -0.05    0.10
   5   4   9   -0.10    0.09
   5   4   9    0.06    0.11
   5   4   9    0.02    0.05
   3  -5  -9    1.46    0.16
  -3   5   9    1.26    0.16
   2  -5  -9    2.21    0.17
  -2   5   9    2.00    0.17
   1  -5  -9    3.91    0.20
   1  -5  -9    4.17    0.22
   1  -5  -9    3.70    0.20
  -1   5   9    3.99    0.19
  -1   5   9    4.02    0.19
  -1   5   9    4.01    0.21
   0  -5  -9    1.23    0.12
   0  -5  -9    1.30    0.12
   0  -5  -9    1.42    0.14
   0   5   9    1.07    0.11
   0   5   9    1.30    0.14
   0   5   9    1.24    0.12
  -1  -5  -9    1.31    0.11
  -1  -5  -9    1.58    0.16
   1   5   9    1.40    0.12
   1   5   9    1.44    0.12
   1   5   9    1.34    0.12
   1   5   9    1.40    0.12
   1   5   9    1.42    0.14
  -2  -5  -9    0.35    0.10
   2   5   9    0.35    0.07
   2   5   9    0.36    0.07
   2   5   9    0.36    0.08
   2   5   9    0.22    0.09
   2   5   9    0.23    0.08
  -3  -5  -9    0.14    0.10
  -4  -5  -9    1.26    0.18
   4   5   9    1.40    0.16
   4   5   9    1.40    0.18
   4   5   9    1.10    0.11
  -5  -5  -9    0.42    0.14
   5   5   9    0.38    0.14
   5   5   9    0.30    0.13
   5   5   9    0.52    0.08
   2  -6  -9    0.05    0.10
  -2   6   9   -0.09    0.08
   1  -6  -9    0.44    0.13
   1  -6  -9    0.49    0.11
  -1   6   9    0.63    0.11
  -1   6   9    0.50    0.12
   0  -6  -9    0.03    0.07
   0  -6  -9    0.05    0.10
   0   6   9    0.04    0.08
   0   6   9   -0.12    0.08
  -1  -6  -9    0.33    0.12
   1   6   9    0.16    0.09
   1   6   9    0.13    0.08
  -2  -6  -9    0.23    0.10
   2   6   9    0.26    0.09
   2   6   9    0.11    0.09
   2   6   9    0.24    0.08
   2   6   9    0.31    0.09
  -3  -6  -9    0.54    0.14
   3   6   9    0.41    0.11
   3   6   9    0.37    0.11
   3   6   9    0.48    0.09
  -4  -6  -9    3.33    0.27
   4   6   9    3.24    0.27
   4   6   9    3.19    0.23
   4   6   9    2.96    0.19
  -1  -7  -9    0.28    0.14
   1   7   9    0.21    0.12
   1   7   9    0.28    0.10
  -2  -7  -9    0.07    0.12
   2   7   9    0.12    0.11
   2   7   9    0.01    0.08
   2   7   9    0.08    0.09
   2   7   9    0.15    0.09
   3   6 -10   -0.02    0.10
   3   6 -10    0.17    0.08
  -3  -6  10   -0.02    0.08
   2   6 -10    0.70    0.13
   2   6 -10    0.54    0.10
  -2  -6  10    0.71    0.13
  -2  -6  10    0.53    0.13
   1   6 -10    0.28    0.09
   1   6 -10    0.40    0.10
   1   6 -10    0.44    0.11
  -1  -6  10    0.36    0.10
  -1  -6  10    0.39    0.13
   0   6 -10    0.43    0.11
   0   6 -10    0.40    0.10
   0  -6  10    0.42    0.11
   0  -6  10    0.47    0.14
  -1   6 -10    0.17    0.09
   1  -6  10    0.20    0.12
   1  -6  10    0.14    0.07
   4   5 -10    0.03    0.10
   4   5 -10    0.10    0.06
   3   5 -10    0.48    0.11
   3   5 -10    0.55    0.09
  -3  -5  10    0.47    0.10
   2   5 -10    0.55    0.09
   2   5 -10    0.55    0.08
   2   5 -10    0.62    0.11
  -2  -5  10    0.57    0.12
  -2  -5  10    0.55    0.10
   1   5 -10    0.74    0.10
   1   5 -10    0.72    0.11
   1   5 -10    1.03    0.11
   1   5 -10    0.84    0.10
  -1  -5  10    0.69    0.11
  -1  -5  10    0.78    0.13
   0   5 -10    0.16    0.08
   0   5 -10    0.07    0.07
   0   5 -10    0.01    0.06
   0   5 -10    0.03    0.06
   0  -5  10    0.08    0.08
   0  -5  10    0.00    0.05
  -1   5 -10    0.57    0.09
  -1   5 -10    0.64    0.11
   1  -5  10    0.54    0.09
   1  -5  10    0.78    0.13
   1  -5  10    0.63    0.10
  -2   5 -10    0.01    0.07
   2  -5  10    0.24    0.09
   2  -5  10    0.15    0.10
  -3   5 -10    0.27    0.09
  -3   5 -10    0.22    0.13
   3  -5  10    0.39    0.12
   3  -5  10    0.43    0.11
   5   4 -10    5.83    0.31
  -5  -4  10    5.63    0.31
   4   4 -10    1.29    0.15
   3   4 -10    0.02    0.05
   3   4 -10   -0.01    0.07
  -3  -4  10    0.05    0.06
   2   4 -10   18.31    0.47
   2   4 -10   18.25    0.51
   2   4 -10   18.51    0.48
  -2  -4  10   18.15    0.51
  -2  -4  10   17.93    0.52
   1   4 -10    6.88    0.24
   1   4 -10    6.64    0.23
   1   4 -10    6.39    0.23
   1   4 -10    6.91    0.25
  -1  -4  10    6.52    0.24
  -1  -4  10    6.98    0.27
   0   4 -10    1.34    0.12
   0   4 -10    1.30    0.12
   0   4 -10    1.63    0.12
   0   4 -10    1.26    0.12
   0  -4  10    1.18    0.11
   0  -4  10    1.68    0.12
   0  -4  10    1.38    0.14
   0  -4  10    1.31    0.11
  -1   4 -10    0.49    0.08
  -1   4 -10    0.64    0.08
  -1   4 -10    0.48    0.08
   1  -4  10    0.57    0.08
   1  -4  10    0.80    0.12
   1  -4  10    0.68    0.09
   1  -4  10    0.79    0.09
  -2   4 -10    0.07    0.06
  -2   4 -10    0.00    0.05
   2  -4  10   -0.06    0.08
   2  -4  10   -0.02    0.06
   2  -4  10   -0.10    0.06
  -3   4 -10    0.08    0.10
  -3   4 -10    0.11    0.06
   3  -4  10    0.16    0.10
   3  -4  10    0.23    0.09
  -4   4 -10    0.03    0.11
   4  -4  10    0.06    0.11
   4  -4  10   -0.15    0.08
   5   3 -10    0.17    0.10
  -5  -3  10    0.12    0.10
  -5  -3  10    0.01    0.08
   4   3 -10    1.75    0.16
  -4  -3  10    1.32    0.14
  -4  -3  10    1.49    0.15
   3   3 -10    2.32    0.15
   3   3 -10    2.32    0.11
  -3  -3  10    2.35    0.16
  -3  -3  10    2.03    0.13
   2   3 -10    0.87    0.09
   2   3 -10    0.96    0.08
   2   3 -10    0.95    0.07
   2   3 -10    0.98    0.07
  -2  -3  10    0.89    0.08
  -2  -3  10    1.01    0.10
   1   3 -10    1.21    0.09
   1   3 -10    1.09    0.08
   1   3 -10    1.12    0.09
   1   3 -10    1.16    0.10
  -1  -3  10    1.05    0.09
  -1  -3  10    1.13    0.11
  -1  -3  10    1.03    0.07
  -1  -3  10    1.24    0.10
  -1  -3  10    1.20    0.07
   0   3 -10   15.90    0.42
   0   3 -10   16.34    0.42
   0   3 -10   15.45    0.41
   0   3 -10   15.50    0.42
   0  -3  10   16.21    0.41
   0  -3  10   15.54    0.44
   0  -3  10   15.72    0.42
   0  -3  10   15.51    0.41
  -1   3 -10    0.07    0.05
  -1   3 -10    0.06    0.04
  -1   3 -10    0.02    0.05
   1  -3  10    0.14    0.06
   1  -3  10    0.02    0.05
   1  -3  10    0.04    0.04
  -2   3 -10    0.08    0.05
  -2   3 -10    0.02    0.06
  -2   3 -10    0.07    0.05
   2  -3  10    0.13    0.05
   2  -3  10    0.17    0.08
   2  -3  10    0.08    0.05
   2  -3  10    0.11    0.05
  -3   3 -10    4.39    0.24
  -3   3 -10    4.29    0.18
  -3   3 -10    4.88    0.23
   3  -3  10    4.38    0.20
   3  -3  10    4.48    0.20
   3  -3  10    4.68    0.21
   3  -3  10    4.87    0.24
  -4   3 -10    3.14    0.23
  -4   3 -10    3.05    0.23
   4  -3  10    3.02    0.23
   4  -3  10    2.74    0.19
   4  -3  10    2.69    0.19
  -5  -2  10    0.09    0.09
  -5  -2  10   -0.05    0.09
  -4  -2  10    1.65    0.15
  -4  -2  10    1.63    0.16
   3   2 -10    1.17    0.07
  -3  -2  10    1.01    0.11
  -3  -2  10    1.08    0.11
  -3  -2  10    1.02    0.09
   2   2 -10    7.79    0.22
   2   2 -10    7.67    0.21
   2   2 -10    7.99    0.22
  -2  -2  10    7.85    0.26
  -2  -2  10    7.94    0.24
  -2  -2  10    7.95    0.24
  -2  -2  10    7.93    0.23
   1   2 -10    1.00    0.08
   1   2 -10    1.03    0.07
   1   2 -10    0.97    0.07
   1   2 -10    0.99    0.07
  -1  -2  10    0.95    0.06
  -1  -2  10    1.00    0.06
  -1  -2  10    0.94    0.08
  -1  -2  10    1.02    0.06
  -1  -2  10    0.92    0.08
   0   2 -10    1.64    0.09
   0   2 -10    1.48    0.08
   0   2 -10    1.42    0.09
   0   2 -10    1.66    0.09
   0  -2  10    1.52    0.09
   0  -2  10    1.66    0.09
   0  -2  10    1.60    0.09
   0  -2  10    1.57    0.09
   0  -2  10    1.67    0.10
  -1   2 -10    8.60    0.23
  -1   2 -10    9.19    0.26
  -1   2 -10    8.65    0.25
  -1   2 -10    8.41    0.26
   1  -2  10    8.14    0.24
   1  -2  10    8.56    0.25
   1  -2  10    9.02    0.26
   1  -2  10    8.57    0.25
   1  -2  10    8.61    0.27
  -2   2 -10    1.74    0.12
  -2   2 -10    1.75    0.11
  -2   2 -10    1.79    0.11
   2  -2  10    1.64    0.13
   2  -2  10    1.79    0.10
   2  -2  10    1.84    0.11
   2  -2  10    1.86    0.11
   2  -2  10    1.71    0.11
  -3   2 -10    0.66    0.10
  -3   2 -10    0.60    0.07
  -3   2 -10    0.66    0.10
   3  -2  10    0.86    0.10
   3  -2  10    0.68    0.09
   3  -2  10    0.65    0.09
   3  -2  10    0.57    0.11
  -4   2 -10    0.38    0.11
  -4   2 -10    0.51    0.11
   4  -2  10    0.36    0.11
   4  -2  10    0.27    0.07
   4  -2  10    0.43    0.09
   4  -2  10    0.26    0.08
  -5   2 -10    0.03    0.10
  -5   2 -10    0.08    0.13
   5  -2  10    0.08    0.08
   5  -2  10    0.23    0.13
  -5  -1  10    0.14    0.10
  -5  -1  10    0.18    0.10
   4   1 -10    0.06    0.04
  -4  -1  10    0.07    0.07
  -4  -1  10    0.20    0.08
   3   1 -10   34.39    0.81
  -3  -1  10   34.78    0.87
  -3  -1  10   36.30    0.88
   2   1 -10   73.50    1.69
   2   1 -10   76.48    1.68
   2   1 -10   74.95    1.68
   2   1 -10   74.20    1.68
  -2  -1  10   75.26    1.68
  -2  -1  10   75.79    1.69
  -2  -1  10   74.94    1.72
   1   1 -10   38.25    0.89
   1   1 -10   39.08    0.89
   1   1 -10   39.32    0.90
  -1  -1  10   37.46    0.88
  -1  -1  10   38.47    0.89
  -1  -1  10   40.47    0.88
  -1  -1  10   38.28    0.90
  -1  -1  10   39.52    0.92
  -1  -1  10   40.24    0.88
   0   1 -10   13.54    0.34
   0   1 -10   14.10    0.34
   0   1 -10   13.62    0.34
   0  -1  10   13.05    0.34
   0  -1  10   12.98    0.34
   0  -1  10   13.23    0.34
   0  -1  10   12.69    0.34
   0  -1  10   13.29    0.35
  -1   1 -10    1.00    0.08
  -1   1 -10    1.01    0.08
  -1   1 -10    1.03    0.08
  -1   1 -10    1.02    0.06
   1  -1  10    1.11    0.07
   1  -1  10    1.07    0.07
   1  -1  10    1.10    0.08
   1  -1  10    1.04    0.08
   1  -1  10    1.12    0.10
  -2   1 -10    3.17    0.12
  -2   1 -10    2.92    0.12
  -2   1 -10    3.08    0.15
   2  -1  10    2.86    0.12
   2  -1  10    3.03    0.13
   2  -1  10    2.83    0.12
   2  -1  10    2.85    0.15
   2  -1  10    2.81    0.13
  -3   1 -10    2.49    0.16
  -3   1 -10    2.30    0.11
  -3   1 -10    2.55    0.15
   3  -1  10    2.56    0.13
   3  -1  10    2.69    0.17
   3  -1  10    2.40    0.13
   3  -1  10    2.62    0.13
   3  -1  10    2.56    0.13
  -4   1 -10    0.50    0.10
  -4   1 -10    0.67    0.12
   4  -1  10    0.53    0.08
   4  -1  10    0.57    0.08
   4  -1  10    0.43    0.12
   4  -1  10    0.61    0.08
  -5   1 -10    0.16    0.10
  -5   1 -10    0.21    0.12
   5  -1  10    0.22    0.13
   5  -1  10    0.22    0.08
   5   0 -10    0.41    0.07
  -5   0  10    0.16    0.10
  -5   0  10    0.23    0.12
   4   0 -10    0.16    0.05
  -4   0  10    0.24    0.08
  -4   0  10    0.25    0.08
   3   0 -10    1.07    0.08
   3   0 -10    1.13    0.08
  -3   0  10    1.17    0.11
  -3   0  10    1.39    0.12
   2   0 -10    3.94    0.13
   2   0 -10    4.09    0.14
   2   0 -10    3.99    0.13
  -2   0  10    4.24    0.16
  -2   0  10    4.19    0.16
  -2   0  10    4.06    0.16
  -2   0  10    4.44    0.13
   1   0 -10   20.68    0.49
   1   0 -10   20.41    0.49
   1   0 -10   20.47    0.49
  -1   0  10   21.32    0.49
  -1   0  10   20.89    0.49
  -1   0  10   19.75    0.50
  -1   0  10   20.20    0.51
  -1   0  10   21.02    0.49
   0   0 -10    9.70    0.25
   0   0 -10    9.39    0.25
   0   0 -10    9.64    0.25
   0   0  10    9.52    0.25
   0   0  10    9.48    0.25
   0   0  10    9.56    0.25
   0   0  10    9.22    0.25
   0   0  10    9.66    0.25
   0   0  10    9.20    0.25
  -1   0 -10    5.50    0.17
  -1   0 -10    5.87    0.17
  -1   0 -10    5.67    0.17
   1   0  10    5.89    0.17
   1   0  10    5.58    0.18
   1   0  10    5.86    0.17
   1   0  10    5.57    0.18
   1   0  10    5.49    0.17
  -2   0 -10   53.83    1.25
  -2   0 -10   55.36    1.22
  -2   0 -10   53.06    1.21
   2   0  10   51.94    1.22
   2   0  10   53.57    1.23
   2   0  10   52.96    1.23
   2   0  10   54.09    1.23
   2   0  10   53.43    1.26
  -3   0 -10   28.34    0.71
  -3   0 -10   28.27    0.73
   3   0  10   28.50    0.69
   3   0  10   29.01    0.69
   3   0  10   28.26    0.69
   3   0  10   28.41    0.69
   3   0  10   27.56    0.73
  -4   0 -10   10.29    0.36
  -4   0 -10   10.01    0.34
   4   0  10   10.69    0.37
   4   0  10   10.50    0.32
   4   0  10   10.10    0.31
   4   0  10    9.92    0.31
  -5   0 -10    0.22    0.11
  -5   0 -10   -0.03    0.07
   5   0  10    0.08    0.11
   5   0  10    0.08    0.06
   5  -1 -10    0.29    0.08
  -5   1  10    0.16    0.11
  -5   1  10    0.29    0.11
   4  -1 -10    0.34    0.07
  -4   1  10    0.36    0.10
  -4   1  10    0.46    0.09
  -4   1  10    0.41    0.11
   3  -1 -10    0.47    0.07
   3  -1 -10    0.38    0.06
   3  -1 -10    0.46    0.07
  -3   1  10    0.53    0.09
  -3   1  10    0.40    0.07
  -3   1  10    0.50    0.08
   2  -1 -10   14.59    0.37
   2  -1 -10   13.62    0.36
   2  -1 -10   13.88    0.36
  -2   1  10   13.96    0.35
  -2   1  10   14.30    0.39
  -2   1  10   14.14    0.35
  -2   1  10   13.69    0.39
  -2   1  10   14.12    0.38
   1  -1 -10    0.23    0.04
   1  -1 -10    0.23    0.05
   1  -1 -10    0.21    0.04
  -1   1  10    0.19    0.04
  -1   1  10    0.28    0.04
  -1   1  10    0.17    0.04
  -1   1  10    0.32    0.05
  -1   1  10    0.22    0.04
   0  -1 -10   12.06    0.31
   0  -1 -10   11.66    0.30
   0  -1 -10   11.30    0.30
   0  -1 -10   11.58    0.28
   0   1  10   12.58    0.31
   0   1  10   11.53    0.30
   0   1  10   11.47    0.29
   0   1  10   11.72    0.29
   0   1  10   11.54    0.30
   0   1  10   11.53    0.30
   0   1  10   11.52    0.30
  -1  -1 -10   15.22    0.37
  -1  -1 -10   15.19    0.37
  -1  -1 -10   15.61    0.38
   1   1  10   14.57    0.36
   1   1  10   14.65    0.38
   1   1  10   15.08    0.38
   1   1  10   14.97    0.38
   1   1  10   14.71    0.39
   1   1  10   15.00    0.38
  -2  -1 -10    4.48    0.14
  -2  -1 -10    4.50    0.17
  -2  -1 -10    4.47    0.14
  -2  -1 -10    4.46    0.14
  -2  -1 -10    4.62    0.17
   2   1  10    4.39    0.15
   2   1  10    4.52    0.16
   2   1  10    4.40    0.15
   2   1  10    4.54    0.15
   2   1  10    4.07    0.17
  -3  -1 -10    2.25    0.14
  -3  -1 -10    2.56    0.15
  -3  -1 -10    2.21    0.11
   3   1  10    2.34    0.11
   3   1  10    2.26    0.11
   3   1  10    2.43    0.11
   3   1  10    2.43    0.13
   3   1  10    2.30    0.15
  -4  -1 -10    0.76    0.12
  -4  -1 -10    0.54    0.09
  -4  -1 -10    0.52    0.10
   4   1  10    0.51    0.09
   4   1  10    0.62    0.11
   4   1  10    0.42    0.06
  -5  -1 -10    0.03    0.10
  -5  -1 -10   -0.01    0.09
   5   1  10    0.07    0.06
   5   1  10   -0.05    0.10
  -6  -1 -10    0.09    0.11
   6   1  10   -0.07    0.12
   6   1  10    0.08    0.07
   5  -2 -10    2.57    0.19
  -5   2  10    2.61    0.22
  -5   2  10    2.83    0.23
   4  -2 -10    0.30    0.08
   4  -2 -10    0.31    0.08
  -4   2  10    0.45    0.09
  -4   2  10    0.37    0.11
  -4   2  10    0.39    0.10
   3  -2 -10    0.29    0.07
   3  -2 -10    0.18    0.06
   3  -2 -10    0.24    0.07
  -3   2  10    0.21    0.07
  -3   2  10    0.16    0.07
  -3   2  10    0.12    0.06
   2  -2 -10   20.13    0.51
   2  -2 -10   19.71    0.51
   2  -2 -10   19.28    0.51
  -2   2  10   19.66    0.52
  -2   2  10   19.81    0.49
  -2   2  10   19.50    0.52
  -2   2  10   19.80    0.49
  -2   2  10   19.83    0.52
   1  -2 -10   15.35    0.40
   1  -2 -10   14.91    0.39
   1  -2 -10   15.08    0.39
  -1   2  10   15.11    0.40
  -1   2  10   14.78    0.39
  -1   2  10   15.46    0.39
  -1   2  10   14.90    0.39
   0  -2 -10    4.69    0.16
   0  -2 -10    4.69    0.16
   0  -2 -10    4.62    0.15
   0  -2 -10    4.56    0.16
   0   2  10    4.52    0.16
   0   2  10    4.77    0.16
   0   2  10    4.64    0.16
   0   2  10    4.44    0.15
   0   2  10    4.52    0.16
  -1  -2 -10   24.30    0.59
  -1  -2 -10   24.77    0.59
  -1  -2 -10   24.89    0.59
   1   2  10   24.27    0.58
   1   2  10   23.88    0.59
   1   2  10   24.80    0.59
   1   2  10   23.76    0.60
   1   2  10   25.11    0.59
   1   2  10   25.26    0.60
  -2  -2 -10    0.28    0.06
  -2  -2 -10    0.29    0.06
  -2  -2 -10    0.26    0.04
  -2  -2 -10    0.31    0.04
   2   2  10    0.26    0.04
   2   2  10    0.26    0.04
   2   2  10    0.24    0.04
   2   2  10    0.23    0.06
   2   2  10    0.24    0.06
   2   2  10    0.21    0.04
  -3  -2 -10    0.02    0.06
  -3  -2 -10    0.03    0.06
   3   2  10    0.12    0.04
   3   2  10    0.06    0.04
   3   2  10    0.09    0.04
   3   2  10    0.12    0.06
   3   2  10    0.04    0.06
  -4  -2 -10    0.13    0.08
  -4  -2 -10    0.05    0.07
   4   2  10    0.15    0.07
   4   2  10    0.12    0.08
   4   2  10    0.13    0.05
  -5  -2 -10    1.25    0.16
  -5  -2 -10    1.25    0.17
   5   2  10    1.08    0.10
   5   2  10    1.30    0.15
   5   2  10    1.20    0.17
  -6  -2 -10   -0.01    0.10
  -6  -2 -10   -0.14    0.12
   6   2  10   -0.19    0.12
   6   2  10    0.03    0.06
   4  -3 -10    1.28    0.14
   4  -3 -10    0.86    0.12
  -4   3  10    1.12    0.14
  -4   3  10    1.28    0.17
   3  -3 -10    0.76    0.10
   3  -3 -10    0.78    0.11
   3  -3 -10    0.77    0.10
  -3   3  10    0.88    0.12
  -3   3  10    0.66    0.10
  -3   3  10    0.83    0.11
   2  -3 -10    0.29    0.07
   2  -3 -10    0.41    0.08
   2  -3 -10    0.43    0.07
  -2   3  10    0.37    0.07
  -2   3  10    0.32    0.06
  -2   3  10    0.35    0.07
  -2   3  10    0.40    0.07
  -2   3  10    0.20    0.07
   1  -3 -10    1.85    0.12
   1  -3 -10    1.80    0.11
   1  -3 -10    1.70    0.11
  -1   3  10    1.87    0.12
  -1   3  10    1.74    0.10
  -1   3  10    1.80    0.11
  -1   3  10    1.68    0.10
   0  -3 -10    3.74    0.15
   0  -3 -10    3.86    0.15
   0  -3 -10    3.68    0.15
   0   3  10    3.75    0.15
   0   3  10    3.84    0.14
   0   3  10    3.85    0.15
   0   3  10    3.78    0.15
  -1  -3 -10    1.25    0.09
  -1  -3 -10    1.28    0.08
  -1  -3 -10    1.15    0.09
   1   3  10    1.28    0.09
   1   3  10    1.09    0.09
   1   3  10    1.27    0.09
   1   3  10    1.30    0.09
  -2  -3 -10    4.92    0.17
  -2  -3 -10    4.76    0.19
   2   3  10    4.69    0.17
   2   3  10    4.88    0.17
   2   3  10    4.78    0.17
   2   3  10    4.87    0.20
   2   3  10    4.81    0.17
   2   3  10    5.03    0.19
  -3  -3 -10    4.09    0.20
  -3  -3 -10    3.70    0.19
   3   3  10    3.65    0.15
   3   3  10    3.73    0.19
   3   3  10    3.76    0.18
   3   3  10    3.65    0.15
  -4  -3 -10    1.39    0.15
  -4  -3 -10    1.48    0.16
   4   3  10    1.67    0.17
   4   3  10    1.49    0.14
   4   3  10    1.32    0.10
  -5  -3 -10    0.68    0.14
   5   3  10    0.96    0.13
   5   3  10    0.99    0.16
   5   3  10    0.75    0.08
   4  -4 -10    0.15    0.09
   4  -4 -10   -0.07    0.08
  -4   4  10    0.24    0.09
  -4   4  10    0.10    0.10
   3  -4 -10    0.09    0.08
  -3   4  10    0.09    0.08
  -3   4  10    0.10    0.08
   2  -4 -10    0.61    0.10
   2  -4 -10    0.68    0.10
  -2   4  10    0.86    0.10
  -2   4  10    0.81    0.09
  -2   4  10    0.57    0.10
   1  -4 -10    0.47    0.08
   1  -4 -10    0.49    0.08
   1  -4 -10    0.52    0.08
  -1   4  10    0.39    0.08
  -1   4  10    0.47    0.07
   0  -4 -10    0.99    0.10
   0  -4 -10    0.91    0.10
   0  -4 -10    0.97    0.10
   0   4  10    0.87    0.09
   0   4  10    0.92    0.10
   0   4  10    0.85    0.09
   0   4  10    0.93    0.09
  -1  -4 -10    0.42    0.07
  -1  -4 -10    0.48    0.09
  -1  -4 -10    0.37    0.07
   1   4  10    0.39    0.07
   1   4  10    0.38    0.07
   1   4  10    0.43    0.07
   1   4  10    0.34    0.07
   1   4  10    0.41    0.08
  -2  -4 -10    0.34    0.09
   2   4  10    0.32    0.07
   2   4  10    0.29    0.06
   2   4  10    0.29    0.06
   2   4  10    0.27    0.07
   2   4  10    0.38    0.08
  -3  -4 -10    0.28    0.10
   3   4  10    0.31    0.06
   3   4  10    0.26    0.08
   3   4  10    0.28    0.09
   3   4  10    0.25    0.06
  -4  -4 -10    0.65    0.13
   4   4  10    1.06    0.13
   4   4  10    0.76    0.09
   4   4  10    0.91    0.15
  -5  -4 -10   -0.07    0.10
   5   4  10   -0.10    0.10
   5   4  10   -0.03    0.10
   5   4  10    0.01    0.05
   3  -5 -10    2.21    0.19
  -3   5  10    2.31    0.19
   2  -5 -10   10.91    0.37
  -2   5  10   10.55    0.38
   1  -5 -10    5.67    0.24
   1  -5 -10    6.13    0.26
  -1   5  10    5.83    0.26
  -1   5  10    6.04    0.24
   0  -5 -10    1.22    0.12
   0  -5 -10    1.52    0.13
   0  -5 -10    1.68    0.15
   0   5  10    1.44    0.14
   0   5  10    1.62    0.13
   0   5  10    1.37    0.12
  -1  -5 -10    1.42    0.15
  -1  -5 -10    1.25    0.11
   1   5  10    1.36    0.13
   1   5  10    1.34    0.13
   1   5  10    1.42    0.12
   1   5  10    1.35    0.12
   1   5  10    1.48    0.12
  -2  -5 -10    2.07    0.18
   2   5  10    2.13    0.14
   2   5  10    1.73    0.16
   2   5  10    2.02    0.14
   2   5  10    1.91    0.13
   2   5  10    1.99    0.15
  -3  -5 -10    0.48    0.13
   3   5  10    0.32    0.09
   3   5  10    0.31    0.08
   3   5  10    0.26    0.07
  -4  -5 -10    0.22    0.12
   4   5  10    0.40    0.13
   4   5  10    0.33    0.11
   4   5  10    0.19    0.07
  -5  -5 -10    0.26    0.13
   5   5  10    0.30    0.07
   5   5  10    0.39    0.14
   5   5  10    0.12    0.12
   2  -6 -10    0.00    0.09
  -2   6  10    0.06    0.09
   1  -6 -10    0.20    0.10
  -1   6  10    0.28    0.11
  -1   6  10    0.27    0.09
   0  -6 -10    0.14    0.08
   0  -6 -10    0.08    0.10
   0   6  10   -0.03    0.07
   0   6  10   -0.03    0.09
  -1  -6 -10    0.12    0.10
   1   6  10   -0.07    0.07
   1   6  10    0.15    0.09
  -2  -6 -10    2.79    0.22
   2   6  10    2.66    0.21
   2   6  10    2.57    0.18
   2   6  10    2.71    0.18
   2   6  10    2.76    0.18
  -3  -6 -10    4.32    0.28
   3   6  10    4.20    0.27
   3   6  10    4.10    0.21
   3   6  10    3.98    0.23
  -4  -6 -10    5.04    0.32
   4   6  10    5.58    0.29
   4   6  10    5.20    0.24
   4   6  10    5.41    0.33
  -1  -7 -10   -0.03    0.12
   1   7  10   -0.06    0.11
   1   7  10    0.10    0.09
   3   6 -11    1.44    0.14
   3   6 -11    1.45    0.17
  -3  -6  11    1.03    0.15
   2   6 -11    0.10    0.08
   2   6 -11   -0.05    0.09
  -2  -6  11    0.10    0.09
  -2  -6  11    0.20    0.11
   1   6 -11    0.02    0.08
   1   6 -11    0.07    0.09
   1   6 -11    0.14    0.08
  -1  -6  11   -0.07    0.10
  -1  -6  11    0.09    0.08
   0   6 -11    1.69    0.17
   0   6 -11    1.97    0.17
   0  -6  11    2.02    0.21
   0  -6  11    1.70    0.18
  -1   6 -11    7.00    0.30
   1  -6  11    6.09    0.27
   1  -6  11    7.41    0.36
   4   5 -11    0.19    0.07
   4   5 -11    0.21    0.11
   3   5 -11    1.81    0.14
   3   5 -11    2.00    0.19
  -3  -5  11    1.63    0.15
   2   5 -11    0.64    0.10
   2   5 -11    0.76    0.10
   2   5 -11    0.61    0.11
  -2  -5  11    0.75    0.13
  -2  -5  11    0.63    0.11
   1   5 -11    2.43    0.15
   1   5 -11    2.44    0.16
   1   5 -11    2.54    0.16
   1   5 -11    2.37    0.17
  -1  -5  11    2.49    0.17
  -1  -5  11    2.35    0.20
   0   5 -11    0.02    0.07
   0   5 -11    0.05    0.07
   0   5 -11    0.00    0.06
   0  -5  11    0.06    0.08
   0  -5  11    0.04    0.05
  -1   5 -11    0.45    0.10
   1  -5  11    0.44    0.11
   1  -5  11    0.31    0.09
   1  -5  11    0.32    0.08
   1  -5  11    0.30    0.08
  -2   5 -11   -0.01    0.07
   2  -5  11    0.03    0.10
   2  -5  11    0.00    0.08
  -3   5 -11    0.01    0.07
  -3   5 -11   -0.10    0.11
   3  -5  11    0.10    0.11
   3  -5  11    0.14    0.09
   5   4 -11    6.87    0.35
  -5  -4  11    6.67    0.34
   4   4 -11   11.80    0.43
   3   4 -11    0.97    0.12
   3   4 -11    1.24    0.10
  -3  -4  11    0.73    0.10
   2   4 -11    0.20    0.06
   2   4 -11    0.27    0.08
   2   4 -11    0.22    0.06
  -2  -4  11    0.30    0.07
  -2  -4  11    0.24    0.08
   1   4 -11    4.00    0.17
   1   4 -11    4.01    0.17
   1   4 -11    4.10    0.19
   1   4 -11    4.09    0.18
  -1  -4  11    3.93    0.20
  -1  -4  11    3.97    0.18
  -1  -4  11    3.96    0.19
   0   4 -11    0.32    0.08
   0   4 -11    0.18    0.08
   0   4 -11    0.21    0.07
   0   4 -11    0.30    0.07
   0  -4  11    0.41    0.09
   0  -4  11    0.41    0.08
   0  -4  11    0.35    0.07
   0  -4  11    0.15    0.07
  -1   4 -11    0.80    0.10
  -1   4 -11    0.78    0.09
  -1   4 -11    0.90    0.10
   1  -4  11    0.77    0.10
   1  -4  11    0.89    0.10
   1  -4  11    0.91    0.10
   1  -4  11    1.00    0.13
  -2   4 -11    0.17    0.07
  -2   4 -11    0.16    0.07
   2  -4  11    0.09    0.06
   2  -4  11    0.12    0.07
   2  -4  11    0.19    0.10
  -3   4 -11    0.03    0.10
  -3   4 -11    0.00    0.06
   3  -4  11   -0.10    0.07
   3  -4  11   -0.02    0.09
  -4   4 -11    0.03    0.11
   4  -4  11   -0.18    0.08
   4  -4  11   -0.01    0.11
   5   3 -11    0.87    0.15
  -5  -3  11    0.80    0.14
  -5  -3  11    0.73    0.14
   4   3 -11    0.50    0.11
  -4  -3  11    0.60    0.12
   3   3 -11    1.67    0.10
   3   3 -11    1.79    0.14
  -3  -3  11    1.72    0.14
   2   3 -11    0.07    0.05
   2   3 -11    0.00    0.04
   2   3 -11   -0.02    0.04
   2   3 -11    0.00    0.03
  -2  -3  11   -0.01    0.04
  -2  -3  11   -0.11    0.05
   1   3 -11    2.68    0.13
   1   3 -11    2.76    0.13
   1   3 -11    2.73    0.12
   1   3 -11    2.76    0.14
  -1  -3  11    2.71    0.13
  -1  -3  11    2.81    0.14
  -1  -3  11    2.78    0.15
  -1  -3  11    2.79    0.11
  -1  -3  11    2.88    0.11
   0   3 -11   30.28    0.73
   0   3 -11   29.06    0.73
   0   3 -11   30.03    0.74
   0   3 -11   31.74    0.74
   0  -3  11   30.22    0.76
   0  -3  11   30.60    0.73
   0  -3  11   30.05    0.73
   0  -3  11   29.37    0.74
  -1   3 -11   35.03    0.81
  -1   3 -11   33.44    0.83
   1  -3  11   33.94    0.83
   1  -3  11   34.25    0.82
   1  -3  11   33.37    0.86
   1  -3  11   34.80    0.83
  -2   3 -11    1.39    0.11
  -2   3 -11    1.32    0.13
  -2   3 -11    1.14    0.11
   2  -3  11    1.35    0.10
   2  -3  11    1.27    0.12
   2  -3  11    1.33    0.11
   2  -3  11    1.42    0.15
  -3   3 -11    0.04    0.08
  -3   3 -11    0.19    0.09
  -3   3 -11    0.00    0.05
   3  -3  11    0.12    0.09
   3  -3  11    0.13    0.07
   3  -3  11   -0.01    0.06
  -4   3 -11    6.11    0.30
  -4   3 -11    5.89    0.30
   4  -3  11    5.73    0.26
   4  -3  11    5.79    0.31
   4  -3  11    5.54    0.26
  -5  -2  11    0.69    0.13
  -5  -2  11    0.98    0.15
  -4  -2  11    1.83    0.16
  -4  -2  11    2.02    0.16
   3   2 -11    0.09    0.04
  -3  -2  11    0.05    0.06
  -3  -2  11    0.03    0.06
   2   2 -11    0.02    0.03
   2   2 -11    0.02    0.03
   2   2 -11    0.01    0.03
  -2  -2  11    0.04    0.03
  -2  -2  11    0.03    0.04
  -2  -2  11    0.01    0.04
  -2  -2  11    0.00    0.05
   1   2 -11    2.06    0.10
   1   2 -11    2.13    0.10
   1   2 -11    2.17    0.10
   1   2 -11    1.94    0.11
  -1  -2  11    1.90    0.11
  -1  -2  11    1.99    0.11
  -1  -2  11    2.03    0.09
  -1  -2  11    2.14    0.09
  -1  -2  11    2.08    0.09
   0   2 -11    1.18    0.08
   0   2 -11    1.01    0.08
   0   2 -11    1.12    0.08
   0   2 -11    1.10    0.08
   0  -2  11    1.30    0.10
   0  -2  11    1.04    0.08
   0  -2  11    1.04    0.08
   0  -2  11    1.30    0.08
  -1   2 -11    1.84    0.11
  -1   2 -11    1.79    0.10
  -1   2 -11    1.86    0.08
  -1   2 -11    1.69    0.10
   1  -2  11    1.94    0.10
   1  -2  11    1.83    0.10
   1  -2  11    1.88    0.10
   1  -2  11    1.71    0.10
   1  -2  11    1.77    0.12
  -2   2 -11    0.31    0.06
  -2   2 -11    0.36    0.08
  -2   2 -11    0.34    0.06
   2  -2  11    0.31    0.06
   2  -2  11    0.29    0.08
   2  -2  11    0.37    0.06
   2  -2  11    0.37    0.06
   2  -2  11    0.27    0.06
  -3   2 -11    0.77    0.11
  -3   2 -11    0.68    0.08
  -3   2 -11    1.02    0.13
   3  -2  11    1.13    0.11
   3  -2  11    0.86    0.10
   3  -2  11    0.92    0.10
   3  -2  11    1.06    0.14
  -4   2 -11    0.02    0.08
  -4   2 -11   -0.03    0.09
   4  -2  11   -0.02    0.06
   4  -2  11   -0.09    0.09
   4  -2  11    0.07    0.06
  -5   2 -11    0.54    0.15
  -5   2 -11    0.52    0.14
   5  -2  11    0.41    0.10
   5  -2  11    0.63    0.16
  -5  -1  11    2.73    0.22
  -5  -1  11    2.70    0.22
   4   1 -11   19.32    0.47
  -4  -1  11   19.57    0.57
  -4  -1  11   18.89    0.56
   3   1 -11   10.05    0.27
  -3  -1  11   10.16    0.33
  -3  -1  11   10.39    0.33
   2   1 -11   10.26    0.27
   2   1 -11   10.25    0.26
   2   1 -11   10.33    0.26
  -2  -1  11    9.91    0.30
  -2  -1  11    9.06    0.28
  -2  -1  11   10.47    0.28
   1   1 -11    1.45    0.08
   1   1 -11    1.62    0.08
   1   1 -11    1.61    0.08
  -1  -1  11    1.60    0.07
  -1  -1  11    1.28    0.09
  -1  -1  11    1.46    0.08
  -1  -1  11    1.48    0.06
  -1  -1  11    1.45    0.07
   0   1 -11   27.74    0.66
   0   1 -11   27.64    0.66
   0   1 -11   28.60    0.66
   0  -1  11   27.50    0.66
   0  -1  11   27.43    0.65
   0  -1  11   26.84    0.66
   0  -1  11   27.34    0.65
   0  -1  11   27.99    0.66
  -1   1 -11    0.29    0.03
  -1   1 -11    0.26    0.05
  -1   1 -11    0.21    0.05
  -1   1 -11    0.23    0.05
   1  -1  11    0.28    0.05
   1  -1  11    0.22    0.05
   1  -1  11    0.29    0.04
   1  -1  11    0.24    0.06
   1  -1  11    0.25    0.04
  -2   1 -11    7.50    0.26
  -2   1 -11    8.12    0.23
  -2   1 -11    7.78    0.23
   2  -1  11    7.27    0.26
   2  -1  11    7.49    0.23
   2  -1  11    8.02    0.24
   2  -1  11    7.72    0.24
   2  -1  11    7.99    0.24
  -3   1 -11    0.13    0.07
  -3   1 -11    0.10    0.07
  -3   1 -11    0.17    0.04
   3  -1  11    0.17    0.08
   3  -1  11    0.18    0.06
   3  -1  11    0.16    0.05
   3  -1  11    0.16    0.05
   3  -1  11    0.08    0.05
  -4   1 -11    0.67    0.12
  -4   1 -11    0.80    0.13
   4  -1  11    0.79    0.10
   4  -1  11    0.80    0.10
   4  -1  11    0.93    0.14
   4  -1  11    0.67    0.09
  -5   1 -11    0.14    0.10
  -5   1 -11    0.12    0.11
   5  -1  11    0.07    0.07
   5  -1  11   -0.05    0.11
   5   0 -11    0.91    0.09
  -5   0  11    0.66    0.14
  -5   0  11    0.86    0.14
   4   0 -11    0.06    0.05
  -4   0  11    0.06    0.08
  -4   0  11    0.04    0.07
   3   0 -11    0.16    0.05
   3   0 -11    0.16    0.05
  -3   0  11    0.18    0.07
  -3   0  11    0.30    0.07
   2   0 -11    0.38    0.05
   2   0 -11    0.37    0.05
   2   0 -11    0.36    0.05
  -2   0  11    0.49    0.07
  -2   0  11    0.55    0.05
  -2   0  11    0.38    0.06
   1   0 -11   25.83    0.62
   1   0 -11   26.60    0.62
   1   0 -11   26.71    0.62
  -1   0  11   26.54    0.61
  -1   0  11   25.62    0.63
  -1   0  11   26.64    0.62
  -1   0  11   26.10    0.61
  -1   0  11   25.66    0.63
   0   0 -11    2.79    0.11
   0   0 -11    2.83    0.11
   0   0 -11    2.85    0.11
   0   0  11    2.70    0.11
   0   0  11    2.76    0.11
   0   0  11    2.62    0.11
   0   0  11    2.65    0.12
   0   0  11    2.85    0.11
  -1   0 -11    3.55    0.13
  -1   0 -11    3.62    0.13
  -1   0 -11    3.53    0.13
   1   0  11    3.33    0.14
   1   0  11    3.41    0.13
   1   0  11    3.53    0.13
   1   0  11    3.58    0.13
   1   0  11    3.61    0.14
  -2   0 -11   29.64    0.70
  -2   0 -11   29.61    0.73
  -2   0 -11   30.03    0.70
   2   0  11   29.96    0.71
   2   0  11   30.30    0.71
   2   0  11   28.75    0.71
   2   0  11   28.56    0.70
   2   0  11   29.32    0.73
  -3   0 -11   12.64    0.37
  -3   0 -11   12.53    0.39
   3   0  11   12.87    0.39
   3   0  11   12.09    0.35
   3   0  11   12.92    0.35
   3   0  11   12.14    0.34
   3   0  11   13.06    0.36
  -4   0 -11    5.41    0.23
  -4   0 -11    5.48    0.26
   4   0  11    5.72    0.27
   4   0  11    5.20    0.20
   4   0  11    5.50    0.22
  -5   0 -11    0.65    0.14
  -5   0 -11    0.65    0.12
   5   0  11    0.83    0.11
   5   0  11    0.80    0.15
   5  -1 -11    0.01    0.07
  -5   1  11    0.05    0.10
  -5   1  11    0.12    0.10
   4  -1 -11    0.10    0.06
  -4   1  11    0.07    0.08
  -4   1  11   -0.02    0.08
   3  -1 -11    1.37    0.10
   3  -1 -11    1.30    0.10
   3  -1 -11    1.20    0.10
  -3   1  11    1.27    0.12
  -3   1  11    1.31    0.13
  -3   1  11    1.49    0.13
   2  -1 -11    6.44    0.20
   2  -1 -11    6.64    0.21
   2  -1 -11    6.34    0.20
  -2   1  11    6.17    0.22
  -2   1  11    6.38    0.22
  -2   1  11    6.43    0.18
  -2   1  11    6.13    0.22
  -2   1  11    6.30    0.18
   1  -1 -11    0.02    0.04
   1  -1 -11   -0.01    0.04
   1  -1 -11   -0.06    0.03
  -1   1  11    0.05    0.04
  -1   1  11    0.02    0.03
  -1   1  11    0.01    0.03
  -1   1  11    0.01    0.03
  -1   1  11    0.06    0.03
   0  -1 -11    5.11    0.16
   0  -1 -11    5.00    0.13
   0  -1 -11    4.90    0.16
   0  -1 -11    5.06    0.16
   0   1  11    4.75    0.14
   0   1  11    5.03    0.16
   0   1  11    4.89    0.16
   0   1  11    4.81    0.16
   0   1  11    4.76    0.16
   0   1  11    4.78    0.16
  -1  -1 -11    2.42    0.10
  -1  -1 -11    2.36    0.10
  -1  -1 -11    2.34    0.10
   1   1  11    2.17    0.11
   1   1  11    2.27    0.09
   1   1  11    2.32    0.10
   1   1  11    2.32    0.11
   1   1  11    2.30    0.10
   1   1  11    2.25    0.10
  -2  -1 -11    0.78    0.06
  -2  -1 -11    0.88    0.07
  -2  -1 -11    0.91    0.06
  -2  -1 -11    0.80    0.09
  -2  -1 -11    0.89    0.09
   2   1  11    0.83    0.08
   2   1  11    0.89    0.07
   2   1  11    0.79    0.07
   2   1  11    0.87    0.07
   2   1  11    0.74    0.09
  -3  -1 -11    2.46    0.15
  -3  -1 -11    2.50    0.15
  -3  -1 -11    2.38    0.12
   3   1  11    2.32    0.11
   3   1  11    2.32    0.15
   3   1  11    2.59    0.14
   3   1  11    2.57    0.12
   3   1  11    2.49    0.12
  -4  -1 -11    0.23    0.10
  -4  -1 -11    0.18    0.09
   4   1  11    0.27    0.06
   4   1  11    0.27    0.08
   4   1  11    0.29    0.11
  -5  -1 -11    0.84    0.15
   5   1  11    0.94    0.10
   5   1  11    0.96    0.17
   5  -2 -11    4.57    0.23
  -5   2  11    4.81    0.30
  -5   2  11    4.82    0.29
   4  -2 -11   13.26    0.40
   4  -2 -11   12.96    0.40
  -4   2  11   13.69    0.44
  -4   2  11   13.10    0.43
  -4   2  11   13.91    0.46
   3  -2 -11    2.30    0.14
   3  -2 -11    2.15    0.14
   3  -2 -11    2.37    0.14
  -3   2  11    2.12    0.14
  -3   2  11    2.15    0.15
  -3   2  11    1.95    0.15
   2  -2 -11    0.36    0.07
   2  -2 -11    0.38    0.07
   2  -2 -11    0.39    0.07
  -2   2  11    0.39    0.07
  -2   2  11    0.34    0.06
  -2   2  11    0.40    0.07
  -2   2  11    0.41    0.06
  -2   2  11    0.37    0.07
   1  -2 -11   27.83    0.69
   1  -2 -11   26.79    0.66
   1  -2 -11   29.13    0.69
   1  -2 -11   29.12    0.69
  -1   2  11   28.06    0.69
  -1   2  11   29.31    0.68
  -1   2  11   28.66    0.68
  -1   2  11   28.37    0.68
   0  -2 -11    0.36    0.05
   0  -2 -11    0.38    0.06
   0  -2 -11    0.40    0.06
   0  -2 -11    0.25    0.05
   0   2  11    0.37    0.06
   0   2  11    0.40    0.05
   0   2  11    0.39    0.05
   0   2  11    0.43    0.06
   0   2  11    0.35    0.05
   0   2  11    0.43    0.05
  -1  -2 -11    2.01    0.10
  -1  -2 -11    2.02    0.10
  -1  -2 -11    2.13    0.10
   1   2  11    1.99    0.11
   1   2  11    2.06    0.10
   1   2  11    2.16    0.10
   1   2  11    1.96    0.10
   1   2  11    2.05    0.11
   1   2  11    2.24    0.10
  -2  -2 -11    0.86    0.09
  -2  -2 -11    0.88    0.07
  -2  -2 -11    0.87    0.09
  -2  -2 -11    0.75    0.06
   2   2  11    0.92    0.08
   2   2  11    0.75    0.07
   2   2  11    0.79    0.08
   2   2  11    0.73    0.06
   2   2  11    0.83    0.09
   2   2  11    0.70    0.07
  -3  -2 -11    0.34    0.07
  -3  -2 -11    0.31    0.08
   3   2  11    0.24    0.05
   3   2  11    0.22    0.05
   3   2  11    0.22    0.07
   3   2  11    0.32    0.05
   3   2  11    0.27    0.07
  -4  -2 -11    2.88    0.18
  -4  -2 -11    2.93    0.19
   4   2  11    2.80    0.17
   4   2  11    2.65    0.19
   4   2  11    2.66    0.13
  -5  -2 -11    0.35    0.14
  -5  -2 -11    0.63    0.13
   5   2  11    0.46    0.14
   5   2  11    0.57    0.08
   5   2  11    0.31    0.11
   4  -3 -11    0.32    0.10
   4  -3 -11    0.37    0.10
  -4   3  11    0.46    0.12
  -4   3  11    0.35    0.10
   3  -3 -11    0.04    0.06
   3  -3 -11   -0.01    0.06
   3  -3 -11   -0.03    0.06
  -3   3  11   -0.04    0.07
  -3   3  11    0.01    0.06
  -3   3  11   -0.04    0.06
   2  -3 -11    0.09    0.06
   2  -3 -11    0.18    0.06
   2  -3 -11    0.11    0.06
  -2   3  11    0.04    0.05
  -2   3  11    0.10    0.06
  -2   3  11    0.10    0.06
  -2   3  11    0.05    0.06
  -2   3  11    0.06    0.05
   1  -3 -11    0.95    0.10
   1  -3 -11    0.72    0.08
   1  -3 -11    0.75    0.08
   1  -3 -11    0.62    0.08
  -1   3  11    0.86    0.09
  -1   3  11    0.83    0.09
  -1   3  11    0.78    0.08
   0  -3 -11    5.15    0.18
   0  -3 -11    5.43    0.19
   0  -3 -11    5.18    0.19
   0   3  11    5.04    0.19
   0   3  11    5.15    0.17
   0   3  11    5.02    0.18
   0   3  11    5.34    0.19
   0   3  11    5.19    0.18
  -1  -3 -11   38.80    0.90
  -1  -3 -11   37.68    0.91
  -1  -3 -11   39.47    0.90
   1   3  11   36.30    0.90
   1   3  11   39.54    0.91
   1   3  11   37.45    0.91
   1   3  11   38.40    0.91
   1   3  11   38.54    0.91
  -2  -3 -11    1.20    0.08
  -2  -3 -11    1.23    0.11
   2   3  11    1.13    0.09
   2   3  11    1.03    0.11
   2   3  11    1.04    0.09
   2   3  11    1.22    0.09
   2   3  11    1.29    0.09
   2   3  11    1.20    0.11
  -3  -3 -11    0.53    0.09
   3   3  11    0.59    0.07
   3   3  11    0.62    0.09
   3   3  11    0.53    0.07
   3   3  11    0.58    0.10
   3   3  11    0.48    0.07
  -4  -3 -11    5.18    0.25
   4   3  11    5.12    0.19
   4   3  11    5.20    0.23
   4   3  11    5.09    0.26
  -5  -3 -11    3.48    0.25
   5   3  11    3.85    0.23
   5   3  11    3.59    0.16
   5   3  11    3.63    0.26
   4  -4 -11    0.17    0.10
   4  -4 -11    0.04    0.09
  -4   4  11    0.33    0.14
  -4   4  11    0.33    0.10
   3  -4 -11    0.12    0.08
  -3   4  11    0.22    0.09
   2  -4 -11    0.88    0.12
   2  -4 -11    0.84    0.11
  -2   4  11    0.77    0.09
  -2   4  11    0.72    0.09
  -2   4  11    0.69    0.11
   1  -4 -11    0.13    0.08
   1  -4 -11    0.02    0.06
   1  -4 -11    0.10    0.07
  -1   4  11    0.16    0.06
  -1   4  11    0.17    0.07
   0  -4 -11    0.31    0.07
   0  -4 -11    0.37    0.07
   0  -4 -11    0.29    0.07
   0   4  11    0.39    0.08
   0   4  11    0.26    0.06
   0   4  11    0.33    0.07
  -1  -4 -11    0.85    0.10
  -1  -4 -11    0.73    0.08
  -1  -4 -11    0.77    0.08
   1   4  11    0.89    0.09
   1   4  11    0.82    0.09
   1   4  11    0.79    0.09
   1   4  11    0.81    0.09
   1   4  11    0.95    0.10
  -2  -4 -11    6.39    0.25
   2   4  11    5.61    0.22
   2   4  11    5.78    0.22
   2   4  11    5.67    0.21
   2   4  11    5.94    0.22
  -3  -4 -11    0.34    0.10
   3   4  11    0.31    0.07
   3   4  11    0.23    0.06
   3   4  11    0.34    0.10
   3   4  11    0.32    0.09
  -4  -4 -11    0.57    0.13
   4   4  11    0.58    0.13
   4   4  11    0.39    0.11
   4   4  11    0.41    0.07
  -5  -4 -11   -0.03    0.11
   5   4  11   -0.03    0.11
   5   4  11    0.01    0.06
   5   4  11   -0.01    0.10
   3  -5 -11    0.90    0.13
  -3   5  11    0.72    0.14
   2  -5 -11    1.87    0.17
  -2   5  11    1.21    0.15
  -2   5  11    1.64    0.15
   1  -5 -11    3.01    0.18
  -1   5  11    2.97    0.19
   0  -5 -11    1.87    0.16
   0  -5 -11    1.64    0.14
   0  -5 -11    1.53    0.13
   0   5  11    1.59    0.13
   0   5  11    1.74    0.14
   0   5  11    1.64    0.15
  -1  -5 -11    2.00    0.13
  -1  -5 -11    2.31    0.17
   1   5  11    2.05    0.14
   1   5  11    2.03    0.14
   1   5  11    1.80    0.14
   1   5  11    2.09    0.14
   1   5  11    2.25    0.16
  -2  -5 -11    0.16    0.09
   2   5  11    0.05    0.08
   2   5  11    0.04    0.07
   2   5  11    0.10    0.07
   2   5  11    0.05    0.07
   2   5  11    0.19    0.06
  -3  -5 -11    0.05    0.10
   3   5  11    0.03    0.09
   3   5  11   -0.02    0.06
   3   5  11    0.00    0.05
   3   5  11   -0.14    0.07
  -4  -5 -11    0.96    0.16
   4   5  11    0.80    0.10
   4   5  11    1.12    0.18
   4   5  11    0.74    0.14
   1  -6 -11    0.28    0.10
  -1   6  11    0.22    0.10
   0  -6 -11    2.03    0.20
   0  -6 -11    1.82    0.16
   0   6  11    1.71    0.17
   0   6  11    1.89    0.17
  -1  -6 -11    0.06    0.10
   1   6  11    0.05    0.09
   1   6  11    0.01    0.08
  -2  -6 -11    1.61    0.19
   2   6  11    1.78    0.16
   2   6  11    1.82    0.18
   2   6  11    1.81    0.16
   2   6  11    1.75    0.16
  -3  -6 -11    2.84    0.25
   3   6  11    2.45    0.20
   3   6  11    2.59    0.18
  -4  -6 -11    4.03    0.30
   4   6  11    3.07    0.19
   4   6  11    3.26    0.24
   4   6  11    3.75    0.30
   3   6 -12    0.17    0.09
   3   6 -12    0.11    0.11
   2   6 -12   11.30    0.43
   2   6 -12   12.09    0.39
  -2  -6  12   10.72    0.44
  -2  -6  12   10.73    0.41
   1   6 -12   -0.02    0.07
   1   6 -12    0.05    0.08
   1   6 -12    0.04    0.10
  -1  -6  12    0.01    0.10
  -1  -6  12    0.15    0.09
   0   6 -12    1.29    0.15
   0   6 -12    1.00    0.13
   0  -6  12    0.88    0.16
   0  -6  12    0.96    0.14
  -1   6 -12    2.87    0.21
   1  -6  12    2.49    0.18
   1  -6  12    2.79    0.25
   4   5 -12    1.31    0.12
   4   5 -12    1.22    0.17
   3   5 -12    0.61    0.09
   3   5 -12    0.59    0.12
   2   5 -12    1.43    0.12
   2   5 -12    1.45    0.14
   2   5 -12    1.64    0.16
  -2  -5  12    1.59    0.17
  -2  -5  12    1.31    0.14
   1   5 -12   -0.07    0.07
   1   5 -12   -0.02    0.06
   1   5 -12    0.00    0.06
   1   5 -12   -0.16    0.05
  -1  -5  12   -0.09    0.06
  -1  -5  12    0.01    0.09
   0   5 -12    0.10    0.07
   0   5 -12    0.25    0.08
   0  -5  12    0.19    0.07
   0  -5  12    0.33    0.11
  -1   5 -12    0.16    0.08
   1  -5  12    0.30    0.11
   1  -5  12    0.07    0.07
   1  -5  12    0.33    0.08
  -2   5 -12    0.62    0.11
   2  -5  12    0.75    0.14
   2  -5  12    0.55    0.11
   5   4 -12   -0.03    0.11
  -5  -4  12    0.13    0.11
   4   4 -12   -0.07    0.05
   4   4 -12    0.08    0.10
   3   4 -12    2.23    0.17
   3   4 -12    2.38    0.13
   2   4 -12    0.66    0.08
   2   4 -12    0.69    0.10
   2   4 -12    0.67    0.08
  -2  -4  12    0.81    0.12
  -2  -4  12    0.72    0.10
   1   4 -12    0.05    0.05
   1   4 -12   -0.04    0.06
   1   4 -12    0.06    0.06
   1   4 -12   -0.06    0.05
  -1  -4  12   -0.02    0.06
  -1  -4  12    0.06    0.08
  -1  -4  12    0.02    0.07
   0   4 -12    2.73    0.15
   0   4 -12    2.36    0.15
   0   4 -12    2.49    0.15
   0   4 -12    2.69    0.16
   0  -4  12    2.52    0.14
   0  -4  12    2.50    0.15
   0  -4  12    2.50    0.17
   0  -4  12    2.54    0.14
  -1   4 -12    2.37    0.15
  -1   4 -12    2.19    0.16
  -1   4 -12    2.39    0.15
   1  -4  12    2.49    0.14
   1  -4  12    2.18    0.14
   1  -4  12    2.31    0.17
   1  -4  12    2.24    0.14
  -2   4 -12    0.09    0.07
  -2   4 -12    0.11    0.06
   2  -4  12    0.20    0.08
   2  -4  12    0.26    0.10
  -3   4 -12    0.45    0.13
  -3   4 -12    0.49    0.09
   3  -4  12    0.82    0.12
   3  -4  12    0.96    0.16
   5   3 -12    0.64    0.14
  -5  -3  12    0.72    0.13
  -5  -3  12    0.57    0.14
   4   3 -12    1.89    0.18
  -4  -3  12    1.87    0.17
   3   3 -12    0.35    0.06
   3   3 -12    0.40    0.09
  -3  -3  12    0.32    0.08
   2   3 -12    0.71    0.09
   2   3 -12    0.66    0.07
   2   3 -12    0.67    0.07
   2   3 -12    0.54    0.07
  -2  -3  12    0.64    0.09
  -2  -3  12    0.71    0.08
  -2  -3  12    0.71    0.10
   1   3 -12   19.86    0.51
   1   3 -12   18.43    0.49
   1   3 -12   19.41    0.49
   1   3 -12   19.01    0.49
  -1  -3  12   19.03    0.47
  -1  -3  12   18.99    0.51
  -1  -3  12   18.70    0.49
  -1  -3  12   18.51    0.50
   0   3 -12    0.10    0.06
   0   3 -12    0.22    0.06
   0   3 -12    0.07    0.05
   0   3 -12    0.03    0.05
   0  -3  12    0.23    0.06
   0  -3  12    0.08    0.05
  -1   3 -12    6.25    0.23
  -1   3 -12    5.98    0.22
  -1   3 -12    6.24    0.20
   1  -3  12    5.96    0.22
   1  -3  12    6.18    0.22
   1  -3  12    6.02    0.22
   1  -3  12    6.21    0.25
  -2   3 -12    4.00    0.19
  -2   3 -12    4.01    0.18
  -2   3 -12    3.88    0.17
   2  -3  12    4.05    0.18
   2  -3  12    3.93    0.17
   2  -3  12    4.09    0.18
   2  -3  12    3.93    0.21
  -3   3 -12    1.32    0.14
  -3   3 -12    1.25    0.11
   3  -3  12    1.56    0.17
   3  -3  12    1.34    0.13
  -4   3 -12    0.87    0.15
  -4   3 -12    0.59    0.13
   4  -3  12    0.77    0.12
   4  -3  12    1.00    0.16
  -5  -2  12    0.42    0.12
  -5  -2  12    0.36    0.12
   4   2 -12    0.02    0.04
  -4  -2  12    0.11    0.08
  -4  -2  12    0.05    0.08
   3   2 -12    0.12    0.04
  -3  -2  12    0.19    0.07
   2   2 -12    1.38    0.08
   2   2 -12    1.31    0.08
   2   2 -12    1.39    0.08
  -2  -2  12    1.27    0.10
  -2  -2  12    1.22    0.10
  -2  -2  12    1.24    0.09
   1   2 -12    0.87    0.07
   1   2 -12    0.82    0.08
   1   2 -12    0.91    0.08
   1   2 -12    0.90    0.09
  -1  -2  12    0.94    0.06
  -1  -2  12    0.94    0.09
  -1  -2  12    0.91    0.08
  -1  -2  12    0.86    0.07
  -1  -2  12    0.80    0.06
   0   2 -12   10.96    0.30
   0   2 -12   10.80    0.29
   0   2 -12   11.35    0.31
   0   2 -12   10.67    0.30
   0  -2  12   10.89    0.30
   0  -2  12   10.40    0.30
   0  -2  12   10.87    0.32
   0  -2  12   10.94    0.30
  -1   2 -12    9.29    0.27
  -1   2 -12    8.78    0.27
  -1   2 -12    9.40    0.25
  -1   2 -12    9.26    0.27
   1  -2  12    9.16    0.27
   1  -2  12    8.80    0.29
   1  -2  12    8.79    0.27
   1  -2  12    9.06    0.27
   1  -2  12    8.65    0.26
  -2   2 -12    0.41    0.08
  -2   2 -12    0.39    0.06
  -2   2 -12    0.41    0.06
   2  -2  12    0.47    0.07
   2  -2  12    0.36    0.07
   2  -2  12    0.46    0.07
   2  -2  12    0.39    0.09
   2  -2  12    0.42    0.07
  -3   2 -12    1.41    0.10
  -3   2 -12    1.66    0.15
  -3   2 -12    1.48    0.15
   3  -2  12    1.48    0.12
   3  -2  12    1.40    0.12
   3  -2  12    1.65    0.13
   3  -2  12    1.53    0.16
   3  -2  12    1.47    0.12
  -4   2 -12    0.49    0.12
  -4   2 -12    0.61    0.12
   4  -2  12    0.35    0.13
   4  -2  12    0.44    0.09
   4  -2  12    0.40    0.09
  -5   2 -12    0.05    0.11
  -5   2 -12    0.24    0.13
   5  -2  12    0.17    0.09
   5  -2  12    0.24    0.14
  -5  -1  12    0.98    0.16
  -5  -1  12    0.94    0.15
   4   1 -12    1.53    0.09
  -4  -1  12    1.46    0.15
  -4  -1  12    1.52    0.16
   3   1 -12   22.48    0.55
  -3  -1  12   22.91    0.61
  -3  -1  12   22.70    0.61
   2   1 -12    7.45    0.21
   2   1 -12    7.34    0.21
   2   1 -12    7.07    0.21
  -2  -1  12    7.20    0.22
  -2  -1  12    7.13    0.24
   1   1 -12    1.90    0.10
   1   1 -12    1.88    0.09
   1   1 -12    2.01    0.09
  -1  -1  12    1.94    0.09
  -1  -1  12    2.03    0.09
  -1  -1  12    1.94    0.10
  -1  -1  12    1.96    0.07
  -1  -1  12    1.97    0.09
   0   1 -12   21.80    0.54
   0   1 -12   22.18    0.54
   0  -1  12   22.05    0.53
   0  -1  12   21.83    0.54
   0  -1  12   21.62    0.54
   0  -1  12   22.05    0.54
   0  -1  12   22.17    0.53
  -1   1 -12   17.98    0.47
  -1   1 -12   19.19    0.47
  -1   1 -12   18.22    0.43
  -1   1 -12   18.25    0.46
   1  -1  12   18.60    0.47
   1  -1  12   18.60    0.46
   1  -1  12   18.26    0.48
   1  -1  12   18.07    0.46
   1  -1  12   18.57    0.47
  -2   1 -12    9.71    0.31
  -2   1 -12   10.00    0.28
  -2   1 -12    9.78    0.28
   2  -1  12    9.84    0.32
   2  -1  12    9.59    0.29
   2  -1  12   10.72    0.30
   2  -1  12   10.39    0.29
   2  -1  12    9.83    0.29
  -3   1 -12   -0.03    0.06
  -3   1 -12    0.00    0.04
  -3   1 -12   -0.06    0.06
   3  -1  12   -0.04    0.04
   3  -1  12    0.00    0.06
   3  -1  12   -0.08    0.04
   3  -1  12   -0.03    0.04
   3  -1  12    0.02    0.07
  -4   1 -12    0.21    0.09
  -4   1 -12    0.17    0.10
   4  -1  12    0.20    0.06
   4  -1  12    0.12    0.10
   4  -1  12    0.24    0.06
   4  -1  12    0.22    0.07
  -5   1 -12    0.24    0.13
  -5   1 -12    0.24    0.11
   5  -1  12   -0.03    0.12
   5  -1  12    0.25    0.08
   5   0 -12    0.32    0.07
  -5   0  12    0.13    0.11
  -5   0  12    0.16    0.11
   4   0 -12    0.72    0.08
  -4   0  12    0.62    0.12
  -4   0  12    0.83    0.13
   3   0 -12    0.30    0.06
   3   0 -12    0.33    0.06
  -3   0  12    0.37    0.08
  -3   0  12    0.34    0.08
   2   0 -12   35.56    0.82
   2   0 -12   34.61    0.82
   2   0 -12   34.98    0.82
  -2   0  12   34.19    0.85
  -2   0  12   35.23    0.81
   1   0 -12    0.63    0.07
   1   0 -12    0.61    0.06
   1   0 -12    0.68    0.07
  -1   0  12    0.77    0.06
  -1   0  12    0.63    0.06
  -1   0  12    0.59    0.06
  -1   0  12    0.56    0.06
  -1   0  12    0.79    0.06
   0   0 -12    5.06    0.16
   0   0 -12    5.14    0.17
   0   0 -12    5.04    0.17
   0   0  12    4.92    0.16
   0   0  12    5.07    0.17
   0   0  12    4.96    0.16
   0   0  12    5.08    0.16
   0   0  12    5.23    0.16
  -1   0 -12   36.12    0.83
  -1   0 -12   35.28    0.83
  -1   0 -12   36.44    0.83
   1   0  12   34.69    0.83
   1   0  12   36.59    0.84
   1   0  12   34.63    0.84
   1   0  12   35.97    0.83
   1   0  12   34.31    0.83
  -2   0 -12   50.44    1.19
  -2   0 -12   52.18    1.16
  -2   0 -12   51.01    1.16
   2   0  12   49.27    1.17
   2   0  12   49.78    1.17
   2   0  12   51.39    1.17
   2   0  12   49.57    1.20
   2   0  12   50.44    1.17
  -3   0 -12   18.60    0.49
  -3   0 -12   17.93    0.51
   3   0  12   18.38    0.48
   3   0  12   17.09    0.47
   3   0  12   18.97    0.49
   3   0  12   18.15    0.47
   3   0  12   18.45    0.52
  -4   0 -12    0.21    0.08
  -4   0 -12    0.22    0.09
   4   0  12    0.27    0.07
   4   0  12    0.22    0.06
   4   0  12    0.17    0.10
   4   0  12    0.16    0.08
  -5   0 -12    0.18    0.12
  -5   0 -12    0.02    0.09
   5   0  12    0.20    0.08
   5   0  12    0.04    0.11
   5  -1 -12    1.00    0.11
  -5   1  12    1.02    0.16
  -5   1  12    0.76    0.15
   4  -1 -12    0.76    0.10
  -4   1  12    0.83    0.13
  -4   1  12    0.78    0.13
   3  -1 -12    0.65    0.08
   3  -1 -12    0.66    0.08
   3  -1 -12    0.61    0.08
  -3   1  12    0.70    0.10
  -3   1  12    0.75    0.10
  -3   1  12    0.66    0.09
   2  -1 -12   12.40    0.34
   2  -1 -12   12.68    0.34
   2  -1 -12   12.46    0.34
  -2   1  12   12.23    0.35
  -2   1  12   12.46    0.32
  -2   1  12   12.55    0.32
  -2   1  12   12.47    0.36
  -2   1  12   12.49    0.36
   1  -1 -12    6.82    0.21
   1  -1 -12    7.17    0.21
   1  -1 -12    7.15    0.21
  -1   1  12    6.78    0.21
  -1   1  12    7.05    0.20
  -1   1  12    6.85    0.20
  -1   1  12    6.96    0.20
  -1   1  12    6.60    0.22
   0  -1 -12   16.31    0.38
   0  -1 -12   16.61    0.41
   0  -1 -12   15.63    0.41
   0  -1 -12   16.30    0.41
   0   1  12   15.82    0.39
   0   1  12   15.97    0.40
   0   1  12   16.39    0.41
   0   1  12   15.93    0.40
   0   1  12   16.01    0.41
   0   1  12   15.62    0.40
  -1  -1 -12    0.13    0.04
  -1  -1 -12    0.11    0.04
  -1  -1 -12    0.07    0.04
  -1  -1 -12    0.07    0.03
   1   1  12    0.11    0.03
   1   1  12    0.14    0.03
   1   1  12    0.07    0.04
   1   1  12    0.10    0.04
   1   1  12    0.06    0.03
   1   1  12   -0.01    0.04
  -2  -1 -12    0.56    0.06
  -2  -1 -12    0.57    0.06
  -2  -1 -12    0.58    0.08
  -2  -1 -12    0.64    0.06
  -2  -1 -12    0.70    0.08
   2   1  12    0.47    0.06
   2   1  12    0.59    0.06
   2   1  12    0.57    0.07
   2   1  12    0.59    0.06
   2   1  12    0.51    0.07
  -3  -1 -12    2.52    0.16
  -3  -1 -12    2.21    0.15
   3   1  12    2.47    0.14
   3   1  12    2.29    0.12
   3   1  12    2.32    0.12
   3   1  12    2.29    0.12
   3   1  12    2.30    0.16
  -4  -1 -12    0.48    0.11
  -4  -1 -12    0.55    0.12
   4   1  12    0.49    0.09
   4   1  12    0.58    0.08
   4   1  12    0.64    0.08
   4   1  12    0.47    0.12
  -5  -1 -12    1.43    0.17
   5   1  12    1.38    0.19
   5  -2 -12    0.34    0.10
  -5   2  12    0.22    0.12
  -5   2  12    0.45    0.13
   4  -2 -12    1.84    0.15
   4  -2 -12    1.91    0.15
  -4   2  12    2.15    0.19
  -4   2  12    2.45    0.19
  -4   2  12    1.83    0.16
   3  -2 -12    6.33    0.24
   3  -2 -12    6.55    0.23
   3  -2 -12    6.71    0.24
  -3   2  12    6.46    0.26
  -3   2  12    6.51    0.26
  -3   2  12    6.20    0.25
   2  -2 -12    3.65    0.16
   2  -2 -12    3.60    0.16
   2  -2 -12    3.35    0.15
  -2   2  12    3.64    0.17
  -2   2  12    3.31    0.14
  -2   2  12    3.59    0.14
  -2   2  12    3.41    0.16
  -2   2  12    3.44    0.16
   1  -2 -12    2.55    0.12
   1  -2 -12    2.62    0.12
   1  -2 -12    2.87    0.13
  -1   2  12    2.44    0.11
  -1   2  12    2.55    0.12
  -1   2  12    2.46    0.10
  -1   2  12    2.66    0.13
  -1   2  12    2.50    0.12
   0  -2 -12    0.62    0.07
   0  -2 -12    0.48    0.05
   0  -2 -12    0.55    0.06
   0  -2 -12    0.55    0.07
   0   2  12    0.54    0.06
   0   2  12    0.51    0.06
   0   2  12    0.60    0.07
   0   2  12    0.50    0.06
   0   2  12    0.51    0.06
   0   2  12    0.55    0.06
  -1  -2 -12    4.38    0.16
  -1  -2 -12    4.48    0.15
  -1  -2 -12    4.53    0.16
   1   2  12    4.28    0.16
   1   2  12    4.80    0.16
   1   2  12    4.32    0.16
   1   2  12    4.51    0.16
   1   2  12    4.40    0.16
   1   2  12    4.26    0.15
  -2  -2 -12    0.02    0.05
  -2  -2 -12    0.11    0.06
  -2  -2 -12    0.16    0.04
  -2  -2 -12    0.20    0.04
   2   2  12    0.12    0.05
   2   2  12    0.14    0.04
   2   2  12    0.07    0.04
   2   2  12    0.06    0.05
   2   2  12    0.06    0.04
  -3  -2 -12    1.31    0.13
  -3  -2 -12    1.37    0.13
   3   2  12    1.16    0.09
   3   2  12    1.38    0.09
   3   2  12    1.30    0.13
   3   2  12    1.41    0.12
   3   2  12    1.34    0.09
  -4  -2 -12    2.27    0.18
  -4  -2 -12    2.13    0.17
   4   2  12    2.03    0.16
   4   2  12    2.04    0.12
   4   2  12    2.02    0.18
  -5  -2 -12    0.22    0.12
  -5  -2 -12    0.21    0.11
   5   2  12    0.08    0.09
   5   2  12    0.15    0.07
   5   2  12    0.13    0.12
   4  -3 -12    0.65    0.11
   4  -3 -12    0.72    0.12
  -4   3  12    0.69    0.12
  -4   3  12    0.71    0.14
   3  -3 -12    0.13    0.08
   3  -3 -12    0.00    0.07
   3  -3 -12    0.07    0.07
  -3   3  12    0.08    0.07
  -3   3  12    0.08    0.07
   2  -3 -12    0.27    0.08
   2  -3 -12    0.23    0.07
   2  -3 -12    0.23    0.07
  -2   3  12    0.40    0.09
  -2   3  12    0.32    0.07
  -2   3  12    0.32    0.06
  -2   3  12    0.31    0.07
   1  -3 -12    4.32    0.18
   1  -3 -12    3.73    0.18
   1  -3 -12    4.24    0.17
  -1   3  12    4.14    0.17
  -1   3  12    3.86    0.18
  -1   3  12    3.61    0.16
   0  -3 -12    1.09    0.09
   0  -3 -12    1.08    0.10
   0  -3 -12    1.14    0.10
   0   3  12    1.11    0.08
   0   3  12    1.05    0.10
   0   3  12    1.11    0.09
   0   3  12    1.10    0.09
   0   3  12    0.94    0.09
  -1  -3 -12   11.68    0.34
  -1  -3 -12   12.37    0.33
  -1  -3 -12   12.38    0.33
   1   3  12   11.83    0.33
   1   3  12   11.42    0.33
   1   3  12   11.42    0.33
   1   3  12   12.43    0.34
   1   3  12   11.35    0.34
   1   3  12   12.24    0.34
  -2  -3 -12   37.01    0.89
  -2  -3 -12   36.20    0.85
   2   3  12   35.79    0.86
   2   3  12   36.45    0.87
   2   3  12   35.11    0.90
   2   3  12   37.07    0.87
   2   3  12   35.77    0.88
   2   3  12   35.71    0.85
  -3  -3 -12    4.01    0.20
   3   3  12    3.44    0.15
   3   3  12    3.90    0.20
   3   3  12    3.76    0.16
   3   3  12    3.49    0.15
   3   3  12    3.72    0.18
  -4  -3 -12    0.60    0.12
   4   3  12    0.75    0.11
   4   3  12    0.73    0.13
   4   3  12    0.65    0.08
  -5  -3 -12    1.08    0.17
   5   3  12    0.68    0.09
   5   3  12    0.57    0.12
   5   3  12    0.86    0.16
   3  -4 -12    0.71    0.12
  -3   4  12    0.56    0.11
   2  -4 -12    0.58    0.10
  -2   4  12    0.46    0.09
  -2   4  12    0.52    0.09
  -2   4  12    0.45    0.08
   1  -4 -12    0.07    0.07
   1  -4 -12    0.07    0.07
  -1   4  12    0.12    0.06
  -1   4  12    0.15    0.06
  -1   4  12    0.16    0.07
   0  -4 -12    0.91    0.10
   0  -4 -12    0.89    0.10
   0  -4 -12    0.75    0.10
   0   4  12    0.77    0.09
   0   4  12    0.81    0.09
   0   4  12    0.83    0.10
  -1  -4 -12    0.72    0.08
  -1  -4 -12    0.63    0.09
  -1  -4 -12    0.56    0.08
   1   4  12    0.57    0.08
   1   4  12    0.64    0.08
   1   4  12    0.55    0.09
   1   4  12    0.51    0.07
  -2  -4 -12    4.56    0.22
   2   4  12    4.54    0.20
   2   4  12    4.12    0.18
   2   4  12    4.71    0.19
   2   4  12    4.58    0.21
   2   4  12    4.90    0.20
   2   4  12    4.54    0.19
  -3  -4 -12    0.03    0.09
   3   4  12    0.01    0.05
   3   4  12    0.05    0.08
   3   4  12    0.03    0.05
   3   4  12    0.01    0.07
  -4  -4 -12    0.16    0.11
   4   4  12    0.18    0.06
   4   4  12    0.14    0.10
   4   4  12    0.18    0.10
  -5  -4 -12    0.16    0.13
   5   4  12    0.24    0.07
   5   4  12    0.26    0.11
   5   4  12    0.21    0.13
   3  -5 -12    5.78    0.28
  -3   5  12    5.69    0.29
   2  -5 -12    1.91    0.18
  -2   5  12    1.65    0.15
  -2   5  12    1.46    0.17
   1  -5 -12    0.10    0.08
  -1   5  12    0.02    0.08
   0  -5 -12    0.70    0.11
   0  -5 -12    0.76    0.11
   0  -5 -12    0.75    0.11
   0   5  12    0.57    0.10
  -1  -5 -12    5.21    0.23
  -1  -5 -12    4.86    0.20
   1   5  12    4.86    0.23
   1   5  12    4.93    0.21
   1   5  12    4.75    0.21
   1   5  12    4.75    0.21
   1   5  12    4.70    0.20
  -2  -5 -12    0.53    0.12
   2   5  12    0.64    0.10
   2   5  12    0.65    0.11
   2   5  12    0.60    0.09
   2   5  12    0.46    0.10
  -3  -5 -12   -0.02    0.10
   3   5  12    0.12    0.07
   3   5  12    0.10    0.10
   3   5  12    0.12    0.06
   3   5  12   -0.04    0.08
  -4  -5 -12   -0.06    0.11
   4   5  12   -0.06    0.10
   4   5  12    0.05    0.11
   4   5  12    0.00    0.06
   1  -6 -12    0.45    0.11
  -1   6  12    0.44    0.12
   0  -6 -12    1.88    0.17
   0   6  12    2.15    0.18
   0   6  12    2.40    0.20
  -1  -6 -12    0.16    0.11
   1   6  12    0.22    0.11
   1   6  12    0.17    0.09
  -2  -6 -12    4.33    0.27
   2   6  12    4.74    0.23
   2   6  12    4.99    0.23
   2   6  12    4.98    0.26
   2   6  12    4.76    0.24
  -3  -6 -12    5.99    0.33
   3   6  12    6.19    0.33
   3   6  12    5.60    0.25
   3   6  12    5.25    0.27
   3   6 -13    0.47    0.14
   3   6 -13    0.82    0.12
   2   6 -13    0.13    0.09
   2   6 -13    0.04    0.11
  -2  -6  13    0.32    0.12
  -2  -6  13    0.18    0.09
   1   6 -13    4.00    0.22
   1   6 -13    4.24    0.22
   1   6 -13    4.08    0.25
  -1  -6  13    4.28    0.28
  -1  -6  13    4.15    0.23
   0   6 -13    0.26    0.10
   0   6 -13    0.23    0.10
   0  -6  13    0.36    0.13
   0  -6  13    0.46    0.12
  -1   6 -13    1.26    0.16
   1  -6  13    1.28    0.19
   1  -6  13    1.23    0.14
   4   5 -13    1.84    0.14
   4   5 -13    1.58    0.18
   3   5 -13    1.53    0.14
   3   5 -13    1.69    0.18
   2   5 -13    0.35    0.09
   2   5 -13    0.35    0.08
   2   5 -13    0.47    0.11
  -2  -5  13    0.36    0.09
  -2  -5  13    0.36    0.11
   1   5 -13    0.37    0.09
   1   5 -13    0.21    0.08
   1   5 -13    0.32    0.09
   1   5 -13    0.33    0.09
  -1  -5  13    0.26    0.09
  -1  -5  13    0.27    0.11
   0   5 -13    0.27    0.08
   0   5 -13    0.18    0.08
   0  -5  13    0.20    0.08
   0  -5  13    0.11    0.06
   0  -5  13    0.14    0.10
  -1   5 -13    0.37    0.10
   1  -5  13    0.58    0.10
   1  -5  13    0.59    0.13
   1  -5  13    0.41    0.09
  -2   5 -13    0.38    0.10
   2  -5  13    0.44    0.10
   2  -5  13    0.62    0.15
   5   4 -13    9.34    0.42
   4   4 -13   -0.07    0.09
   4   4 -13   -0.03    0.05
   3   4 -13    2.89    0.20
   3   4 -13    2.88    0.15
   2   4 -13   -0.02    0.06
   2   4 -13    0.05    0.05
   2   4 -13    0.06    0.07
  -2  -4  13    0.11    0.08
  -2  -4  13    0.02    0.06
   1   4 -13    4.54    0.20
   1   4 -13    4.86    0.21
   1   4 -13    4.57    0.19
   1   4 -13    4.54    0.19
  -1  -4  13    4.08    0.19
  -1  -4  13    4.48    0.21
  -1  -4  13    4.41    0.22
   0   4 -13    5.37    0.22
   0   4 -13    5.24    0.21
   0   4 -13    5.08    0.21
   0   4 -13    5.00    0.21
   0  -4  13    5.28    0.20
   0  -4  13    4.99    0.21
   0  -4  13    4.89    0.19
   0  -4  13    4.98    0.24
  -1   4 -13    1.11    0.12
  -1   4 -13    0.96    0.11
   1  -4  13    0.97    0.11
   1  -4  13    0.91    0.10
   1  -4  13    1.13    0.14
   1  -4  13    0.90    0.10
  -2   4 -13    0.23    0.08
  -2   4 -13    0.18    0.08
   2  -4  13    0.29    0.08
   2  -4  13    0.35    0.11
  -3   4 -13    0.05    0.07
   3  -4  13    0.15    0.09
   3  -4  13    0.40    0.12
   5   3 -13    2.13    0.22
  -5  -3  13    1.80    0.21
   4   3 -13    0.53    0.12
  -4  -3  13    0.57    0.12
   3   3 -13    0.26    0.08
   3   3 -13    0.14    0.05
   2   3 -13    0.30    0.06
   2   3 -13    0.32    0.06
   2   3 -13    0.19    0.07
   2   3 -13    0.34    0.06
  -2  -3  13    0.24    0.08
  -2  -3  13    0.34    0.08
   1   3 -13   68.80    1.60
   1   3 -13   71.83    1.62
   1   3 -13   68.94    1.60
   1   3 -13   70.96    1.60
  -1  -3  13   68.75    1.57
  -1  -3  13   69.78    1.61
  -1  -3  13   69.73    1.60
  -1  -3  13   68.65    1.62
   0   3 -13   77.26    1.81
   0   3 -13   79.54    1.81
   0   3 -13   81.17    1.82
   0   3 -13   79.48    1.80
   0  -3  13   78.74    1.80
   0  -3  13   80.81    1.81
   0  -3  13   77.39    1.80
   0  -3  13   77.13    1.83
  -1   3 -13    0.61    0.08
  -1   3 -13    0.53    0.10
  -1   3 -13    0.56    0.08
   1  -3  13    0.67    0.09
   1  -3  13    0.65    0.10
   1  -3  13    0.68    0.09
   1  -3  13    0.73    0.09
  -2   3 -13    2.33    0.14
  -2   3 -13    2.46    0.15
  -2   3 -13    2.52    0.16
   2  -3  13    2.27    0.18
   2  -3  13    2.30    0.14
   2  -3  13    2.59    0.14
   2  -3  13    2.37    0.14
  -3   3 -13    0.26    0.10
  -3   3 -13    0.21    0.06
   3  -3  13    0.14    0.07
   3  -3  13    0.36    0.11
  -4   3 -13    1.08    0.16
  -4   3 -13    1.29    0.18
   4  -3  13    1.23    0.19
   4  -3  13    1.20    0.14
  -5  -2  13    0.51    0.13
  -5  -2  13    0.43    0.13
   4   2 -13    0.15    0.05
  -4  -2  13    0.13    0.09
  -4  -2  13    0.19    0.09
   3   2 -13    0.73    0.07
  -3  -2  13    0.74    0.11
   2   2 -13   12.80    0.34
   2   2 -13   12.73    0.34
   2   2 -13   12.69    0.34
  -2  -2  13   12.93    0.35
  -2  -2  13   13.15    0.38
  -2  -2  13   13.03    0.36
   1   2 -13    0.97    0.08
   1   2 -13    1.13    0.09
   1   2 -13    0.95    0.08
   1   2 -13    0.95    0.08
  -1  -2  13    0.99    0.09
  -1  -2  13    0.97    0.09
  -1  -2  13    1.00    0.07
  -1  -2  13    0.88    0.06
  -1  -2  13    1.16    0.07
   0   2 -13    0.54    0.06
   0   2 -13    0.59    0.07
   0   2 -13    0.58    0.07
   0   2 -13    0.46    0.06
   0  -2  13    0.51    0.07
   0  -2  13    0.50    0.06
   0  -2  13    0.49    0.07
   0  -2  13    0.56    0.06
  -1   2 -13    3.27    0.14
  -1   2 -13    3.18    0.14
  -1   2 -13    2.87    0.20
  -1   2 -13    3.20    0.12
   1  -2  13    3.36    0.17
   1  -2  13    3.12    0.14
   1  -2  13    3.55    0.15
   1  -2  13    3.20    0.14
  -2   2 -13    6.71    0.23
  -2   2 -13    7.29    0.26
  -2   2 -13    6.82    0.23
   2  -2  13    7.14    0.24
   2  -2  13    7.07    0.23
   2  -2  13    7.15    0.24
   2  -2  13    6.53    0.26
   2  -2  13    6.88    0.24
  -3   2 -13    2.42    0.13
  -3   2 -13    2.59    0.18
   3  -2  13    2.49    0.19
   3  -2  13    2.40    0.14
   3  -2  13    2.56    0.15
   3  -2  13    2.47    0.15
   3  -2  13    2.59    0.15
  -4   2 -13    4.58    0.26
  -4   2 -13    4.47    0.25
   4  -2  13    4.38    0.21
   4  -2  13    4.07    0.26
   4  -2  13    4.28    0.22
  -5   2 -13    7.42    0.35
  -5   2 -13    7.75    0.37
   5  -2  13    5.96    0.30
   5  -2  13    6.68    0.30
   5  -2  13    7.27    0.37
   5   1 -13    0.10    0.05
  -5  -1  13   -0.01    0.10
  -5  -1  13    0.06    0.10
   4   1 -13    0.80    0.07
  -4  -1  13    0.94    0.13
  -4  -1  13    0.81    0.12
   3   1 -13    6.68    0.21
  -3  -1  13    6.96    0.26
  -3  -1  13    7.10    0.27
   2   1 -13    1.79    0.09
   2   1 -13    1.70    0.09
   2   1 -13    1.58    0.09
  -2  -1  13    1.94    0.11
  -2  -1  13    1.60    0.11
   1   1 -13    0.80    0.07
   1   1 -13    0.68    0.07
   1   1 -13    0.69    0.07
  -1  -1  13    0.62    0.07
  -1  -1  13    0.67    0.06
  -1  -1  13    0.63    0.07
  -1  -1  13    0.69    0.06
   0   1 -13   16.17    0.42
   0   1 -13   16.72    0.42
   0   1 -13   16.15    0.42
   0  -1  13   16.61    0.41
   0  -1  13   16.54    0.41
   0  -1  13   15.99    0.42
   0  -1  13   15.56    0.42
   0  -1  13   16.09    0.41
  -1   1 -13    5.55    0.16
  -1   1 -13    5.40    0.18
  -1   1 -13    5.24    0.18
  -1   1 -13    5.60    0.19
   1  -1  13    5.83    0.19
   1  -1  13    5.39    0.18
   1  -1  13    5.40    0.18
   1  -1  13    5.71    0.20
   1  -1  13    5.34    0.19
  -2   1 -13    3.25    0.14
  -2   1 -13    3.14    0.17
  -2   1 -13    3.49    0.14
   2  -1  13    3.45    0.17
   2  -1  13    3.57    0.15
   2  -1  13    3.66    0.15
   2  -1  13    3.43    0.15
   2  -1  13    3.67    0.16
  -3   1 -13    0.50    0.09
  -3   1 -13    0.33    0.09
  -3   1 -13    0.33    0.06
   3  -1  13    0.48    0.10
   3  -1  13    0.55    0.09
   3  -1  13    0.36    0.07
   3  -1  13    0.36    0.07
  -4   1 -13   -0.02    0.08
  -4   1 -13   -0.04    0.09
   4  -1  13    0.00    0.05
   4  -1  13    0.04    0.05
   4  -1  13   -0.06    0.09
   4  -1  13    0.02    0.05
  -5   1 -13   -0.02    0.11
  -5   1 -13    0.01    0.09
   5  -1  13   -0.12    0.11
   5  -1  13    0.03    0.07
   5   0 -13    0.21    0.07
  -5   0  13    0.23    0.11
  -5   0  13    0.15    0.12
   4   0 -13    0.38    0.07
  -4   0  13    0.53    0.11
  -4   0  13    0.60    0.12
   3   0 -13    4.51    0.17
   3   0 -13    4.87    0.17
  -3   0  13    5.00    0.22
  -3   0  13    4.81    0.21
   2   0 -13    0.10    0.04
   2   0 -13    0.16    0.05
   2   0 -13    0.08    0.04
  -2   0  13    0.18    0.05
  -2   0  13    0.11    0.05
   1   0 -13   73.70    1.71
   1   0 -13   75.16    1.71
   1   0 -13   76.89    1.71
  -1   0  13   77.19    1.70
  -1   0  13   78.13    1.70
  -1   0  13   75.61    1.70
  -1   0  13   73.19    1.72
   0   0 -13   14.14    0.37
   0   0 -13   14.66    0.37
   0   0 -13   14.60    0.37
   0   0  13   14.48    0.37
   0   0  13   14.29    0.36
   0   0  13   13.79    0.36
   0   0  13   13.83    0.37
   0   0  13   13.99    0.37
  -1   0 -13   28.53    0.70
  -1   0 -13   30.62    0.70
  -1   0 -13   29.96    0.70
   1   0  13   29.67    0.72
   1   0  13   29.88    0.70
   1   0  13   28.51    0.70
   1   0  13   29.28    0.71
   1   0  13   28.60    0.70
  -2   0 -13    0.32    0.05
  -2   0 -13    0.29    0.05
   2   0  13    0.23    0.05
   2   0  13    0.25    0.05
   2   0  13    0.38    0.08
   2   0  13    0.25    0.06
   2   0  13    0.27    0.05
  -3   0 -13    3.22    0.16
  -3   0 -13    3.21    0.18
   3   0  13    3.15    0.14
   3   0  13    3.26    0.17
   3   0  13    2.91    0.14
   3   0  13    2.99    0.15
   3   0  13    3.00    0.18
  -4   0 -13    0.51    0.11
  -4   0 -13    0.49    0.10
   4   0  13    0.36    0.07
   4   0  13    0.52    0.08
   4   0  13    0.43    0.12
   4   0  13    0.37    0.09
  -5   0 -13    0.18    0.12
   5   0  13    0.18    0.12
   5   0  13    0.17    0.08
   5  -1 -13    2.51    0.16
  -5   1  13    2.20    0.22
  -5   1  13    2.24    0.22
   4  -1 -13    0.11    0.07
  -4   1  13    0.16    0.09
  -4   1  13    0.00    0.08
   3  -1 -13    1.20    0.11
   3  -1 -13    1.42    0.11
   3  -1 -13    1.23    0.11
  -3   1  13    1.32    0.12
  -3   1  13    1.18    0.13
  -3   1  13    1.16    0.12
   2  -1 -13    2.15    0.12
   2  -1 -13    2.22    0.12
   2  -1 -13    2.09    0.12
  -2   1  13    2.26    0.10
  -2   1  13    2.27    0.13
  -2   1  13    2.19    0.12
  -2   1  13    2.14    0.10
   1  -1 -13    9.80    0.28
   1  -1 -13    9.86    0.28
   1  -1 -13    9.55    0.28
  -1   1  13    9.69    0.28
  -1   1  13    9.79    0.27
  -1   1  13    9.31    0.27
  -1   1  13    9.62    0.27
  -1   1  13    9.54    0.26
   0  -1 -13    5.66    0.18
   0  -1 -13    5.46    0.18
   0  -1 -13    5.31    0.18
   0   1  13    5.49    0.18
   0   1  13    5.37    0.17
   0   1  13    5.50    0.17
   0   1  13    5.41    0.18
   0   1  13    5.44    0.18
   0   1  13    5.54    0.18
  -1  -1 -13    0.74    0.08
  -1  -1 -13    0.75    0.07
  -1  -1 -13    0.83    0.07
  -1  -1 -13    0.71    0.07
   1   1  13    0.82    0.06
   1   1  13    0.82    0.07
   1   1  13    0.78    0.07
   1   1  13    0.73    0.07
   1   1  13    0.75    0.08
   1   1  13    0.61    0.07
  -2  -1 -13    0.88    0.09
  -2  -1 -13    0.77    0.07
  -2  -1 -13    0.70    0.07
  -2  -1 -13    0.55    0.06
   2   1  13    0.79    0.08
   2   1  13    0.64    0.08
   2   1  13    0.70    0.07
   2   1  13    0.55    0.06
   2   1  13    0.53    0.07
  -3  -1 -13    0.05    0.07
  -3  -1 -13    0.10    0.07
   3   1  13    0.03    0.05
   3   1  13    0.10    0.07
   3   1  13    0.02    0.04
   3   1  13    0.22    0.07
   3   1  13    0.03    0.05
  -4  -1 -13   12.03    0.41
  -4  -1 -13   12.40    0.41
   4   1  13   12.06    0.42
   4   1  13   10.63    0.34
   4   1  13   11.74    0.37
   4   1  13   11.75    0.35
  -5  -1 -13    0.06    0.10
   5   1  13    0.12    0.12
   4  -2 -13    0.46    0.09
  -4   2  13    0.31    0.11
  -4   2  13    0.29    0.09
  -4   2  13    0.29    0.10
   3  -2 -13    1.62    0.13
   3  -2 -13    1.60    0.13
   3  -2 -13    1.47    0.13
  -3   2  13    1.53    0.14
  -3   2  13    1.61    0.14
  -3   2  13    1.37    0.14
   2  -2 -13    2.41    0.14
   2  -2 -13    2.45    0.14
   2  -2 -13    2.34    0.13
  -2   2  13    2.29    0.14
  -2   2  13    2.32    0.12
  -2   2  13    2.39    0.12
  -2   2  13    2.33    0.13
   1  -2 -13   10.87    0.31
   1  -2 -13   11.08    0.32
   1  -2 -13   11.06    0.31
  -1   2  13   10.75    0.32
  -1   2  13   10.57    0.30
  -1   2  13   10.32    0.30
  -1   2  13   10.38    0.28
  -1   2  13   10.89    0.30
   0  -2 -13    3.30    0.14
   0  -2 -13    3.53    0.14
   0  -2 -13    3.43    0.12
   0  -2 -13    3.53    0.14
   0   2  13    3.64    0.14
   0   2  13    3.39    0.14
   0   2  13    3.47    0.13
   0   2  13    3.26    0.14
   0   2  13    3.44    0.12
   0   2  13    3.17    0.14
  -1  -2 -13    1.67    0.10
  -1  -2 -13    1.56    0.09
  -1  -2 -13    1.68    0.10
   1   2  13    1.72    0.10
   1   2  13    1.71    0.10
   1   2  13    1.73    0.10
   1   2  13    1.64    0.09
   1   2  13    1.66    0.10
   1   2  13    1.73    0.10
  -2  -2 -13    0.25    0.06
  -2  -2 -13    0.31    0.07
  -2  -2 -13    0.37    0.05
  -2  -2 -13    0.28    0.05
   2   2  13    0.27    0.05
   2   2  13    0.23    0.07
   2   2  13    0.29    0.06
   2   2  13    0.30    0.05
   2   2  13    0.18    0.05
  -3  -2 -13    1.10    0.11
  -3  -2 -13    1.22    0.13
   3   2  13    0.93    0.09
   3   2  13    1.00    0.09
   3   2  13    1.08    0.12
   3   2  13    1.16    0.09
   3   2  13    1.08    0.11
  -4  -2 -13    3.59    0.21
  -4  -2 -13    3.86    0.22
   4   2  13    3.70    0.16
   4   2  13    3.54    0.20
   4   2  13    3.37    0.22
  -5  -2 -13    0.06    0.10
  -5  -2 -13   -0.02    0.11
   5   2  13   -0.09    0.09
   5   2  13    0.01    0.12
   5   2  13    0.08    0.07
   4  -3 -13    0.29    0.10
   4  -3 -13    0.01    0.09
  -4   3  13    0.18    0.10
  -4   3  13    0.24    0.10
   3  -3 -13    1.90    0.15
   3  -3 -13    2.25    0.17
  -3   3  13    2.13    0.16
  -3   3  13    1.99    0.16
   2  -3 -13    2.67    0.16
   2  -3 -13    2.59    0.16
   2  -3 -13    2.80    0.16
  -2   3  13    2.69    0.14
  -2   3  13    2.60    0.14
  -2   3  13    2.51    0.16
   1  -3 -13   22.48    0.58
   1  -3 -13   22.73    0.58
   1  -3 -13   21.80    0.68
  -1   3  13   22.50    0.58
  -1   3  13   22.54    0.58
  -1   3  13   22.21    0.59
   0  -3 -13   27.90    0.69
   0  -3 -13   27.65    0.69
   0  -3 -13   27.10    0.68
   0   3  13   27.41    0.69
   0   3  13   28.09    0.69
   0   3  13   28.66    0.67
   0   3  13   28.09    0.70
  -1  -3 -13    8.74    0.27
  -1  -3 -13    9.13    0.27
  -1  -3 -13    8.52    0.27
   1   3  13    8.82    0.27
   1   3  13    8.52    0.27
   1   3  13    9.18    0.27
   1   3  13    8.67    0.27
   1   3  13    8.70    0.27
   1   3  13    8.77    0.27
  -2  -3 -13    0.14    0.07
  -2  -3 -13    0.14    0.05
   2   3  13    0.07    0.05
   2   3  13    0.27    0.06
   2   3  13    0.21    0.07
   2   3  13    0.11    0.05
   2   3  13    0.18    0.06
  -3  -3 -13    7.56    0.29
   3   3  13    7.70    0.27
   3   3  13    7.49    0.25
   3   3  13    7.39    0.24
   3   3  13    7.51    0.30
   3   3  13    7.87    0.25
  -4  -3 -13    0.54    0.12
   4   3  13    0.53    0.08
   4   3  13    0.57    0.12
   4   3  13    0.34    0.10
  -5  -3 -13    0.36    0.14
   5   3  13    0.15    0.13
   5   3  13    0.29    0.12
   5   3  13    0.32    0.07
   3  -4 -13    1.06    0.13
  -3   4  13    0.85    0.13
   2  -4 -13    1.40    0.14
  -2   4  13    1.40    0.15
  -2   4  13    1.36    0.13
  -2   4  13    1.43    0.14
   1  -4 -13    0.63    0.10
   1  -4 -13    0.83    0.11
  -1   4  13    0.78    0.11
  -1   4  13    0.71    0.09
  -1   4  13    0.69    0.09
   0  -4 -13   -0.06    0.06
   0  -4 -13    0.01    0.06
   0  -4 -13    0.10    0.08
   0   4  13    0.04    0.06
   0   4  13    0.09    0.05
   0   4  13    0.14    0.06
  -1  -4 -13    1.25    0.12
  -1  -4 -13    1.22    0.11
  -1  -4 -13    1.17    0.10
   1   4  13    1.38    0.11
   1   4  13    1.29    0.12
   1   4  13    1.18    0.11
   1   4  13    1.30    0.11
   1   4  13    1.14    0.11
  -2  -4 -13    9.45    0.32
   2   4  13    8.52    0.30
   2   4  13    9.23    0.30
   2   4  13    9.31    0.29
   2   4  13    9.08    0.30
   2   4  13    9.48    0.30
   2   4  13    8.83    0.32
  -3  -4 -13    0.10    0.09
   3   4  13    0.05    0.06
   3   4  13   -0.03    0.07
   3   4  13    0.01    0.08
   3   4  13    0.02    0.06
   3   4  13   -0.02    0.06
  -4  -4 -13    0.24    0.12
   4   4  13    0.13    0.10
   4   4  13    0.06    0.09
   4   4  13    0.12    0.07
  -5  -4 -13    3.48    0.27
   5   4  13    3.93    0.25
   5   4  13    3.74    0.19
   5   4  13    4.00    0.30
   2  -5 -13    1.07    0.14
  -2   5  13    0.88    0.14
  -2   5  13    1.11    0.13
   1  -5 -13   -0.02    0.07
  -1   5  13    0.02    0.07
  -1   5  13    0.04    0.08
   0  -5 -13    0.14    0.08
   0  -5 -13    0.18    0.08
   0   5  13    0.14    0.09
  -1  -5 -13    3.87    0.21
  -1  -5 -13    3.99    0.19
   1   5  13    3.96    0.21
   1   5  13    4.07    0.27
   1   5  13    4.00    0.28
   1   5  13    3.85    0.19
  -2  -5 -13    0.49    0.11
   2   5  13    0.43    0.10
   2   5  13    0.45    0.09
   2   5  13    0.37    0.10
   2   5  13    0.47    0.09
   2   5  13    0.44    0.09
  -3  -5 -13    0.21    0.11
   3   5  13    0.53    0.13
   3   5  13    0.43    0.09
   3   5  13    0.44    0.11
  -4  -5 -13    0.12    0.12
   4   5  13   -0.12    0.09
   4   5  13    0.03    0.07
   4   5  13    0.08    0.11
   1  -6 -13    3.67    0.23
  -1   6  13    4.28    0.26
  -1   6  13    4.09    0.23
   0  -6 -13   -0.04    0.08
   0   6  13   -0.06    0.09
  -1  -6 -13    0.45    0.13
   1   6  13    0.46    0.12
  -2  -6 -13    0.22    0.12
   2   6  13    0.31    0.10
   2   6  13    0.31    0.09
   2   6  13    0.37    0.11
  -3  -6 -13    2.77    0.26
   3   6  13    3.29    0.26
   3   6  13    2.89    0.19
   3   6  13    2.42    0.21
   3   6 -14   25.61    0.69
   3   6 -14   24.09    0.76
   2   6 -14    4.46    0.28
   2   6 -14    4.45    0.24
  -2  -6  14    5.08    0.30
   1   6 -14    0.91    0.13
   1   6 -14    1.21    0.14
   1   6 -14    1.30    0.16
  -1  -6  14    1.05    0.14
  -1  -6  14    1.32    0.18
   0   6 -14    0.17    0.10
   0   6 -14    0.09    0.09
   0  -6  14    0.10    0.10
   0  -6  14    0.33    0.13
  -1   6 -14    0.05    0.10
   1  -6  14    0.00    0.11
   1  -6  14   -0.01    0.07
   4   5 -14    2.14    0.14
   4   5 -14    2.20    0.22
   3   5 -14    0.11    0.10
   3   5 -14    0.00    0.07
   2   5 -14    1.79    0.15
   2   5 -14    1.77    0.17
   2   5 -14    1.68    0.13
  -2  -5  14    1.86    0.19
   1   5 -14    0.29    0.09
   1   5 -14    0.39    0.09
   1   5 -14    0.35    0.09
  -1  -5  14    0.33    0.09
  -1  -5  14    0.44    0.11
   0   5 -14    0.74    0.11
   0   5 -14    0.81    0.11
   0  -5  14    0.79    0.11
   0  -5  14    0.64    0.09
   0  -5  14    0.80    0.14
  -1   5 -14    5.46    0.26
   1  -5  14    5.74    0.29
   1  -5  14    5.42    0.24
   1  -5  14    5.27    0.24
  -2   5 -14    9.91    0.37
   2  -5  14   10.00    0.36
   2  -5  14   10.59    0.42
   4   4 -14    0.09    0.06
   4   4 -14   -0.05    0.10
   3   4 -14    0.56    0.12
   3   4 -14    0.78    0.09
   2   4 -14    0.02    0.05
   2   4 -14   -0.03    0.05
   2   4 -14    0.02    0.07
  -2  -4  14    0.04    0.07
   1   4 -14    0.03    0.06
   1   4 -14    0.00    0.06
   1   4 -14    0.04    0.07
   1   4 -14    0.04    0.06
  -1  -4  14    0.02    0.08
  -1  -4  14   -0.01    0.07
  -1  -4  14    0.00    0.05
   0   4 -14    6.34    0.23
   0   4 -14    6.05    0.24
   0   4 -14    6.18    0.24
   0   4 -14    6.17    0.24
   0  -4  14    6.16    0.27
   0  -4  14    6.28    0.24
   0  -4  14    6.16    0.22
   0  -4  14    6.02    0.22
  -1   4 -14    0.03    0.06
  -1   4 -14    0.08    0.07
   1  -4  14    0.04    0.06
   1  -4  14    0.08    0.07
   1  -4  14   -0.02    0.06
   1  -4  14    0.16    0.09
  -2   4 -14    0.53    0.10
  -2   4 -14    0.55    0.17
   2  -4  14    0.60    0.10
   2  -4  14    0.63    0.13
  -3   4 -14    0.75    0.10
   3  -4  14    1.28    0.18
   3  -4  14    1.17    0.14
   5   3 -14    1.04    0.17
  -5  -3  14    1.20    0.17
   4   3 -14    4.14    0.16
   4   3 -14    4.51    0.25
  -4  -3  14    3.65    0.24
   3   3 -14    1.28    0.10
   3   3 -14    1.51    0.14
   2   3 -14    8.79    0.30
   2   3 -14    8.76    0.26
   2   3 -14    8.50    0.27
   2   3 -14    8.53    0.26
  -2  -3  14    8.69    0.29
  -2  -3  14    8.74    0.29
   1   3 -14   27.88    0.70
   1   3 -14   27.71    0.69
   1   3 -14   28.09    0.69
   1   3 -14   28.09    0.69
  -1  -3  14   27.82    0.67
  -1  -3  14   27.34    0.69
  -1  -3  14   28.77    0.72
  -1  -3  14   26.55    0.70
   0   3 -14    5.33    0.20
   0   3 -14    5.09    0.21
   0   3 -14    5.50    0.21
   0   3 -14    5.66    0.22
   0  -3  14    5.64    0.23
   0  -3  14    5.78    0.20
   0  -3  14    5.92    0.22
   0  -3  14    5.20    0.20
  -1   3 -14    4.92    0.20
  -1   3 -14    4.80    0.20
   1  -3  14    4.96    0.23
   1  -3  14    5.15    0.20
   1  -3  14    5.01    0.20
   1  -3  14    4.64    0.19
  -2   3 -14    0.98    0.12
  -2   3 -14    0.78    0.10
  -2   3 -14    0.73    0.09
   2  -3  14    0.83    0.10
   2  -3  14    0.95    0.13
   2  -3  14    1.06    0.10
   2  -3  14    1.06    0.11
  -3   3 -14    1.75    0.17
  -3   3 -14    1.47    0.13
   3  -3  14    1.71    0.19
   3  -3  14    1.55    0.15
  -4   3 -14    0.05    0.10
  -4   3 -14    0.03    0.11
   4  -3  14    0.04    0.08
   4  -3  14    0.13    0.12
  -5  -2  14    0.00    0.09
  -5  -2  14    0.05    0.09
   4   2 -14    0.17    0.05
  -4  -2  14    0.32    0.10
   3   2 -14    0.44    0.06
  -3  -2  14    0.54    0.10
   2   2 -14   15.21    0.40
   2   2 -14   15.29    0.40
   2   2 -14   15.13    0.40
  -2  -2  14   15.65    0.42
   1   2 -14    0.19    0.06
   1   2 -14    0.20    0.05
   1   2 -14    0.15    0.05
   1   2 -14    0.23    0.05
  -1  -2  14    0.17    0.06
  -1  -2  14    0.19    0.04
  -1  -2  14    0.12    0.06
  -1  -2  14    0.11    0.04
   0   2 -14    7.57    0.24
   0   2 -14    7.44    0.22
   0   2 -14    7.16    0.23
   0   2 -14    7.30    0.23
   0  -2  14    7.24    0.23
   0  -2  14    7.15    0.23
   0  -2  14    7.38    0.25
   0  -2  14    7.14    0.23
  -1   2 -14   11.17    0.33
  -1   2 -14   11.29    0.33
   1  -2  14   11.34    0.33
   1  -2  14   11.61    0.35
   1  -2  14   11.02    0.32
   1  -2  14   11.79    0.33
  -2   2 -14    0.52    0.09
  -2   2 -14    0.34    0.07
  -2   2 -14    0.49    0.08
   2  -2  14    0.42    0.07
   2  -2  14    0.52    0.08
   2  -2  14    0.52    0.07
   2  -2  14    0.31    0.09
   2  -2  14    0.42    0.08
  -3   2 -14    4.55    0.23
  -3   2 -14    4.27    0.18
   3  -2  14    4.44    0.24
   3  -2  14    4.84    0.21
   3  -2  14    4.61    0.20
   3  -2  14    4.47    0.19
   3  -2  14    4.25    0.20
  -4   2 -14    1.27    0.17
  -4   2 -14    1.01    0.15
   4  -2  14    0.87    0.12
   4  -2  14    1.17    0.17
   4  -2  14    1.02    0.12
   5   1 -14    0.11    0.06
  -5  -1  14    0.14    0.10
  -5  -1  14    0.07    0.11
   4   1 -14    0.40    0.06
  -4  -1  14    0.27    0.10
  -4  -1  14    0.28    0.10
   3   1 -14   20.05    0.50
  -3  -1  14   20.19    0.56
   2   1 -14    0.00    0.04
   2   1 -14    0.05    0.04
   2   1 -14    0.07    0.04
  -2  -1  14    0.00    0.05
  -2  -1  14    0.03    0.04
   1   1 -14    3.44    0.13
   1   1 -14    3.45    0.14
   1   1 -14    3.35    0.13
  -1  -1  14    3.44    0.14
  -1  -1  14    3.45    0.13
  -1  -1  14    3.40    0.12
  -1  -1  14    3.41    0.12
   0   1 -14   12.02    0.32
   0   1 -14   11.71    0.32
   0   1 -14   11.29    0.32
   0  -1  14   11.77    0.32
   0  -1  14   11.81    0.32
   0  -1  14   11.68    0.32
   0  -1  14   11.70    0.32
  -1   1 -14   15.22    0.41
  -1   1 -14   15.87    0.41
  -1   1 -14   15.35    0.38
  -1   1 -14   15.11    0.41
   1  -1  14   15.53    0.41
   1  -1  14   15.47    0.41
   1  -1  14   15.50    0.41
   1  -1  14   14.84    0.40
   1  -1  14   15.20    0.42
  -2   1 -14    2.97    0.13
  -2   1 -14    2.77    0.13
   2  -1  14    2.92    0.14
   2  -1  14    2.73    0.15
   2  -1  14    2.82    0.16
   2  -1  14    2.71    0.13
   2  -1  14    2.66    0.14
  -3   1 -14    0.03    0.07
  -3   1 -14    0.08    0.07
  -3   1 -14    0.02    0.04
   3  -1  14    0.02    0.08
   3  -1  14    0.03    0.05
   3  -1  14    0.02    0.05
   3  -1  14   -0.01    0.06
  -4   1 -14    0.64    0.12
  -4   1 -14    0.56    0.13
   4  -1  14    0.66    0.10
   4  -1  14    0.67    0.09
   4  -1  14    0.48    0.09
   4  -1  14    0.66    0.14
  -5   1 -14    0.07    0.10
  -5   1 -14   -0.02    0.11
   5  -1  14    0.16    0.13
   5  -1  14    0.12    0.08
   5   0 -14    0.14    0.07
  -5   0  14    0.10    0.11
  -5   0  14    0.20    0.11
   4   0 -14   14.77    0.41
  -4   0  14   15.23    0.48
  -4   0  14   15.03    0.48
   3   0 -14   30.51    0.76
   3   0 -14   31.44    0.76
  -3   0  14   32.12    0.81
  -3   0  14   31.70    0.82
   2   0 -14   27.24    0.66
   2   0 -14   27.49    0.66
   2   0 -14   27.01    0.66
  -2   0  14   25.71    0.68
  -2   0  14   27.69    0.65
   1   0 -14   12.73    0.35
   1   0 -14   13.22    0.35
   1   0 -14   13.14    0.35
  -1   0  14   12.64    0.36
  -1   0  14   13.39    0.35
  -1   0  14   13.51    0.34
  -1   0  14   13.62    0.34
   0   0 -14   18.56    0.47
   0   0 -14   18.96    0.47
   0   0 -14   18.84    0.47
   0   0  14   19.08    0.47
   0   0  14   18.62    0.47
   0   0  14   18.77    0.47
   0   0  14   18.28    0.46
   0   0  14   18.65    0.47
  -1   0 -14    0.13    0.04
  -1   0 -14    0.09    0.04
  -1   0 -14    0.11    0.04
   1   0  14    0.11    0.04
   1   0  14    0.21    0.06
   1   0  14    0.03    0.04
   1   0  14    0.18    0.05
   1   0  14    0.15    0.05
  -2   0 -14    0.23    0.05
  -2   0 -14    0.19    0.05
   2   0  14    0.17    0.06
   2   0  14    0.17    0.05
   2   0  14    0.13    0.07
   2   0  14    0.25    0.05
   2   0  14    0.27    0.05
  -3   0 -14    2.09    0.14
  -3   0 -14    2.35    0.16
   3   0  14    2.18    0.15
   3   0  14    1.93    0.13
   3   0  14    1.89    0.12
   3   0  14    1.98    0.12
   3   0  14    1.80    0.16
  -4   0 -14    0.39    0.09
  -4   0 -14    0.39    0.11
   4   0  14    0.40    0.10
   4   0  14    0.42    0.12
   4   0  14    0.30    0.07
   4   0  14    0.57    0.08
   4   0  14    0.37    0.07
  -5   0 -14    0.09    0.11
   5   0  14    0.16    0.08
   5   0  14    0.09    0.12
   5  -1 -14    2.89    0.17
  -5   1  14    2.77    0.24
  -5   1  14    2.55    0.24
   4  -1 -14   -0.03    0.06
  -4   1  14    0.02    0.09
  -4   1  14   -0.05    0.07
   3  -1 -14    0.36    0.08
   3  -1 -14    0.33    0.07
   3  -1 -14    0.40    0.07
  -3   1  14    0.38    0.09
  -3   1  14    0.49    0.09
  -3   1  14    0.37    0.08
   2  -1 -14    6.79    0.22
   2  -1 -14    6.78    0.22
   2  -1 -14    6.66    0.22
  -2   1  14    6.93    0.20
  -2   1  14    6.70    0.23
  -2   1  14    6.66    0.24
   1  -1 -14    8.95    0.27
   1  -1 -14    9.11    0.27
   1  -1 -14    9.47    0.28
  -1   1  14    9.23    0.25
  -1   1  14    9.00    0.27
  -1   1  14    9.02    0.26
  -1   1  14    9.49    0.26
  -1   1  14    9.01    0.26
   0  -1 -14    7.45    0.23
   0  -1 -14    7.88    0.23
   0  -1 -14    7.26    0.23
   0   1  14    7.53    0.23
   0   1  14    7.54    0.21
   0   1  14    7.50    0.23
   0   1  14    7.64    0.23
   0   1  14    7.51    0.22
   0   1  14    7.50    0.22
  -1  -1 -14    0.86    0.08
  -1  -1 -14    0.92    0.08
  -1  -1 -14    0.92    0.07
   1   1  14    1.02    0.08
   1   1  14    1.03    0.08
   1   1  14    0.98    0.09
   1   1  14    0.91    0.06
   1   1  14    1.00    0.08
   1   1  14    0.88    0.08
  -2  -1 -14    1.09    0.10
  -2  -1 -14    1.09    0.08
  -2  -1 -14    0.99    0.08
   2   1  14    1.08    0.10
   2   1  14    0.98    0.08
   2   1  14    1.00    0.09
   2   1  14    0.97    0.09
   2   1  14    1.04    0.11
  -3  -1 -14   21.21    0.60
  -3  -1 -14   22.66    0.59
   3   1  14   21.83    0.57
   3   1  14   21.13    0.55
   3   1  14   22.16    0.56
   3   1  14   21.90    0.56
   3   1  14   21.66    0.61
  -4  -1 -14    2.58    0.20
  -4  -1 -14    2.69    0.20
   4   1  14    2.44    0.14
   4   1  14    2.65    0.15
   4   1  14    2.83    0.22
   4   1  14    2.73    0.18
  -5  -1 -14    3.64    0.25
   5   1  14    3.77    0.28
   4  -2 -14    0.83    0.12
  -4   2  14    0.95    0.13
  -4   2  14    0.95    0.14
  -4   2  14    0.91    0.14
   3  -2 -14    0.70    0.10
   3  -2 -14    0.59    0.09
   3  -2 -14    0.42    0.08
  -3   2  14    0.40    0.09
  -3   2  14    0.43    0.09
  -3   2  14    0.45    0.09
   2  -2 -14    4.22    0.18
   2  -2 -14    3.91    0.17
   2  -2 -14    3.66    0.17
  -2   2  14    3.81    0.17
  -2   2  14    3.69    0.18
  -2   2  14    4.12    0.16
  -2   2  14    3.58    0.18
   1  -2 -14    0.91    0.09
   1  -2 -14    1.01    0.10
   1  -2 -14    1.09    0.11
  -1   2  14    1.11    0.09
  -1   2  14    1.10    0.10
  -1   2  14    0.91    0.08
  -1   2  14    0.80    0.08
  -1   2  14    1.02    0.09
   0  -2 -14    0.03    0.04
   0  -2 -14    0.01    0.04
   0  -2 -14    0.07    0.05
   0   2  14    0.01    0.03
   0   2  14   -0.06    0.04
   0   2  14    0.02    0.04
   0   2  14    0.05    0.04
   0   2  14    0.02    0.04
   0   2  14   -0.01    0.04
  -1  -2 -14    6.93    0.22
  -1  -2 -14    6.94    0.22
  -1  -2 -14    6.48    0.21
   1   2  14    6.89    0.22
   1   2  14    6.70    0.22
   1   2  14    6.54    0.22
   1   2  14    7.10    0.22
   1   2  14    6.89    0.22
   1   2  14    6.79    0.21
  -2  -2 -14   -0.04    0.04
  -2  -2 -14   -0.02    0.04
  -2  -2 -14    0.04    0.06
   2   2  14    0.06    0.06
   2   2  14    0.03    0.04
   2   2  14    0.00    0.04
   2   2  14    0.04    0.05
   2   2  14    0.03    0.05
  -3  -2 -14    1.92    0.15
  -3  -2 -14    1.68    0.15
   3   2  14    1.56    0.13
   3   2  14    1.57    0.11
   3   2  14    1.66    0.11
   3   2  14    1.52    0.14
   3   2  14    1.58    0.11
  -4  -2 -14    1.11    0.14
  -4  -2 -14    1.38    0.15
   4   2  14    1.27    0.16
   4   2  14    1.30    0.14
   4   2  14    1.12    0.11
  -5  -2 -14    0.36    0.14
  -5  -2 -14    0.50    0.13
   5   2  14    0.50    0.12
   5   2  14    0.51    0.09
   5   2  14    0.44    0.15
   4  -3 -14    1.01    0.13
   4  -3 -14    1.07    0.14
  -4   3  14    1.06    0.14
  -4   3  14    1.14    0.16
   3  -3 -14    0.37    0.10
   3  -3 -14    0.39    0.10
  -3   3  14    0.44    0.10
  -3   3  14    0.44    0.10
   2  -3 -14    6.82    0.25
   2  -3 -14    7.14    0.26
   2  -3 -14    6.85    0.25
  -2   3  14    6.39    0.27
  -2   3  14    6.63    0.26
  -2   3  14    6.85    0.24
   1  -3 -14    6.08    0.23
   1  -3 -14    6.23    0.23
  -1   3  14    5.80    0.22
  -1   3  14    6.04    0.22
  -1   3  14    6.44    0.24
   0  -3 -14   21.74    0.57
   0  -3 -14   21.62    0.57
   0   3  14   22.01    0.54
   0   3  14   21.63    0.56
   0   3  14   21.07    0.56
   0   3  14   22.60    0.57
  -1  -3 -14    8.30    0.26
  -1  -3 -14    8.16    0.25
  -1  -3 -14    7.49    0.25
   1   3  14    8.00    0.26
   1   3  14    8.04    0.26
   1   3  14    8.54    0.26
   1   3  14    7.75    0.26
   1   3  14    8.01    0.26
   1   3  14    7.92    0.25
  -2  -3 -14    0.04    0.06
  -2  -3 -14    0.04    0.04
   2   3  14    0.00    0.06
   2   3  14   -0.06    0.05
   2   3  14   -0.04    0.06
   2   3  14    0.03    0.05
   2   3  14   -0.03    0.05
  -3  -3 -14    5.05    0.23
   3   3  14    4.73    0.23
   3   3  14    4.86    0.19
   3   3  14    4.75    0.19
   3   3  14    4.87    0.19
   3   3  14    5.23    0.22
  -4  -3 -14    1.51    0.17
   4   3  14    1.36    0.17
   4   3  14    1.30    0.12
   4   3  14    1.42    0.15
  -5  -3 -14    1.62    0.20
   5   3  14    1.63    0.13
   5   3  14    1.40    0.17
   5   3  14    1.45    0.21
   3  -4 -14    0.91    0.13
  -3   4  14    0.94    0.13
   2  -4 -14    0.62    0.11
  -2   4  14    0.33    0.10
  -2   4  14    0.42    0.08
   1  -4 -14    1.75    0.14
   1  -4 -14    2.04    0.15
  -1   4  14    1.65    0.13
  -1   4  14    1.99    0.15
  -1   4  14    1.68    0.13
   0  -4 -14   -0.01    0.06
   0  -4 -14    0.05    0.07
   0   4  14    0.08    0.06
   0   4  14    0.17    0.08
   0   4  14    0.08    0.06
  -1  -4 -14    1.32    0.11
  -1  -4 -14    1.64    0.13
  -1  -4 -14    1.33    0.12
   1   4  14    1.40    0.12
   1   4  14    1.49    0.12
   1   4  14    1.47    0.12
   1   4  14    1.54    0.13
   1   4  14    1.49    0.12
  -2  -4 -14    0.19    0.09
   2   4  14    0.11    0.06
   2   4  14    0.25    0.08
   2   4  14    0.14    0.07
   2   4  14    0.10    0.06
   2   4  14    0.23    0.06
   2   4  14    0.12    0.07
  -3  -4 -14    3.01    0.20
   3   4  14    2.84    0.16
   3   4  14    2.77    0.15
   3   4  14    2.51    0.15
   3   4  14    2.60    0.18
   3   4  14    2.78    0.21
  -4  -4 -14    0.07    0.10
   4   4  14    0.10    0.06
   4   4  14    0.26    0.10
   4   4  14    0.23    0.11
  -5  -4 -14    2.46    0.25
   5   4  14    2.75    0.17
   5   4  14    2.89    0.23
   5   4  14    2.63    0.29
   2  -5 -14    0.91    0.14
  -2   5  14    0.76    0.12
  -2   5  14    0.72    0.13
   1  -5 -14    0.08    0.08
  -1   5  14    0.01    0.07
  -1   5  14   -0.04    0.08
   0  -5 -14    0.12    0.08
   0  -5 -14   -0.01    0.08
   0   5  14    0.13    0.08
   0   5  14    0.15    0.08
  -1  -5 -14    2.87    0.16
  -1  -5 -14    2.79    0.18
   1   5  14    2.68    0.17
   1   5  14    2.61    0.16
   1   5  14    2.66    0.18
  -2  -5 -14    0.40    0.11
   2   5  14    0.53    0.10
   2   5  14    0.39    0.09
   2   5  14    0.54    0.10
   2   5  14    0.50    0.09
   2   5  14    0.54    0.11
  -3  -5 -14    0.48    0.13
   3   5  14    0.82    0.13
   3   5  14    0.73    0.14
   3   5  14    0.63    0.10
  -4  -5 -14    0.45    0.15
   4   5  14    0.37    0.14
   4   5  14    0.25    0.08
   4   5  14    0.40    0.12
   1  -6 -14    0.56    0.12
  -1   6  14    0.56    0.12
  -1   6  14    0.54    0.12
   0  -6 -14    3.48    0.22
   0   6  14    3.79    0.22
   0   6  14    3.62    0.24
   1   6  14    0.61    0.13
   1   6  14    0.62    0.11
  -2  -6 -14    2.53    0.22
   2   6  14    2.29    0.20
   2   6  14    2.42    0.19
   2   6  14    2.74    0.19
   2   6  14    2.43    0.19
  -3  -6 -14    0.79    0.17
   3   6  14    0.51    0.10
   3   6  14    0.85    0.16
   3   6  14    0.52    0.12
   2   6 -15    2.72    0.20
   2   6 -15    2.44    0.23
  -2  -6  15    2.75    0.24
   1   6 -15   -0.06    0.07
   1   6 -15   -0.05    0.08
   1   6 -15    0.01    0.10
  -1  -6  15    0.04    0.09
  -1  -6  15   -0.08    0.10
   0   6 -15    0.35    0.11
   0  -6  15    0.29    0.13
   0  -6  15    0.27    0.11
   4   5 -15    2.29    0.23
   4   5 -15    2.21    0.15
   3   5 -15    0.78    0.11
   3   5 -15    0.71    0.14
   2   5 -15   -0.03    0.07
   2   5 -15    0.12    0.09
  -2  -5  15    0.08    0.10
   1   5 -15    0.38    0.10
   1   5 -15    0.31    0.08
   1   5 -15    0.29    0.09
  -1  -5  15    0.24    0.09
  -1  -5  15    0.47    0.11
   0   5 -15    1.35    0.14
   0   5 -15    1.44    0.14
   0  -5  15    1.30    0.14
   0  -5  15    1.22    0.16
   0  -5  15    1.22    0.15
  -1   5 -15   14.61    0.45
   1  -5  15   12.76    0.42
   1  -5  15   13.14    0.42
   1  -5  15   13.94    0.49
  -2   5 -15    0.50    0.12
   2  -5  15    0.65    0.12
   4   4 -15    0.16    0.12
   4   4 -15    0.18    0.07
   3   4 -15    0.25    0.07
   3   4 -15    0.19    0.10
   2   4 -15    0.08    0.06
   2   4 -15   -0.08    0.07
   2   4 -15   -0.02    0.05
  -2  -4  15    0.05    0.08
   1   4 -15    1.97    0.15
   1   4 -15    1.44    0.12
   1   4 -15    1.53    0.13
   1   4 -15    1.43    0.13
  -1  -4  15    1.67    0.14
  -1  -4  15    1.50    0.12
  -1  -4  15    1.50    0.15
   0   4 -15    5.84    0.24
   0   4 -15    5.98    0.23
   0   4 -15    5.99    0.24
   0   4 -15    5.61    0.22
   0  -4  15    5.63    0.26
   0  -4  15    5.78    0.22
   0  -4  15    5.35    0.22
   0  -4  15    5.75    0.24
  -1   4 -15    0.72    0.10
  -1   4 -15    0.46    0.09
   1  -4  15    0.63    0.10
   1  -4  15    0.74    0.10
   1  -4  15    0.66    0.10
   1  -4  15    0.93    0.13
  -2   4 -15    0.36    0.11
  -2   4 -15    0.53    0.10
   2  -4  15    0.46    0.10
   2  -4  15    0.55    0.13
  -3   4 -15    0.00    0.07
   3  -4  15    0.11    0.12
   3  -4  15    0.04    0.08
   5   3 -15    9.84    0.41
  -5  -3  15    9.67    0.42
   4   3 -15    4.46    0.26
   4   3 -15    4.78    0.18
  -4  -3  15    4.53    0.26
   3   3 -15    0.06    0.08
   3   3 -15    0.05    0.05
   2   3 -15    0.13    0.06
   2   3 -15    0.04    0.06
   2   3 -15    0.08    0.05
   2   3 -15    0.21    0.06
  -2  -3  15    0.16    0.07
  -2  -3  15    0.13    0.08
   1   3 -15    0.96    0.10
   1   3 -15    0.78    0.09
   1   3 -15    0.87    0.09
   1   3 -15    0.87    0.10
  -1  -3  15    1.12    0.13
  -1  -3  15    0.82    0.10
   0   3 -15    4.77    0.20
   0   3 -15    4.99    0.19
   0   3 -15    4.67    0.20
   0   3 -15    4.98    0.20
   0  -3  15    5.09    0.20
   0  -3  15    4.98    0.22
   0  -3  15    4.84    0.19
   0  -3  15    4.63    0.18
  -1   3 -15    3.22    0.17
  -1   3 -15    3.00    0.16
   1  -3  15    3.19    0.19
   1  -3  15    3.49    0.16
   1  -3  15    3.30    0.16
   1  -3  15    3.25    0.16
  -2   3 -15    0.78    0.11
  -2   3 -15    0.56    0.09
  -2   3 -15    0.50    0.08
   2  -3  15    0.53    0.11
   2  -3  15    0.63    0.09
   2  -3  15    0.68    0.09
   2  -3  15    0.54    0.09
  -3   3 -15    0.21    0.07
  -3   3 -15    0.10    0.10
   3  -3  15    0.22    0.11
   3  -3  15    0.38    0.09
  -4   3 -15    0.06    0.10
  -4   3 -15    0.08    0.12
   4  -3  15   -0.10    0.07
   4  -3  15   -0.29    0.10
  -5  -2  15    0.14    0.10
   4   2 -15    0.31    0.06
  -4  -2  15    0.20    0.09
   3   2 -15    0.65    0.07
  -3  -2  15    0.60    0.10
   2   2 -15   17.99    0.46
   2   2 -15   18.08    0.47
   2   2 -15   17.58    0.46
  -2  -2  15   19.08    0.49
   1   2 -15    0.34    0.06
   1   2 -15    0.35    0.07
   1   2 -15    0.27    0.06
   1   2 -15    0.29    0.07
  -1  -2  15    0.34    0.05
  -1  -2  15    0.39    0.07
  -1  -2  15    0.36    0.07
  -1  -2  15    0.26    0.05
   0   2 -15   15.36    0.41
   0   2 -15   15.61    0.40
   0   2 -15   15.26    0.41
   0   2 -15   14.47    0.41
   0  -2  15   14.75    0.42
   0  -2  15   14.69    0.41
   0  -2  15   15.17    0.40
   0  -2  15   14.74    0.40
  -1   2 -15   26.84    0.69
  -1   2 -15   26.86    0.68
   1  -2  15   27.47    0.68
   1  -2  15   27.89    0.71
   1  -2  15   27.51    0.68
   1  -2  15   27.61    0.68
  -2   2 -15    4.77    0.19
  -2   2 -15    4.93    0.22
  -2   2 -15    4.56    0.19
   2  -2  15    5.18    0.20
   2  -2  15    4.70    0.20
   2  -2  15    4.58    0.19
   2  -2  15    4.72    0.23
  -3   2 -15    0.10    0.06
  -3   2 -15    0.03    0.08
   3  -2  15    0.22    0.07
   3  -2  15    0.05    0.06
   3  -2  15    0.10    0.07
   3  -2  15    0.07    0.09
   3  -2  15    0.08    0.07
  -4   2 -15    7.20    0.33
  -4   2 -15    6.43    0.31
   4  -2  15    6.94    0.34
   4  -2  15    6.38    0.27
   4  -2  15    6.55    0.28
   5   1 -15    0.06    0.06
  -5  -1  15   -0.02    0.10
  -5  -1  15   -0.14    0.08
   4   1 -15    0.48    0.07
  -4  -1  15    0.55    0.11
  -4  -1  15    0.54    0.11
   3   1 -15    5.63    0.20
  -3  -1  15    5.94    0.25
   2   1 -15    7.43    0.23
   2   1 -15    7.41    0.23
   2   1 -15    7.54    0.23
  -2  -1  15    7.59    0.26
  -2  -1  15    7.74    0.24
   1   1 -15    4.25    0.16
   1   1 -15    4.17    0.16
   1   1 -15    4.10    0.16
  -1  -1  15    4.10    0.15
  -1  -1  15    3.92    0.16
  -1  -1  15    4.30    0.15
  -1  -1  15    4.09    0.15
   0   1 -15    4.01    0.15
   0   1 -15    3.86    0.15
   0   1 -15    4.06    0.16
   0  -1  15    3.88    0.16
   0  -1  15    3.81    0.15
   0  -1  15    3.94    0.15
   0  -1  15    3.98    0.16
  -1   1 -15    2.42    0.12
  -1   1 -15    2.54    0.13
   1  -1  15    2.58    0.12
   1  -1  15    2.56    0.13
   1  -1  15    2.63    0.13
   1  -1  15    2.48    0.14
   1  -1  15    2.37    0.13
  -2   1 -15    0.03    0.05
  -2   1 -15    0.02    0.05
   2  -1  15    0.04    0.06
   2  -1  15    0.03    0.05
   2  -1  15   -0.04    0.04
   2  -1  15   -0.02    0.04
   2  -1  15    0.04    0.07
  -3   1 -15    0.12    0.08
  -3   1 -15    0.14    0.05
   3  -1  15    0.06    0.06
   3  -1  15    0.11    0.06
   3  -1  15    0.08    0.09
   3  -1  15    0.23    0.08
  -4   1 -15    2.51    0.21
  -4   1 -15    2.72    0.19
   4  -1  15    2.68    0.23
   4  -1  15    2.59    0.16
   4  -1  15    2.72    0.17
  -5   1 -15    0.27    0.13
  -5   1 -15    0.35    0.12
   5  -1  15    0.27    0.14
   5  -1  15    0.16    0.09
   5   0 -15    0.90    0.10
  -5   0  15    0.72    0.14
  -5   0  15    0.99    0.16
   4   0 -15   21.57    0.57
  -4   0  15   22.55    0.65
  -4   0  15   21.80    0.64
   3   0 -15    1.80    0.12
   3   0 -15    1.50    0.12
  -3   0  15    1.68    0.14
   2   0 -15   27.56    0.68
   2   0 -15   28.16    0.68
   2   0 -15   28.58    0.69
  -2   0  15   28.46    0.67
  -2   0  15   27.40    0.71
   1   0 -15    0.17    0.05
   1   0 -15    0.08    0.04
   1   0 -15    0.07    0.04
  -1   0  15    0.18    0.05
  -1   0  15    0.17    0.04
  -1   0  15    0.28    0.06
  -1   0  15    0.16    0.05
   0   0 -15   11.36    0.32
   0   0 -15   11.01    0.31
   0   0 -15   11.39    0.31
   0   0  15   11.22    0.31
   0   0  15   11.49    0.31
   0   0  15   11.34    0.31
   0   0  15   11.28    0.31
  -1   0 -15    1.38    0.09
  -1   0 -15    1.35    0.10
   1   0  15    1.39    0.09
   1   0  15    1.31    0.09
   1   0  15    1.50    0.11
   1   0  15    1.43    0.11
   1   0  15    1.38    0.09
  -2   0 -15    2.09    0.11
  -2   0 -15    2.24    0.12
   2   0  15    2.15    0.12
   2   0  15    2.10    0.15
   2   0  15    2.15    0.12
   2   0  15    2.26    0.12
   2   0  15    2.33    0.14
  -3   0 -15   14.48    0.44
  -3   0 -15   14.63    0.41
   3   0  15   14.50    0.41
   3   0  15   13.99    0.45
   3   0  15   14.05    0.40
   3   0  15   14.19    0.41
   3   0  15   13.83    0.40
  -4   0 -15    0.09    0.09
   4   0  15    0.11    0.07
   4   0  15    0.16    0.11
   4   0  15    0.09    0.08
   4   0  15    0.21    0.07
   4   0  15    0.14    0.06
  -5   0 -15    0.01    0.11
   5   0  15   -0.04    0.12
   5   0  15    0.01    0.07
   5  -1 -15    2.62    0.17
  -5   1  15    2.31    0.22
  -5   1  15    2.55    0.24
   4  -1 -15    0.23    0.08
  -4   1  15    0.26    0.10
  -4   1  15    0.27    0.10
   3  -1 -15    0.38    0.08
   3  -1 -15    0.33    0.07
   3  -1 -15    0.35    0.07
  -3   1  15    0.32    0.08
  -3   1  15    0.44    0.09
   2  -1 -15    0.81    0.09
   2  -1 -15    0.78    0.09
   2  -1 -15    0.71    0.08
  -2   1  15    0.75    0.07
  -2   1  15    0.72    0.09
  -2   1  15    0.79    0.09
   1  -1 -15    3.74    0.16
   1  -1 -15    3.44    0.15
   1  -1 -15    3.52    0.15
  -1   1  15    3.39    0.15
  -1   1  15    3.40    0.14
  -1   1  15    3.79    0.14
  -1   1  15    3.52    0.14
  -1   1  15    3.68    0.14
   0  -1 -15    0.27    0.05
   0  -1 -15    0.25    0.06
   0  -1 -15    0.15    0.05
   0   1  15    0.24    0.05
   0   1  15    0.21    0.05
   0   1  15    0.29    0.05
   0   1  15    0.27    0.05
   0   1  15    0.17    0.05
   0   1  15    0.26    0.05
  -1  -1 -15    0.36    0.06
  -1  -1 -15    0.19    0.05
  -1  -1 -15    0.21    0.05
   1   1  15    0.29    0.04
   1   1  15    0.33    0.06
   1   1  15    0.24    0.06
   1   1  15    0.19    0.06
   1   1  15    0.29    0.05
   1   1  15    0.20    0.04
  -2  -1 -15   12.36    0.34
  -2  -1 -15   12.55    0.34
  -2  -1 -15   13.02    0.36
   2   1  15   12.70    0.36
   2   1  15   12.62    0.35
   2   1  15   12.34    0.38
   2   1  15   13.42    0.37
   2   1  15   12.37    0.35
  -3  -1 -15   18.50    0.53
  -3  -1 -15   19.06    0.52
   3   1  15   17.97    0.49
   3   1  15   18.44    0.50
   3   1  15   18.41    0.54
   3   1  15   17.74    0.49
   3   1  15   18.63    0.49
  -4  -1 -15    9.64    0.35
  -4  -1 -15    9.07    0.35
   4   1  15    8.42    0.36
   4   1  15    8.60    0.29
   4   1  15    8.52    0.29
   4   1  15    8.87    0.32
  -5  -1 -15    1.82    0.20
   5   1  15    1.84    0.21
   4  -2 -15    0.35    0.09
  -4   2  15    0.25    0.11
  -4   2  15    0.27    0.10
  -4   2  15    0.47    0.12
   3  -2 -15    0.16    0.08
   3  -2 -15    0.07    0.07
   3  -2 -15    0.10    0.07
  -3   2  15    0.23    0.08
  -3   2  15    0.10    0.07
   2  -2 -15    0.51    0.09
   2  -2 -15    0.35    0.07
   2  -2 -15    0.45    0.08
  -2   2  15    0.31    0.07
  -2   2  15    0.27    0.07
  -2   2  15    0.45    0.07
   1  -2 -15    1.54    0.12
   1  -2 -15    1.67    0.12
   1  -2 -15    1.39    0.11
  -1   2  15    1.49    0.10
  -1   2  15    1.33    0.10
  -1   2  15    1.60    0.12
   0  -2 -15    0.04    0.05
   0  -2 -15   -0.02    0.04
   0   2  15    0.05    0.04
   0   2  15    0.04    0.04
   0   2  15    0.00    0.05
   0   2  15    0.03    0.05
  -1  -2 -15   18.27    0.47
  -1  -2 -15   18.36    0.47
  -1  -2 -15   17.99    0.46
   1   2  15   17.81    0.48
   1   2  15   18.08    0.46
   1   2  15   18.05    0.47
   1   2  15   18.06    0.48
   1   2  15   18.77    0.48
   1   2  15   18.15    0.47
  -2  -2 -15    0.69    0.09
  -2  -2 -15    0.58    0.07
  -2  -2 -15    0.54    0.07
   2   2  15    0.48    0.09
   2   2  15    0.64    0.09
   2   2  15    0.65    0.08
   2   2  15    0.57    0.08
   2   2  15    0.63    0.08
  -3  -2 -15    0.64    0.10
  -3  -2 -15    0.63    0.11
   3   2  15    0.58    0.10
   3   2  15    0.45    0.07
   3   2  15    0.44    0.10
   3   2  15    0.50    0.08
   3   2  15    0.57    0.08
  -4  -2 -15    1.51    0.16
  -4  -2 -15    1.82    0.18
   4   2  15    1.51    0.15
   4   2  15    1.63    0.18
   4   2  15    1.74    0.16
   4   2  15    1.90    0.13
  -5  -2 -15    1.83    0.21
  -5  -2 -15    1.79    0.20
   5   2  15    1.81    0.15
   5   2  15    1.70    0.22
   5   2  15    1.56    0.17
   4  -3 -15    3.10    0.21
   4  -3 -15    3.36    0.22
  -4   3  15    3.11    0.21
  -4   3  15    3.14    0.23
   3  -3 -15    0.60    0.11
   3  -3 -15    0.67    0.11
  -3   3  15    0.63    0.11
   2  -3 -15    0.23    0.08
   2  -3 -15    0.23    0.08
   2  -3 -15    0.23    0.08
  -2   3  15    0.23    0.07
  -2   3  15    0.27    0.08
   1  -3 -15    7.95    0.28
   1  -3 -15    8.11    0.27
  -1   3  15    7.98    0.28
  -1   3  15    7.54    0.26
  -1   3  15    8.07    0.27
   0  -3 -15   23.09    0.60
   0  -3 -15   22.53    0.60
   0   3  15   22.52    0.59
   0   3  15   23.68    0.60
   0   3  15   22.95    0.59
   0   3  15   22.99    0.57
  -1  -3 -15    0.64    0.08
  -1  -3 -15    0.58    0.08
  -1  -3 -15    0.69    0.08
   1   3  15    0.63    0.08
   1   3  15    0.70    0.08
   1   3  15    0.60    0.08
   1   3  15    0.71    0.09
   1   3  15    0.70    0.09
   1   3  15    0.68    0.08
  -2  -3 -15    0.08    0.05
  -2  -3 -15    0.11    0.07
   2   3  15    0.07    0.06
   2   3  15    0.14    0.05
   2   3  15    0.09    0.06
   2   3  15    0.02    0.05
   2   3  15    0.02    0.05
  -3  -3 -15    1.93    0.16
   3   3  15    1.99    0.15
   3   3  15    1.93    0.13
   3   3  15    1.85    0.16
   3   3  15    1.99    0.13
   3   3  15    2.01    0.13
  -4  -3 -15    3.32    0.22
   4   3  15    2.84    0.21
   4   3  15    2.94    0.23
   4   3  15    3.16    0.17
  -5  -3 -15    0.86    0.17
   5   3  15    1.17    0.19
   5   3  15    0.78    0.10
   5   3  15    0.82    0.14
   3  -4 -15    0.32    0.10
  -3   4  15    0.38    0.11
   2  -4 -15    0.06    0.08
  -2   4  15    0.16    0.09
  -2   4  15    0.02    0.07
   1  -4 -15    3.27    0.18
   1  -4 -15    3.10    0.18
  -1   4  15    3.18    0.17
  -1   4  15    3.14    0.17
  -1   4  15    3.10    0.19
   0  -4 -15    5.61    0.23
   0  -4 -15    5.52    0.23
   0   4  15    5.68    0.23
   0   4  15    5.88    0.24
   0   4  15    5.68    0.23
  -1  -4 -15    6.70    0.25
  -1  -4 -15    7.07    0.25
  -1  -4 -15    6.80    0.31
   1   4  15    7.45    0.26
   1   4  15    6.70    0.26
   1   4  15    6.87    0.25
   1   4  15    7.29    0.26
   1   4  15    7.04    0.25
   1   4  15    7.18    0.26
  -2  -4 -15    2.98    0.18
   2   4  15    2.97    0.17
   2   4  15    3.14    0.16
   2   4  15    2.98    0.16
   2   4  15    2.87    0.19
   2   4  15    2.81    0.16
  -3  -4 -15    0.93    0.14
   3   4  15    0.81    0.14
   3   4  15    0.66    0.11
   3   4  15    0.74    0.10
   3   4  15    0.59    0.09
   3   4  15    0.55    0.09
  -4  -4 -15    5.51    0.30
   4   4  15    6.04    0.28
   4   4  15    6.01    0.31
   4   4  15    5.41    0.23
  -5  -4 -15    4.33    0.30
   5   4  15    4.41    0.32
   5   4  15    4.08    0.27
   5   4  15    3.99    0.20
   2  -5 -15    4.04    0.23
  -2   5  15    3.59    0.21
  -2   5  15    3.65    0.24
   1  -5 -15    0.01    0.08
  -1   5  15   -0.07    0.08
  -1   5  15    0.02    0.07
   0  -5 -15   -0.03    0.08
   0   5  15    0.01    0.07
   0   5  15    0.04    0.09
  -1  -5 -15    1.00    0.12
   1   5  15    1.13    0.13
   1   5  15    0.89    0.12
   1   5  15    0.86    0.11
  -2  -5 -15    2.25    0.19
   2   5  15    2.22    0.17
   2   5  15    2.46    0.19
   2   5  15    2.22    0.17
   2   5  15    2.55    0.17
   2   5  15    2.62    0.17
  -3  -5 -15    1.27    0.18
   3   5  15    1.41    0.18
   3   5  15    1.25    0.13
   3   5  15    1.03    0.12
   3   5  15    1.18    0.15
  -4  -5 -15    0.39    0.14
   4   5  15    0.55    0.15
   4   5  15    0.65    0.14
   4   5  15    0.40    0.09
   1  -6 -15    2.36    0.21
  -1   6  15    2.95    0.23
  -1   6  15    2.86    0.21
   0  -6 -15    1.05    0.14
   0   6  15    0.99    0.14
   0   6  15    1.09    0.15
   1   6  15    0.67    0.13
   1   6  15    0.65    0.12
  -2  -6 -15    0.76    0.15
   2   6  15    0.89    0.14
   2   6  15    0.72    0.12
   2   6  15    0.89    0.15
   2   6  15    0.90    0.14
   2   6  15    0.72    0.12
  -3  -6 -15    1.09    0.18
   3   6  15    0.95    0.13
   3   6  15    1.04    0.16
   3   6  15    1.19    0.20
   2   6 -16    1.71    0.19
   2   6 -16    1.84    0.18
  -2  -6  16    1.98    0.23
   1   6 -16    0.10    0.09
   1   6 -16    0.15    0.10
   1   6 -16    0.32    0.11
  -1  -6  16    0.36    0.14
   0   6 -16    0.05    0.09
   0  -6  16    0.14    0.12
   0  -6  16   -0.11    0.08
   3   5 -16    0.29    0.09
   3   5 -16    0.30    0.12
   2   5 -16    6.02    0.26
   2   5 -16    5.80    0.29
  -2  -5  16    6.16    0.30
   1   5 -16    0.46    0.11
   1   5 -16    0.55    0.10
   1   5 -16    0.39    0.09
  -1  -5  16    0.51    0.12
   0   5 -16    0.29    0.10
   0   5 -16    0.29    0.09
   0  -5  16    0.26    0.09
   0  -5  16    0.37    0.12
  -1   5 -16    2.73    0.20
   1  -5  16    2.52    0.17
   1  -5  16    2.50    0.23
   1  -5  16    2.58    0.18
  -2   5 -16   14.76    0.49
   2  -5  16   15.69    0.54
   2  -5  16   13.86    0.47
   4   4 -16    1.35    0.17
   4   4 -16    1.11    0.11
   3   4 -16    0.72    0.13
   3   4 -16    0.69    0.10
   2   4 -16    0.01    0.06
   2   4 -16    0.00    0.07
   2   4 -16    0.02    0.05
  -2  -4  16    0.09    0.08
   1   4 -16    0.05    0.07
   1   4 -16    0.13    0.07
   1   4 -16    0.11    0.07
   1   4 -16    0.21    0.07
  -1  -4  16    0.18    0.08
  -1  -4  16    0.13    0.08
   0   4 -16    2.11    0.15
   0   4 -16    2.30    0.16
   0   4 -16    2.53    0.15
   0   4 -16    2.44    0.21
   0  -4  16    2.38    0.16
   0  -4  16    2.01    0.14
   0  -4  16    2.31    0.18
  -1   4 -16    4.94    0.23
   1  -4  16    5.00    0.26
   1  -4  16    4.69    0.21
   1  -4  16    4.76    0.21
   1  -4  16    5.10    0.22
  -2   4 -16    1.65    0.17
  -2   4 -16    1.51    0.15
   2  -4  16    1.70    0.14
   2  -4  16    1.52    0.15
   2  -4  16    1.81    0.19
  -3   4 -16    1.22    0.14
   3  -4  16    1.23    0.15
   3  -4  16    1.46    0.19
   5   3 -16    2.57    0.25
  -5  -3  16    2.47    0.24
   4   3 -16    6.21    0.30
   4   3 -16    6.27    0.22
  -4  -3  16    6.30    0.30
   3   3 -16    0.15    0.06
   3   3 -16    0.17    0.09
   2   3 -16    0.53    0.09
   2   3 -16    0.55    0.08
   2   3 -16    0.56    0.08
   2   3 -16    0.73    0.09
  -2  -3  16    0.59    0.10
   1   3 -16    7.06    0.25
   1   3 -16    6.96    0.26
   1   3 -16    7.29    0.25
   1   3 -16    7.28    0.25
  -1  -3  16    7.28    0.26
  -1  -3  16    7.36    0.27
   0   3 -16   20.55    0.53
   0   3 -16   20.54    0.54
   0   3 -16   19.76    0.54
   0   3 -16   19.99    0.54
   0  -3  16   19.88    0.56
   0  -3  16   19.69    0.52
   0  -3  16   19.86    0.54
   0  -3  16   20.15    0.52
  -1   3 -16    4.86    0.21
  -1   3 -16    4.99    0.21
   1  -3  16    4.96    0.20
   1  -3  16    5.31    0.24
   1  -3  16    5.32    0.21
   1  -3  16    5.15    0.21
  -2   3 -16    0.32    0.08
  -2   3 -16    0.39    0.08
  -2   3 -16    0.29    0.09
   2  -3  16    0.22    0.08
   2  -3  16    0.27    0.10
   2  -3  16    0.37    0.08
   2  -3  16    0.38    0.08
  -3   3 -16    0.86    0.14
  -3   3 -16    0.88    0.11
   3  -3  16    0.95    0.13
   3  -3  16    1.02    0.16
  -4   3 -16    0.00    0.10
  -4   3 -16   -0.13    0.11
   4  -3  16   -0.06    0.08
   4  -3  16   -0.06    0.11
  -5  -2  16    0.17    0.12
   4   2 -16    0.01    0.05
  -4  -2  16    0.06    0.08
   3   2 -16    0.08    0.05
  -3  -2  16    0.11    0.07
   2   2 -16   11.88    0.34
   2   2 -16   12.26    0.34
   2   2 -16   12.26    0.34
  -2  -2  16   12.76    0.37
   1   2 -16    3.05    0.15
   1   2 -16    3.07    0.15
   1   2 -16    3.07    0.16
   1   2 -16    3.07    0.15
  -1  -2  16    2.75    0.16
  -1  -2  16    3.40    0.15
  -1  -2  16    3.23    0.14
  -1  -2  16    3.45    0.16
   0   2 -16   18.51    0.49
   0   2 -16   18.18    0.49
   0   2 -16   18.51    0.48
   0   2 -16   18.33    0.49
   0  -2  16   17.92    0.48
   0  -2  16   18.46    0.50
   0  -2  16   18.51    0.49
   0  -2  16   18.77    0.48
  -1   2 -16   16.67    0.46
  -1   2 -16   16.98    0.46
   1  -2  16   17.54    0.46
   1  -2  16   17.11    0.48
   1  -2  16   16.25    0.46
   1  -2  16   17.41    0.46
  -2   2 -16    4.67    0.20
  -2   2 -16    5.25    0.23
  -2   2 -16    5.00    0.20
   2  -2  16    4.96    0.20
   2  -2  16    5.21    0.21
   2  -2  16    5.00    0.21
   2  -2  16    5.10    0.24
  -3   2 -16    0.19    0.10
  -3   2 -16    0.29    0.07
   3  -2  16    0.29    0.11
   3  -2  16    0.31    0.08
   3  -2  16    0.31    0.08
  -4   2 -16    0.24    0.12
  -4   2 -16    0.22    0.11
   4  -2  16    0.07    0.08
   4  -2  16    0.09    0.08
   4  -2  16    0.18    0.13
   5   1 -16    0.16    0.06
  -5  -1  16    0.13    0.10
  -5  -1  16    0.28    0.13
   4   1 -16   -0.04    0.05
  -4  -1  16    0.06    0.09
   3   1 -16    5.44    0.19
  -3  -1  16    5.52    0.24
   2   1 -16   12.14    0.34
   2   1 -16   11.80    0.34
   2   1 -16   12.02    0.34
  -2  -1  16   12.50    0.35
  -2  -1  16   12.45    0.38
   1   1 -16    2.96    0.14
   1   1 -16    2.79    0.13
   1   1 -16    2.80    0.13
  -1  -1  16    2.89    0.12
  -1  -1  16    2.89    0.14
  -1  -1  16    3.07    0.12
   0   1 -16    4.38    0.17
   0   1 -16    4.32    0.17
   0   1 -16    4.35    0.17
   0  -1  16    4.45    0.17
   0  -1  16    4.44    0.16
   0  -1  16    4.40    0.17
   0  -1  16    4.51    0.17
  -1   1 -16    3.66    0.16
  -1   1 -16    3.88    0.16
   1  -1  16    3.65    0.17
   1  -1  16    3.77    0.16
   1  -1  16    3.81    0.16
   1  -1  16    3.90    0.16
  -2   1 -16    0.12    0.05
  -2   1 -16    0.13    0.06
   2  -1  16    0.13    0.08
   2  -1  16    0.09    0.07
   2  -1  16    0.16    0.06
   2  -1  16    0.18    0.06
   2  -1  16    0.12    0.05
  -3   1 -16    1.37    0.11
  -3   1 -16    1.58    0.16
   3  -1  16    1.46    0.16
   3  -1  16    1.54    0.12
   3  -1  16    1.55    0.14
   3  -1  16    1.51    0.12
  -4   1 -16    3.52    0.21
  -4   1 -16    3.18    0.23
   4  -1  16    2.97    0.18
   4  -1  16    3.25    0.25
   4  -1  16    2.98    0.18
  -5   1 -16    0.38    0.15
   5  -1  16    0.20    0.09
   5  -1  16    0.28    0.15
   5   0 -16    0.17    0.07
  -5   0  16    0.26    0.12
  -5   0  16    0.06    0.11
   4   0 -16    0.67    0.09
  -4   0  16    0.67    0.12
  -4   0  16    0.59    0.12
   3   0 -16   37.57    0.90
   3   0 -16   36.22    0.90
  -3   0  16   38.82    0.96
   2   0 -16    6.26    0.22
   2   0 -16    6.65    0.22
   2   0 -16    6.44    0.22
  -2   0  16    6.31    0.24
  -2   0  16    6.58    0.21
   1   0 -16    1.38    0.10
   1   0 -16    1.27    0.09
   1   0 -16    1.25    0.09
  -1   0  16    1.26    0.10
  -1   0  16    1.23    0.09
  -1   0  16    1.27    0.09
  -1   0  16    1.26    0.09
   0   0 -16    2.97    0.13
   0   0 -16    2.85    0.13
   0   0 -16    2.90    0.13
   0   0  16    2.77    0.12
   0   0  16    2.85    0.13
   0   0  16    2.80    0.14
   0   0  16    2.90    0.13
  -1   0 -16    0.75    0.08
  -1   0 -16    0.76    0.09
   1   0  16    0.72    0.08
   1   0  16    0.78    0.09
   1   0  16    0.70    0.08
   1   0  16    0.69    0.08
   1   0  16    0.63    0.07
  -2   0 -16    2.45    0.13
  -2   0 -16    2.54    0.13
   2   0  16    2.41    0.16
   2   0  16    2.72    0.14
   2   0  16    2.74    0.14
   2   0  16    2.62    0.16
   2   0  16    2.48    0.13
  -3   0 -16    7.06    0.28
  -3   0 -16    7.14    0.29
   3   0  16    7.21    0.25
   3   0  16    7.41    0.25
   3   0  16    7.45    0.27
   3   0  16    7.21    0.30
   3   0  16    7.11    0.26
  -4   0 -16    0.31    0.10
   4   0  16    0.20    0.07
   4   0  16    0.29    0.12
   4   0  16    0.32    0.10
   4   0  16    0.18    0.06
   4   0  16    0.33    0.08
  -5   0 -16    0.20    0.12
   5   0  16    0.14    0.08
   5   0  16    0.17    0.14
   4  -1 -16    1.69    0.14
  -4   1  16    1.65    0.18
  -4   1  16    1.72    0.19
   3  -1 -16   -0.04    0.06
   3  -1 -16    0.07    0.06
   3  -1 -16   -0.01    0.06
  -3   1  16    0.08    0.07
  -3   1  16    0.04    0.06
   2  -1 -16   10.29    0.31
   2  -1 -16   10.62    0.31
   2  -1 -16   10.62    0.31
  -2   1  16    9.69    0.30
  -2   1  16    9.73    0.32
  -2   1  16   10.36    0.33
   1  -1 -16    0.14    0.06
   1  -1 -16    0.21    0.06
   1  -1 -16    0.15    0.05
  -1   1  16    0.18    0.06
  -1   1  16    0.17    0.05
  -1   1  16    0.24    0.06
  -1   1  16    0.19    0.05
  -1   1  16    0.21    0.05
   0  -1 -16    0.87    0.08
   0  -1 -16    0.81    0.08
   0  -1 -16    0.93    0.09
   0   1  16    0.87    0.09
   0   1  16    0.92    0.08
   0   1  16    0.86    0.08
   0   1  16    0.86    0.08
   0   1  16    0.71    0.07
  -1  -1 -16    7.96    0.24
  -1  -1 -16    7.65    0.24
  -1  -1 -16    7.81    0.23
   1   1  16    8.33    0.26
   1   1  16    8.10    0.25
   1   1  16    7.89    0.25
   1   1  16    7.61    0.22
   1   1  16    8.06    0.25
   1   1  16    7.71    0.25
  -2  -1 -16   82.54    1.89
  -2  -1 -16   80.57    1.89
  -2  -1 -16   82.78    1.90
   2   1  16   84.41    1.91
   2   1  16   84.66    1.94
   2   1  16   82.52    1.90
   2   1  16   85.50    1.91
   2   1  16   83.20    1.90
  -3  -1 -16    1.60    0.16
  -3  -1 -16    1.64    0.16
   3   1  16    1.75    0.17
   3   1  16    1.63    0.13
   3   1  16    1.42    0.12
   3   1  16    1.86    0.15
   3   1  16    1.67    0.12
  -4  -1 -16    1.84    0.18
   4   1  16    1.60    0.18
   4   1  16    1.79    0.17
   4   1  16    1.66    0.13
   4   1  16    1.64    0.13
   4   1  16    1.34    0.12
  -5  -1 -16    0.14    0.11
   5   1  16   -0.04    0.06
   5   1  16    0.00    0.12
   5   1  16    0.02    0.12
   4  -2 -16    1.54    0.15
  -4   2  16    1.28    0.16
  -4   2  16    1.39    0.17
  -4   2  16    1.55    0.18
   3  -2 -16   -0.01    0.07
   3  -2 -16   -0.08    0.07
   3  -2 -16   -0.05    0.06
  -3   2  16   -0.07    0.06
  -3   2  16   -0.04    0.07
   2  -2 -16    0.32    0.08
   2  -2 -16    0.39    0.08
   2  -2 -16    0.49    0.09
  -2   2  16    0.38    0.08
  -2   2  16    0.34    0.06
  -2   2  16    0.35    0.07
   1  -2 -16    0.01    0.06
   1  -2 -16    0.02    0.06
   1  -2 -16    0.08    0.06
  -1   2  16    0.07    0.06
  -1   2  16   -0.01    0.04
  -1   2  16    0.11    0.05
   0  -2 -16    2.70    0.14
   0  -2 -16    2.66    0.14
   0   2  16    2.76    0.14
   0   2  16    2.96    0.14
   0   2  16    2.80    0.14
   0   2  16    2.77    0.14
  -1  -2 -16   20.46    0.53
  -1  -2 -16   20.89    0.53
   1   2  16   21.33    0.54
   1   2  16   20.54    0.54
   1   2  16   21.33    0.54
   1   2  16   20.18    0.52
   1   2  16   20.51    0.54
   1   2  16   21.01    0.54
  -2  -2 -16    1.27    0.10
  -2  -2 -16    1.40    0.10
  -2  -2 -16    1.45    0.12
   2   2  16    1.47    0.12
   2   2  16    1.36    0.11
   2   2  16    1.38    0.11
   2   2  16    1.40    0.12
   2   2  16    1.37    0.11
  -3  -2 -16    0.41    0.09
  -3  -2 -16    0.38    0.10
   3   2  16    0.37    0.10
   3   2  16    0.47    0.08
   3   2  16    0.33    0.09
   3   2  16    0.33    0.07
   3   2  16    0.39    0.07
  -4  -2 -16    0.15    0.09
  -4  -2 -16    0.21    0.11
   4   2  16    0.10    0.07
   4   2  16    0.18    0.07
   4   2  16    0.19    0.09
   4   2  16    0.06    0.10
  -5  -2 -16    0.63    0.16
  -5  -2 -16    0.73    0.14
   5   2  16    0.74    0.14
   5   2  16    0.63    0.17
   5   2  16    0.70    0.10
   4  -3 -16    4.03    0.23
   4  -3 -16    4.01    0.24
  -4   3  16    4.01    0.25
   3  -3 -16    1.24    0.14
   3  -3 -16    1.16    0.14
  -3   3  16    1.17    0.15
   2  -3 -16    0.02    0.07
   2  -3 -16    0.08    0.07
   2  -3 -16    0.10    0.07
  -2   3  16    0.08    0.06
  -2   3  16    0.04    0.07
   1  -3 -16    0.10    0.07
   1  -3 -16    0.19    0.08
  -1   3  16    0.20    0.06
  -1   3  16    0.21    0.07
  -1   3  16    0.28    0.08
   0  -3 -16   14.69    0.43
   0  -3 -16   14.88    0.43
   0   3  16   15.94    0.43
   0   3  16   14.75    0.42
   0   3  16   14.63    0.42
   0   3  16   14.87    0.40
  -1  -3 -16    0.43    0.08
  -1  -3 -16    0.34    0.07
   1   3  16    0.31    0.07
   1   3  16    0.35    0.07
   1   3  16    0.47    0.08
   1   3  16    0.45    0.08
   1   3  16    0.42    0.08
   1   3  16    0.26    0.07
  -2  -3 -16    0.02    0.07
  -2  -3 -16    0.06    0.05
   2   3  16    0.04    0.05
   2   3  16    0.01    0.07
   2   3  16    0.12    0.06
   2   3  16    0.02    0.06
   2   3  16    0.03    0.07
  -3  -3 -16    0.92    0.12
   3   3  16    1.07    0.11
   3   3  16    0.81    0.09
   3   3  16    0.79    0.10
   3   3  16    0.79    0.12
   3   3  16    0.91    0.12
  -4  -3 -16    1.63    0.18
   4   3  16    1.46    0.16
   4   3  16    1.57    0.13
   4   3  16    1.37    0.17
  -5  -3 -16    0.57    0.16
   5   3  16    0.32    0.08
   5   3  16    0.58    0.16
   5   3  16    0.36    0.12
   3  -4 -16    0.14    0.10
  -3   4  16    0.06    0.09
   2  -4 -16    0.35    0.10
  -2   4  16    0.42    0.09
  -2   4  16    0.48    0.11
   1  -4 -16    4.52    0.22
  -1   4  16    4.76    0.21
  -1   4  16    5.19    0.24
  -1   4  16    4.69    0.21
   0  -4 -16    0.15    0.08
   0  -4 -16    0.17    0.08
   0   4  16    0.13    0.07
   0   4  16   -0.06    0.06
   0   4  16    0.20    0.08
  -1  -4 -16   13.53    0.41
  -1  -4 -16   14.23    0.41
   1   4  16   14.07    0.42
   1   4  16   14.26    0.42
   1   4  16   14.39    0.42
   1   4  16   13.97    0.49
   1   4  16   14.93    0.42
  -2  -4 -16   12.28    0.39
   2   4  16   12.14    0.40
   2   4  16   11.86    0.37
   2   4  16   12.14    0.37
   2   4  16   11.15    0.38
   2   4  16   12.09    0.38
  -3  -4 -16    2.80    0.20
   3   4  16    2.61    0.21
   3   4  16    2.62    0.16
   3   4  16    2.60    0.18
   3   4  16    2.64    0.16
   3   4  16    2.94    0.17
  -4  -4 -16    1.09    0.17
   4   4  16    0.94    0.16
   4   4  16    0.86    0.14
   4   4  16    0.85    0.11
   2  -5 -16    2.56    0.20
  -2   5  16    2.23    0.21
  -2   5  16    2.41    0.18
   1  -5 -16    0.24    0.10
  -1   5  16    0.23    0.09
  -1   5  16    0.31    0.11
   0  -5 -16    0.20    0.10
   0   5  16    0.20    0.09
   0   5  16    0.15    0.08
  -1  -5 -16    0.19    0.08
   1   5  16    0.18    0.08
   1   5  16    0.16    0.08
   1   5  16    0.25    0.09
  -2  -5 -16    1.01    0.15
   2   5  16    0.96    0.12
   2   5  16    0.82    0.12
   2   5  16    1.23    0.15
   2   5  16    1.10    0.13
  -3  -5 -16    1.21    0.18
   3   5  16    1.21    0.13
   3   5  16    1.38    0.18
   3   5  16    0.94    0.14
   3   5  16    1.06    0.13
  -4  -5 -16    0.35    0.15
   4   5  16    0.30    0.12
   4   5  16    0.18    0.08
   4   5  16    0.20    0.13
   0  -6 -16   -0.12    0.09
   0   6  16   -0.09    0.08
   0   6  16    0.03    0.10
   1   6  16    0.95    0.13
   1   6  16    0.76    0.14
   2   6  16    1.30    0.16
   2   6  16    1.75    0.17
   2   6  16    1.48    0.25
  -3  -6 -16    0.04    0.13
   3   6  16    0.01    0.08
   3   6  16    0.11    0.13
   3   6  16   -0.02    0.10
   1   6 -17    0.43    0.12
   1   6 -17    0.42    0.13
   1   6 -17    0.67    0.12
  -1  -6  17    0.51    0.15
   3   5 -17    0.87    0.15
   3   5 -17    1.07    0.13
   2   5 -17   11.35    0.42
   2   5 -17   11.57    0.39
  -2  -5  17   11.39    0.43
   1   5 -17    4.18    0.22
   1   5 -17    3.73    0.22
   1   5 -17    3.46    0.20
  -1  -5  17    3.87    0.23
  -1  -5  17    3.70    0.24
   0   5 -17    0.27    0.10
   0  -5  17    0.38    0.12
   0  -5  17    0.49    0.11
  -1   5 -17    0.07    0.10
   1  -5  17    0.12    0.09
   1  -5  17    0.17    0.09
   1  -5  17    0.33    0.13
  -2   5 -17    0.60    0.13
   2  -5  17    0.68    0.13
   2  -5  17    0.93    0.18
   4   4 -17    1.52    0.18
   4   4 -17    1.54    0.13
   3   4 -17    0.44    0.12
   3   4 -17    0.59    0.09
   2   4 -17    0.64    0.11
   2   4 -17    0.61    0.08
   2   4 -17    0.70    0.10
  -2  -4  17    0.63    0.11
   1   4 -17    0.61    0.10
   1   4 -17    0.54    0.10
   1   4 -17    0.61    0.09
   1   4 -17    0.65    0.10
  -1  -4  17    0.67    0.11
  -1  -4  17    0.67    0.12
   0   4 -17    1.41    0.13
   0   4 -17    1.41    0.13
   0  -4  17    1.35    0.15
   0  -4  17    1.51    0.15
   0  -4  17    1.42    0.12
  -1   4 -17    6.90    0.28
   1  -4  17    6.65    0.26
   1  -4  17    6.30    0.26
   1  -4  17    7.27    0.31
   1  -4  17    7.21    0.27
  -2   4 -17    0.37    0.09
  -2   4 -17    0.26    0.11
   2  -4  17    0.55    0.10
   2  -4  17    0.44    0.10
   2  -4  17    0.34    0.12
  -3   4 -17    0.41    0.10
   3  -4  17    0.57    0.12
   3  -4  17    0.78    0.16
   4   3 -17    2.37    0.21
   4   3 -17    2.28    0.14
  -4  -3  17    2.41    0.21
   3   3 -17    0.22    0.07
   3   3 -17    0.27    0.10
   2   3 -17    0.02    0.05
   2   3 -17    0.02    0.05
   2   3 -17    0.04    0.05
   2   3 -17    0.06    0.07
  -2  -3  17    0.00    0.07
   1   3 -17    0.06    0.06
   1   3 -17    0.13    0.06
   1   3 -17    0.04    0.06
   1   3 -17    0.10    0.07
  -1  -3  17    0.12    0.07
  -1  -3  17    0.03    0.07
   0   3 -17   15.53    0.45
   0   3 -17   15.53    0.45
   0   3 -17   16.15    0.46
   0   3 -17   16.34    0.44
   0  -3  17   15.86    0.44
   0  -3  17   15.56    0.45
   0  -3  17   15.93    0.47
   0  -3  17   15.88    0.44
  -1   3 -17    1.09    0.12
  -1   3 -17    0.98    0.11
   1  -3  17    1.12    0.12
   1  -3  17    1.12    0.14
   1  -3  17    0.89    0.10
   1  -3  17    0.97    0.10
  -2   3 -17    0.37    0.09
  -2   3 -17    0.56    0.11
  -2   3 -17    0.29    0.07
   2  -3  17    0.50    0.09
   2  -3  17    0.44    0.11
   2  -3  17    0.38    0.08
  -3   3 -17   -0.03    0.06
  -3   3 -17    0.02    0.09
   3  -3  17    0.02    0.07
   3  -3  17    0.04    0.10
  -4   3 -17   -0.13    0.11
  -4   3 -17   -0.09    0.09
   4  -3  17    0.04    0.12
   4  -3  17    0.02    0.09
   5   2 -17    0.01    0.06
  -5  -2  17   -0.06    0.10
   4   2 -17    3.05    0.15
  -4  -2  17    3.10    0.22
   3   2 -17    0.05    0.05
  -3  -2  17    0.11    0.08
   2   2 -17    0.54    0.07
   2   2 -17    0.55    0.08
   2   2 -17    0.42    0.07
  -2  -2  17    0.54    0.09
   1   2 -17  109.19    2.51
   1   2 -17  112.18    2.51
   1   2 -17  109.83    2.51
   1   2 -17  113.88    2.51
  -1  -2  17  112.67    2.48
  -1  -2  17  110.39    2.51
  -1  -2  17  107.97    2.51
   0   2 -17   48.37    1.17
   0   2 -17   49.93    1.18
   0   2 -17   50.24    1.18
   0   2 -17   51.49    1.16
   0  -2  17   49.09    1.16
   0  -2  17   49.79    1.19
   0  -2  17   49.06    1.17
   0  -2  17   48.98    1.16
  -1   2 -17    0.53    0.08
  -1   2 -17    0.51    0.08
   1  -2  17    0.61    0.08
   1  -2  17    0.71    0.09
   1  -2  17    0.70    0.09
   1  -2  17    0.66    0.11
  -2   2 -17    0.09    0.06
  -2   2 -17   -0.02    0.06
   2  -2  17    0.16    0.07
   2  -2  17    0.05    0.06
   2  -2  17   -0.06    0.08
   2  -2  17    0.02    0.05
  -3   2 -17   -0.05    0.09
  -3   2 -17   -0.01    0.05
   3  -2  17   -0.04    0.09
   3  -2  17    0.04    0.07
   3  -2  17   -0.04    0.06
  -4   2 -17    0.56    0.13
  -4   2 -17    1.00    0.17
   4  -2  17    0.66    0.11
   4  -2  17    0.40    0.12
   4  -2  17    0.65    0.16
   5   1 -17    0.07    0.07
  -5  -1  17    0.12    0.11
   4   1 -17    0.12    0.06
  -4  -1  17    0.25    0.10
   3   1 -17    0.83    0.09
  -3  -1  17    0.90    0.11
   2   1 -17   22.88    0.58
   2   1 -17   21.85    0.57
   2   1 -17   22.93    0.58
  -2  -1  17   22.95    0.62
  -2  -1  17   22.75    0.58
   1   1 -17    2.74    0.13
   1   1 -17    2.48    0.13
   1   1 -17    2.72    0.13
  -1  -1  17    2.69    0.12
  -1  -1  17    2.85    0.14
  -1  -1  17    2.50    0.12
   0   1 -17    0.06    0.06
   0   1 -17    0.23    0.06
   0   1 -17    0.17    0.06
   0  -1  17    0.18    0.06
   0  -1  17    0.15    0.06
   0  -1  17    0.25    0.06
   0  -1  17    0.16    0.05
  -1   1 -17    0.05    0.05
  -1   1 -17   -0.05    0.05
   1  -1  17   -0.03    0.05
   1  -1  17    0.02    0.05
   1  -1  17    0.02    0.06
   1  -1  17    0.05    0.07
  -2   1 -17    0.50    0.08
  -2   1 -17    0.46    0.08
   2  -1  17    0.40    0.07
   2  -1  17    0.55    0.09
   2  -1  17    0.48    0.08
   2  -1  17    0.58    0.08
   2  -1  17    0.55    0.11
  -3   1 -17    1.82    0.17
  -3   1 -17    1.57    0.12
   3  -1  17    1.75    0.14
   3  -1  17    1.67    0.13
   3  -1  17    1.81    0.15
   3  -1  17    1.54    0.17
   3  -1  17    1.59    0.13
  -4   1 -17   11.94    0.44
  -4   1 -17   11.20    0.40
   4  -1  17   11.83    0.45
   4  -1  17   11.23    0.38
   4  -1  17   11.32    0.38
   5   0 -17    0.01    0.07
  -5   0  17   -0.15    0.10
  -5   0  17    0.00    0.10
   4   0 -17    0.20    0.07
  -4   0  17    0.27    0.10
   3   0 -17    6.24    0.23
   3   0 -17    6.00    0.22
  -3   0  17    6.23    0.26
   2   0 -17    1.71    0.12
   2   0 -17    1.81    0.12
   2   0 -17    1.72    0.12
  -2   0  17    1.69    0.13
  -2   0  17    1.85    0.12
   1   0 -17    0.40    0.07
   1   0 -17    0.51    0.07
   1   0 -17    0.57    0.07
  -1   0  17    0.44    0.07
  -1   0  17    0.49    0.06
  -1   0  17    0.53    0.07
   0   0 -17    0.10    0.05
   0   0 -17    0.13    0.05
   0   0 -17    0.09    0.05
   0   0  17    0.10    0.05
   0   0  17    0.05    0.05
   0   0  17    0.11    0.05
   0   0  17    0.16    0.06
  -1   0 -17    0.90    0.09
  -1   0 -17    0.89    0.09
   1   0  17    0.84    0.08
   1   0  17    0.89    0.10
   1   0  17    1.01    0.09
   1   0  17    0.94    0.11
   1   0  17    0.85    0.09
  -2   0 -17    0.84    0.09
  -2   0 -17    0.79    0.09
   2   0  17    0.82    0.09
   2   0  17    0.75    0.08
   2   0  17    0.84    0.11
   2   0  17    0.77    0.08
   2   0  17    0.97    0.11
  -3   0 -17    7.66    0.30
   3   0  17    7.40    0.31
   3   0  17    7.56    0.27
   3   0  17    7.75    0.28
   3   0  17    7.58    0.26
   3   0  17    7.45    0.26
  -4   0 -17    1.61    0.18
   4   0  17    1.59    0.13
   4   0  17    1.57    0.14
   4   0  17    1.52    0.18
   4   0  17    1.68    0.16
  -5   0 -17    0.01    0.12
   5   0  17    0.01    0.07
   5   0  17   -0.25    0.12
   4  -1 -17    2.67    0.17
  -4   1  17    2.31    0.20
   3  -1 -17    0.56    0.09
   3  -1 -17    0.50    0.09
   3  -1 -17    0.64    0.09
  -3   1  17    0.58    0.10
  -3   1  17    0.76    0.11
   2  -1 -17    4.78    0.20
   2  -1 -17    4.86    0.20
   2  -1 -17    5.15    0.20
  -2   1  17    5.12    0.21
  -2   1  17    4.85    0.20
   1  -1 -17   12.26    0.35
   1  -1 -17   12.47    0.35
   1  -1 -17   11.26    0.34
  -1   1  17   11.95    0.35
  -1   1  17   11.85    0.33
  -1   1  17   11.94    0.33
  -1   1  17   11.95    0.33
  -1   1  17   11.27    0.33
   0  -1 -17    0.50    0.07
   0  -1 -17    0.43    0.07
   0  -1 -17    0.47    0.07
   0   1  17    0.48    0.07
   0   1  17    0.41    0.06
   0   1  17    0.51    0.07
   0   1  17    0.48    0.07
  -1  -1 -17    5.55    0.19
  -1  -1 -17    5.05    0.19
   1   1  17    5.13    0.19
   1   1  17    5.16    0.18
   1   1  17    4.99    0.20
   1   1  17    5.20    0.19
   1   1  17    5.22    0.20
   1   1  17    4.92    0.19
  -2  -1 -17    3.73    0.17
  -2  -1 -17    3.60    0.16
  -2  -1 -17    3.61    0.15
   2   1  17    3.44    0.16
   2   1  17    4.12    0.19
   2   1  17    3.70    0.19
   2   1  17    3.64    0.16
   2   1  17    3.30    0.16
  -3  -1 -17   17.44    0.52
  -3  -1 -17   18.42    0.51
   3   1  17   17.62    0.48
   3   1  17   17.59    0.50
   3   1  17   17.23    0.53
   3   1  17   17.21    0.48
   3   1  17   17.42    0.49
  -4  -1 -17    1.03    0.15
   4   1  17    1.01    0.11
   4   1  17    1.05    0.11
   4   1  17    0.99    0.14
   4   1  17    1.20    0.17
   4   1  17    0.91    0.10
  -5  -1 -17   -0.04    0.10
   5   1  17   -0.14    0.10
   5   1  17    0.01    0.07
   5   1  17   -0.12    0.11
   4  -2 -17    0.31    0.10
  -4   2  17    0.45    0.12
  -4   2  17    0.51    0.12
   3  -2 -17    0.24    0.10
   3  -2 -17    0.13    0.08
   3  -2 -17    0.12    0.08
  -3   2  17    0.16    0.08
  -3   2  17    0.18    0.08
   2  -2 -17    0.52    0.09
   2  -2 -17    0.54    0.09
   2  -2 -17    0.53    0.09
  -2   2  17    0.59    0.11
  -2   2  17    0.68    0.10
  -2   2  17    0.65    0.08
   1  -2 -17    0.52    0.08
   1  -2 -17    0.57    0.09
   1  -2 -17    0.56    0.09
  -1   2  17    0.47    0.08
  -1   2  17    0.52    0.07
  -1   2  17    0.46    0.07
   0  -2 -17    1.44    0.11
   0  -2 -17    1.30    0.11
   0   2  17    1.39    0.11
   0   2  17    1.35    0.11
   0   2  17    1.23    0.11
   0   2  17    1.23    0.11
  -1  -2 -17   17.07    0.46
  -1  -2 -17   17.05    0.46
   1   2  17   16.85    0.46
   1   2  17   16.39    0.46
   1   2  17   17.37    0.46
   1   2  17   16.70    0.44
   1   2  17   17.30    0.46
   1   2  17   16.96    0.46
  -2  -2 -17    4.54    0.19
  -2  -2 -17    4.42    0.18
  -2  -2 -17    4.62    0.18
   2   2  17    4.59    0.20
   2   2  17    4.24    0.20
   2   2  17    4.69    0.19
   2   2  17    4.46    0.19
   2   2  17    4.68    0.19
  -3  -2 -17    0.57    0.11
  -3  -2 -17    0.52    0.11
   3   2  17    0.41    0.08
   3   2  17    0.35    0.07
   3   2  17    0.63    0.11
   3   2  17    0.58    0.10
   3   2  17    0.46    0.08
  -4  -2 -17    6.89    0.30
  -4  -2 -17    6.94    0.31
   4   2  17    6.41    0.25
   4   2  17    6.98    0.30
   4   2  17    7.02    0.26
   4   2  17    6.74    0.33
  -5  -2 -17   -0.09    0.11
  -5  -2 -17    0.12    0.11
   5   2  17    0.01    0.07
   5   2  17   -0.11    0.10
   5   2  17   -0.15    0.11
   3  -3 -17    0.50    0.11
   3  -3 -17    0.51    0.11
  -3   3  17    0.57    0.11
   2  -3 -17    0.28    0.09
  -2   3  17    0.29    0.07
  -2   3  17    0.25    0.09
   1  -3 -17    3.31    0.18
   1  -3 -17    3.10    0.18
  -1   3  17    3.26    0.16
  -1   3  17    3.46    0.17
  -1   3  17    3.47    0.19
   0  -3 -17   12.05    0.37
   0  -3 -17   12.25    0.37
   0   3  17   12.19    0.36
   0   3  17   12.81    0.37
   0   3  17   12.07    0.37
   0   3  17   12.20    0.35
  -1  -3 -17    8.00    0.27
  -1  -3 -17    8.32    0.27
   1   3  17    8.23    0.28
   1   3  17    8.50    0.28
   1   3  17    8.10    0.28
   1   3  17    8.79    0.28
   1   3  17    8.30    0.27
   1   3  17    8.15    0.27
  -2  -3 -17    0.52    0.09
  -2  -3 -17    0.70    0.08
   2   3  17    0.47    0.08
   2   3  17    0.39    0.08
   2   3  17    0.58    0.09
   2   3  17    0.56    0.09
   2   3  17    0.48    0.09
  -3  -3 -17    0.14    0.09
   3   3  17    0.09    0.09
   3   3  17    0.14    0.07
   3   3  17    0.04    0.06
   3   3  17    0.12    0.06
   3   3  17   -0.03    0.08
  -4  -3 -17    1.05    0.16
   4   3  17    0.89    0.11
   4   3  17    0.84    0.14
   4   3  17    0.87    0.15
  -5  -3 -17    0.07    0.13
   5   3  17   -0.13    0.12
   5   3  17   -0.11    0.10
   5   3  17    0.01    0.07
   3  -4 -17   -0.01    0.09
  -3   4  17    0.06    0.09
   2  -4 -17    1.31    0.15
  -2   4  17    1.46    0.16
  -2   4  17    1.32    0.14
   1  -4 -17   19.96    0.58
  -1   4  17   20.53    0.57
  -1   4  17   19.97    0.56
  -1   4  17   21.04    0.59
   0  -4 -17    3.95    0.20
   0  -4 -17    3.64    0.20
   0   4  17    4.17    0.20
   0   4  17    4.18    0.20
   0   4  17    3.89    0.21
  -1  -4 -17    0.20    0.07
  -1  -4 -17    0.07    0.07
   1   4  17    0.18    0.08
   1   4  17    0.12    0.07
   1   4  17    0.18    0.08
   1   4  17    0.09    0.07
   2   4  17    1.90    0.15
   2   4  17    2.16    0.15
   2   4  17    1.99    0.16
   2   4  17    1.89    0.15
   2   4  17    2.05    0.16
  -3  -4 -17    1.80    0.18
   3   4  17    1.63    0.14
   3   4  17    1.79    0.14
   3   4  17    1.72    0.17
   3   4  17    1.56    0.18
  -4  -4 -17    0.06    0.11
   4   4  17    0.15    0.07
   4   4  17    0.02    0.11
   4   4  17   -0.10    0.10
   2  -5 -17    2.47    0.20
  -2   5  17    2.29    0.22
  -2   5  17    2.36    0.19
   1  -5 -17    0.64    0.12
  -1   5  17    0.93    0.15
  -1   5  17    0.79    0.12
   0  -5 -17    0.01    0.08
   0   5  17   -0.07    0.07
   0   5  17   -0.01    0.09
  -1  -5 -17    0.11    0.08
   1   5  17    0.13    0.09
   1   5  17    0.07    0.10
   1   5  17    0.07    0.08
   2   5  17    1.05    0.13
   2   5  17    0.85    0.12
   2   5  17    0.94    0.14
   2   5  17    0.84    0.12
  -3  -5 -17    0.35    0.13
   3   5  17    0.34    0.09
   3   5  17    0.53    0.11
   3   5  17    0.62    0.14
   3   5  17    0.42    0.11
  -4  -5 -17    0.21    0.13
   4   5  17   -0.05    0.11
   4   5  17    0.11    0.11
   4   5  17    0.09    0.08
   0  -6 -17   -0.03    0.09
   0   6  17   -0.04    0.08
   0   6  17    0.02    0.10
   1   6  17    0.13    0.09
   1   6  17    0.10    0.11
   2   6  17   -0.02    0.08
   2   6  17    0.21    0.10
   3   5 -18   28.72    0.84
   3   5 -18   30.00    0.78
   2   5 -18   10.17    0.36
   2   5 -18    9.65    0.38
  -2  -5  18    9.18    0.44
   1   5 -18    1.02    0.14
   1   5 -18    1.19    0.14
   1   5 -18    1.17    0.14
  -1  -5  18    1.18    0.16
  -1  -5  18    1.27    0.15
   0   5 -18    0.43    0.11
   0  -5  18    0.51    0.13
   0  -5  18    0.46    0.11
  -1   5 -18    0.86    0.14
   1  -5  18    0.94    0.13
   1  -5  18    1.01    0.17
   1  -5  18    0.69    0.11
   4   4 -18    2.86    0.25
   4   4 -18    2.30    0.15
   3   4 -18    2.99    0.17
   3   4 -18    3.14    0.23
   2   4 -18    0.24    0.07
   2   4 -18    0.28    0.10
   2   4 -18    0.40    0.09
  -2  -4  18    0.40    0.10
   1   4 -18   -0.05    0.06
   1   4 -18    0.06    0.07
   1   4 -18   -0.08    0.07
   1   4 -18   -0.01    0.07
  -1  -4  18    0.08    0.08
  -1  -4  18    0.09    0.08
   0   4 -18    0.15    0.07
   0  -4  18   -0.07    0.06
   0  -4  18    0.03    0.08
   0  -4  18    0.04    0.08
  -1   4 -18   14.38    0.46
   1  -4  18   14.19    0.44
   1  -4  18   14.94    0.44
   1  -4  18   14.55    0.49
  -2   4 -18    9.53    0.36
  -2   4 -18   10.00    0.38
   2  -4  18    9.52    0.34
   2  -4  18   10.52    0.41
   2  -4  18   10.02    0.36
  -3   4 -18    1.19    0.27
  -3   4 -18    0.72    0.12
   3  -4  18    1.28    0.19
   3  -4  18    1.07    0.15
   4   3 -18    1.38    0.17
   4   3 -18    1.49    0.12
   3   3 -18    1.82    0.13
   3   3 -18    1.69    0.17
   2   3 -18    0.49    0.08
   2   3 -18    0.44    0.10
   2   3 -18    0.36    0.08
   2   3 -18    0.34    0.07
  -2  -3  18    0.43    0.09
   1   3 -18    3.77    0.18
   1   3 -18    3.24    0.18
   1   3 -18    3.52    0.17
   1   3 -18    3.59    0.18
  -1  -3  18    3.24    0.18
  -1  -3  18    3.34    0.18
   0   3 -18   12.73    0.37
   0   3 -18   12.46    0.38
   0   3 -18   12.55    0.39
   0   3 -18   12.32    0.38
   0  -3  18   12.24    0.38
   0  -3  18   12.08    0.40
   0  -3  18   12.16    0.36
   0  -3  18   12.68    0.37
  -1   3 -18    0.04    0.06
  -1   3 -18    0.16    0.07
   1  -3  18    0.03    0.07
   1  -3  18    0.04    0.06
   1  -3  18    0.22    0.09
   1  -3  18    0.13    0.06
  -2   3 -18    0.63    0.11
  -2   3 -18    0.87    0.13
  -2   3 -18    0.91    0.12
   2  -3  18    0.99    0.12
   2  -3  18    0.84    0.14
   2  -3  18    0.71    0.10
  -3   3 -18    0.11    0.07
  -3   3 -18    0.00    0.10
   3  -3  18    0.16    0.11
   3  -3  18    0.07    0.08
   4   2 -18    1.19    0.11
  -4  -2  18    0.96    0.15
   3   2 -18    1.99    0.12
  -3  -2  18    2.03    0.15
  -3  -2  18    1.96    0.17
   2   2 -18    0.77    0.09
   2   2 -18    0.84    0.09
   2   2 -18    0.96    0.10
  -2  -2  18    0.89    0.11
   1   2 -18   15.43    0.44
   1   2 -18   15.72    0.44
   1   2 -18   15.69    0.44
   1   2 -18   15.99    0.43
  -1  -2  18   15.56    0.41
  -1  -2  18   15.15    0.44
   0   2 -18   12.93    0.38
   0   2 -18   12.69    0.37
   0   2 -18   12.50    0.36
   0   2 -18   12.36    0.37
   0  -2  18   12.59    0.37
   0  -2  18   12.58    0.38
   0  -2  18   12.91    0.36
   0  -2  18   12.42    0.36
  -1   2 -18    8.70    0.29
  -1   2 -18    8.76    0.29
   1  -2  18    8.67    0.29
   1  -2  18    9.08    0.29
   1  -2  18    8.72    0.31
   1  -2  18    8.74    0.29
  -2   2 -18    0.19    0.07
  -2   2 -18    0.30    0.08
   2  -2  18    0.28    0.07
   2  -2  18    0.33    0.07
   2  -2  18    0.25    0.10
   2  -2  18    0.42    0.09
  -3   2 -18    0.03    0.09
  -3   2 -18   -0.04    0.06
   3  -2  18   -0.06    0.09
   3  -2  18   -0.03    0.07
   3  -2  18    0.04    0.06
  -4   2 -18    0.06    0.11
  -4   2 -18    0.06    0.10
   4  -2  18    0.10    0.08
   4  -2  18   -0.07    0.12
   5   1 -18    0.73    0.10
  -5  -1  18    0.81    0.15
   4   1 -18   -0.02    0.06
  -4  -1  18   -0.05    0.08
   3   1 -18    0.56    0.08
  -3  -1  18    0.56    0.11
   2   1 -18   17.09    0.46
   2   1 -18   16.62    0.45
   2   1 -18   16.20    0.45
  -2  -1  18   17.46    0.49
  -2  -1  18   17.03    0.46
   1   1 -18    0.48    0.07
   1   1 -18    0.21    0.07
   1   1 -18    0.36    0.07
  -1  -1  18    0.49    0.08
  -1  -1  18    0.39    0.06
  -1  -1  18    0.53    0.07
   0   1 -18    1.79    0.12
   0   1 -18    1.71    0.12
   0   1 -18    1.73    0.12
   0  -1  18    1.82    0.13
   0  -1  18    1.89    0.12
   0  -1  18    1.65    0.11
   0  -1  18    1.81    0.12
  -1   1 -18    1.14    0.11
  -1   1 -18    1.22    0.11
   1  -1  18    1.17    0.11
   1  -1  18    1.30    0.13
   1  -1  18    1.44    0.12
   1  -1  18    1.39    0.11
  -2   1 -18    4.91    0.20
  -2   1 -18    4.98    0.20
   2  -1  18    5.34    0.22
   2  -1  18    5.30    0.24
   2  -1  18    5.19    0.21
   2  -1  18    5.08    0.21
  -3   1 -18    1.33    0.11
  -3   1 -18    1.29    0.15
   3  -1  18    1.39    0.13
   3  -1  18    1.32    0.13
   3  -1  18    1.41    0.17
   3  -1  18    1.22    0.12
   3  -1  18    1.55    0.15
  -4   1 -18    0.89    0.16
   4  -1  18    0.67    0.11
   4  -1  18    0.53    0.11
   4  -1  18    0.59    0.15
   4  -1  18    0.53    0.14
   4   0 -18    0.17    0.07
  -4   0  18    0.18    0.09
   3   0 -18   10.98    0.34
   3   0 -18   10.76    0.34
  -3   0  18   11.18    0.38
   2   0 -18    0.17    0.06
   2   0 -18    0.03    0.06
   2   0 -18    0.17    0.06
  -2   0  18    0.07    0.08
  -2   0  18    0.15    0.06
   1   0 -18    2.08    0.13
   1   0 -18    2.18    0.13
   1   0 -18    2.06    0.13
  -1   0  18    2.05    0.11
  -1   0  18    2.07    0.11
  -1   0  18    2.26    0.13
   0   0 -18    0.32    0.06
   0   0 -18    0.58    0.08
   0   0 -18    0.45    0.07
   0   0  18    0.40    0.08
   0   0  18    0.45    0.07
   0   0  18    0.35    0.06
   0   0  18    0.48    0.07
  -1   0 -18    0.22    0.06
  -1   0 -18    0.09    0.06
   1   0  18    0.13    0.06
   1   0  18    0.20    0.07
   1   0  18    0.10    0.07
   1   0  18    0.19    0.06
  -2   0 -18    1.23    0.11
  -2   0 -18    1.38    0.11
   2   0  18    1.59    0.14
   2   0  18    1.40    0.11
   2   0  18    1.35    0.15
   2   0  18    1.26    0.11
   2   0  18    1.46    0.11
  -3   0 -18    1.53    0.16
   3   0  18    1.80    0.16
   3   0  18    1.66    0.13
   3   0  18    1.65    0.18
   3   0  18    1.67    0.13
   3   0  18    1.62    0.13
  -4   0 -18    4.38    0.26
   4   0  18    4.30    0.28
   4   0  18    4.33    0.21
   4   0  18    4.09    0.23
   4   0  18    3.96    0.21
  -5   0 -18    0.15    0.13
   5   0  18    0.28    0.16
   5   0  18    0.40    0.10
   4  -1 -18   10.87    0.36
  -4   1  18   11.01    0.41
   3  -1 -18   23.10    0.62
   3  -1 -18   23.49    0.62
   3  -1 -18   23.56    0.62
  -3   1  18   23.79    0.65
  -3   1  18   22.74    0.65
   2  -1 -18    5.78    0.23
   2  -1 -18    6.06    0.23
   2  -1 -18    6.16    0.23
  -2   1  18    5.62    0.24
  -2   1  18    5.40    0.22
   1  -1 -18    3.62    0.17
   1  -1 -18    3.89    0.17
   1  -1 -18    3.89    0.17
  -1   1  18    3.74    0.16
  -1   1  18    3.57    0.16
  -1   1  18    3.73    0.17
  -1   1  18    3.84    0.16
  -1   1  18    3.77    0.16
   0  -1 -18    0.16    0.07
   0  -1 -18    0.21    0.06
   0  -1 -18    0.22    0.06
   0   1  18    0.22    0.06
   0   1  18    0.20    0.06
   0   1  18    0.17    0.06
   0   1  18    0.16    0.07
  -1  -1 -18    0.15    0.06
  -1  -1 -18    0.16    0.06
   1   1  18    0.04    0.07
   1   1  18    0.08    0.05
   1   1  18    0.04    0.06
   1   1  18    0.12    0.06
   1   1  18    0.15    0.06
  -2  -1 -18    3.07    0.15
  -2  -1 -18    2.79    0.16
  -2  -1 -18    2.90    0.14
   2   1  18    2.84    0.17
   2   1  18    3.15    0.15
   2   1  18    2.93    0.15
   2   1  18    2.80    0.18
   2   1  18    3.12    0.15
  -3  -1 -18    9.39    0.33
  -3  -1 -18    9.34    0.34
   3   1  18    8.99    0.30
   3   1  18    9.38    0.36
   3   1  18    9.60    0.33
   3   1  18    8.43    0.30
   3   1  18    9.20    0.31
  -4  -1 -18    0.90    0.14
   4   1  18    0.75    0.10
   4   1  18    0.78    0.13
   4   1  18    0.80    0.10
   4   1  18    0.97    0.16
  -5  -1 -18    0.17    0.12
   5   1  18   -0.11    0.11
   5   1  18    0.00    0.07
   5   1  18    0.04    0.13
   4  -2 -18    0.29    0.09
  -4   2  18    0.32    0.11
  -4   2  18    0.31    0.11
   3  -2 -18    0.11    0.08
   3  -2 -18    0.27    0.08
  -3   2  18    0.09    0.08
  -3   2  18    0.05    0.07
   2  -2 -18   -0.02    0.07
   2  -2 -18   -0.03    0.07
   2  -2 -18    0.09    0.07
  -2   2  18    0.00    0.07
  -2   2  18    0.02    0.06
   1  -2 -18    1.15    0.11
   1  -2 -18    1.06    0.11
   1  -2 -18    1.13    0.11
  -1   2  18    1.06    0.11
  -1   2  18    1.03    0.10
  -1   2  18    1.18    0.12
   0  -2 -18    3.48    0.17
   0  -2 -18    3.56    0.17
   0   2  18    3.64    0.17
   0   2  18    3.71    0.17
   0   2  18    4.14    0.17
   0   2  18    3.71    0.17
  -1  -2 -18    8.57    0.28
  -1  -2 -18    8.93    0.28
   1   2  18    8.75    0.28
   1   2  18    8.41    0.26
   1   2  18    8.48    0.28
   1   2  18    8.54    0.28
   1   2  18    8.66    0.28
   1   2  18    9.04    0.29
  -2  -2 -18    2.61    0.14
  -2  -2 -18    2.60    0.18
  -2  -2 -18    2.13    0.14
   2   2  18    2.84    0.16
   2   2  18    2.68    0.15
   2   2  18    2.54    0.15
   2   2  18    2.50    0.15
   2   2  18    2.74    0.17
  -3  -2 -18    2.16    0.18
  -3  -2 -18    2.22    0.17
   3   2  18    1.97    0.14
   3   2  18    2.09    0.14
   3   2  18    2.02    0.17
   3   2  18    2.21    0.19
   3   2  18    1.93    0.14
  -4  -2 -18    0.52    0.13
  -4  -2 -18    0.50    0.12
   4   2  18    0.45    0.08
   4   2  18    0.44    0.13
   4   2  18    0.70    0.12
  -5  -2 -18    2.38    0.22
  -5  -2 -18    2.15    0.23
   5   2  18    2.02    0.21
   5   2  18    2.11    0.24
   5   2  18    1.87    0.16
   3  -3 -18    0.30    0.10
   3  -3 -18    0.38    0.11
  -3   3  18    0.52    0.12
   2  -3 -18    0.23    0.09
  -2   3  18    0.17    0.09
  -2   3  18    0.28    0.07
   1  -3 -18    0.24    0.09
   1  -3 -18    0.38    0.09
  -1   3  18    0.40    0.08
  -1   3  18    0.36    0.09
  -1   3  18    0.37    0.08
   0  -3 -18    1.65    0.14
   0  -3 -18    1.81    0.14
   0   3  18    1.84    0.14
   0   3  18    1.66    0.14
   0   3  18    1.63    0.13
   0   3  18    1.73    0.13
  -1  -3 -18    9.44    0.31
  -1  -3 -18    9.77    0.32
   1   3  18   10.11    0.32
   1   3  18   10.15    0.32
   1   3  18   10.37    0.31
   1   3  18   10.30    0.32
  -2  -3 -18    0.22    0.07
   2   3  18    0.26    0.07
   2   3  18    0.28    0.09
   2   3  18    0.19    0.07
   2   3  18    0.24    0.08
   2   3  18    0.32    0.08
  -3  -3 -18    0.14    0.09
   3   3  18    0.06    0.08
   3   3  18    0.01    0.06
   3   3  18    0.12    0.07
   3   3  18    0.06    0.09
   3   3  18    0.10    0.06
  -4  -3 -18   -0.03    0.11
   4   3  18   -0.06    0.10
   4   3  18   -0.07    0.10
   4   3  18   -0.01    0.07
  -5  -3 -18   -0.15    0.12
   5   3  18   -0.08    0.11
   5   3  18   -0.07    0.13
   5   3  18   -0.08    0.06
   3  -4 -18    1.84    0.19
  -3   4  18    1.54    0.18
   2  -4 -18    1.46    0.15
  -2   4  18    1.75    0.18
  -2   4  18    1.54    0.14
   1  -4 -18    1.80    0.17
  -1   4  18    2.06    0.16
  -1   4  18    2.16    0.19
   0  -4 -18   25.01    0.69
   0  -4 -18   25.15    0.69
   0   4  18   27.10    0.70
   0   4  18   25.94    0.69
  -1  -4 -18   10.12    0.34
  -1  -4 -18   10.54    0.34
   1   4  18   10.36    0.34
   1   4  18   11.03    0.35
   1   4  18    9.92    0.34
   1   4  18   10.71    0.46
   2   4  18    0.17    0.08
   2   4  18    0.21    0.07
   2   4  18    0.24    0.09
   2   4  18    0.28    0.08
  -3  -4 -18    0.14    0.10
   3   4  18    0.22    0.10
   3   4  18    0.02    0.08
   3   4  18    0.13    0.07
   3   4  18    0.05    0.07
  -4  -4 -18   -0.04    0.11
   4   4  18   -0.08    0.06
   4   4  18   -0.01    0.10
   4   4  18   -0.06    0.11
   2  -5 -18    0.66    0.13
   1  -5 -18    1.40    0.17
  -1   5  18    1.79    0.18
  -1   5  18    1.48    0.16
   0  -5 -18    0.02    0.08
   0   5  18    0.10    0.09
   0   5  18    0.09    0.09
  -1  -5 -18    0.18    0.08
   1   5  18    0.19    0.09
   1   5  18    0.15    0.09
   2   5  18    0.67    0.15
   2   5  18    0.93    0.12
   2   5  18    0.63    0.12
   2   5  18    0.54    0.11
   3   5  18   -0.02    0.07
   3   5  18    0.00    0.08
   3   5  18    0.01    0.09
   3   5  18    0.12    0.11
   1   6  18   -0.16    0.09
   1   6  18   -0.01    0.09
   2   6  18    0.22    0.11
   2   6  18    0.37    0.12
   3   5 -19    0.02    0.09
   3   5 -19    0.28    0.13
   2   5 -19    2.90    0.20
   2   5 -19    2.61    0.22
   1   5 -19    4.32    0.23
   1   5 -19    4.23    0.25
   1   5 -19    3.95    0.23
  -1  -5  19    4.34    0.24
  -1  -5  19    4.27    0.26
   0   5 -19    0.11    0.09
   0  -5  19    0.04    0.08
   0  -5  19    0.04    0.10
  -1   5 -19    0.01    0.09
   1  -5  19   -0.01    0.07
   1  -5  19    0.18    0.12
   1  -5  19    0.09    0.09
   4   4 -19    2.55    0.23
   4   4 -19    1.95    0.15
   3   4 -19    0.83    0.11
   3   4 -19    0.98    0.15
   2   4 -19    3.03    0.18
   2   4 -19    3.04    0.21
  -2  -4  19    2.61    0.20
   1   4 -19    2.50    0.18
   1   4 -19    2.81    0.17
   1   4 -19    2.42    0.17
  -1  -4  19    2.51    0.18
  -1  -4  19    2.42    0.19
   0   4 -19    0.17    0.08
   0  -4  19    0.09    0.09
   0  -4  19    0.09    0.09
   0  -4  19    0.17    0.07
  -1   4 -19    8.89    0.34
   1  -4  19    8.61    0.32
   1  -4  19    9.50    0.33
   1  -4  19    8.87    0.36
  -2   4 -19    5.79    0.28
  -2   4 -19    4.78    0.26
   2  -4  19    4.99    0.25
   2  -4  19    5.30    0.25
   2  -4  19    5.71    0.31
   4   3 -19    0.57    0.14
   4   3 -19    0.58    0.09
   3   3 -19    2.92    0.16
   3   3 -19    2.91    0.21
   2   3 -19    0.61    0.09
   2   3 -19    0.64    0.11
   2   3 -19    0.50    0.08
   2   3 -19    0.47    0.09
  -2  -3  19    0.45    0.10
   1   3 -19   -0.04    0.06
   1   3 -19    0.00    0.06
   1   3 -19    0.00    0.06
   1   3 -19   -0.02    0.06
  -1  -3  19   -0.01    0.07
  -1  -3  19    0.05    0.07
   0   3 -19    6.74    0.26
   0   3 -19    7.49    0.29
   0   3 -19    6.72    0.26
   0  -3  19    6.72    0.24
   0  -3  19    7.41    0.27
   0  -3  19    7.37    0.29
   0  -3  19    7.03    0.25
  -1   3 -19    0.56    0.10
  -1   3 -19    0.48    0.10
   1  -3  19    0.67    0.11
   1  -3  19    0.61    0.09
   1  -3  19    0.61    0.09
   1  -3  19    0.68    0.12
  -2   3 -19    1.49    0.16
  -2   3 -19    1.35    0.14
   2  -3  19    1.11    0.12
   2  -3  19    1.32    0.13
   2  -3  19    1.41    0.17
  -3   3 -19    0.41    0.14
  -3   3 -19    0.39    0.09
   3  -3  19    0.57    0.12
   3  -3  19    0.53    0.14
   4   2 -19    0.43    0.08
  -4  -2  19    0.43    0.12
   3   2 -19    0.00    0.06
  -3  -2  19    0.07    0.07
   2   2 -19    3.89    0.18
   2   2 -19    4.25    0.18
   2   2 -19    3.97    0.18
  -2  -2  19    3.96    0.20
   1   2 -19    1.17    0.12
   1   2 -19    1.10    0.11
   1   2 -19    1.18    0.12
   1   2 -19    0.93    0.10
  -1  -2  19    1.13    0.11
  -1  -2  19    0.84    0.11
   0   2 -19    1.20    0.11
   0   2 -19    1.22    0.12
   0   2 -19    1.24    0.12
   0   2 -19    1.35    0.12
   0  -2  19    1.23    0.11
   0  -2  19    1.18    0.13
   0  -2  19    1.34    0.11
   0  -2  19    1.41    0.13
  -1   2 -19    3.30    0.17
  -1   2 -19    3.14    0.17
   1  -2  19    3.43    0.17
   1  -2  19    3.22    0.17
   1  -2  19    3.33    0.17
   1  -2  19    3.17    0.19
  -2   2 -19    0.82    0.10
  -2   2 -19    0.74    0.10
   2  -2  19    1.11    0.13
   2  -2  19    0.65    0.09
   2  -2  19    0.63    0.13
   2  -2  19    1.14    0.12
  -3   2 -19    0.36    0.08
  -3   2 -19    0.63    0.13
   3  -2  19    0.60    0.11
   3  -2  19    0.62    0.10
   3  -2  19    0.39    0.13
  -4   2 -19    0.23    0.11
  -4   2 -19    0.02    0.11
   4  -2  19    0.03    0.14
   4  -2  19    0.15    0.09
   4   1 -19    0.90    0.10
  -4  -1  19    0.90    0.14
   3   1 -19    0.04    0.06
  -3  -1  19    0.13    0.08
   2   1 -19   11.08    0.34
   2   1 -19   11.58    0.34
   2   1 -19   11.36    0.34
  -2  -1  19   11.33    0.34
   1   1 -19    0.43    0.08
   1   1 -19    0.42    0.07
   1   1 -19    0.27    0.07
  -1  -1  19    0.38    0.08
  -1  -1  19    0.41    0.07
  -1  -1  19    0.47    0.08
   0   1 -19    1.25    0.12
   0   1 -19    1.43    0.12
   0   1 -19    1.40    0.12
   0  -1  19    1.53    0.12
   0  -1  19    1.29    0.11
   0  -1  19    1.33    0.11
   0  -1  19    1.56    0.13
  -1   1 -19    0.08    0.06
  -1   1 -19   -0.01    0.06
   1  -1  19    0.13    0.06
   1  -1  19    0.13    0.08
   1  -1  19    0.07    0.06
   1  -1  19    0.24    0.07
  -2   1 -19    0.44    0.08
  -2   1 -19    0.38    0.08
   2  -1  19    0.38    0.07
   2  -1  19    0.36    0.10
   2  -1  19    0.32    0.07
   2  -1  19    0.47    0.09
  -3   1 -19    0.12    0.06
  -3   1 -19    0.12    0.09
   3  -1  19    0.09    0.08
   3  -1  19    0.05    0.10
   3  -1  19   -0.03    0.06
   3  -1  19    0.14    0.08
  -4   1 -19    3.42    0.26
   4  -1  19    2.86    0.20
   4  -1  19    2.85    0.19
   4  -1  19    2.89    0.19
   4  -1  19    3.12    0.27
   4   0 -19    0.00    0.07
  -4   0  19    0.07    0.09
   3   0 -19    1.71    0.13
   3   0 -19    1.62    0.13
  -3   0  19    1.10    0.13
   2   0 -19    0.95    0.10
   2   0 -19    0.81    0.10
   2   0 -19    0.80    0.10
  -2   0  19    0.81    0.11
   1   0 -19    3.08    0.15
   1   0 -19    2.79    0.15
   1   0 -19    2.89    0.15
  -1   0  19    2.84    0.15
  -1   0  19    2.86    0.14
  -1   0  19    3.01    0.14
   0   0 -19    1.89    0.12
   0   0 -19    2.11    0.13
   0   0 -19    2.08    0.13
   0   0  19    2.03    0.12
   0   0  19    2.01    0.13
   0   0  19    2.04    0.12
  -1   0 -19    3.92    0.17
  -1   0 -19    3.97    0.18
   1   0  19    3.94    0.17
   1   0  19    4.09    0.17
   1   0  19    4.05    0.19
   1   0  19    4.22    0.19
  -2   0 -19    0.16    0.06
  -2   0 -19    0.15    0.06
   2   0  19    0.28    0.09
   2   0  19    0.31    0.10
   2   0  19    0.18    0.06
   2   0  19    0.23    0.07
   2   0  19    0.13    0.06
  -3   0 -19    0.54    0.11
   3   0  19    0.35    0.11
   3   0  19    0.40    0.08
   3   0  19    0.46    0.08
   3   0  19    0.40    0.12
   3   0  19    0.47    0.08
  -4   0 -19    6.55    0.32
   4   0  19    6.09    0.26
   4   0  19    6.37    0.28
   4   0  19    5.66    0.25
   4   0  19    5.95    0.33
   4  -1 -19    4.74    0.23
  -4   1  19    4.68    0.27
   3  -1 -19    4.04    0.20
   3  -1 -19    3.96    0.20
   3  -1 -19    4.12    0.20
  -3   1  19    3.98    0.21
   2  -1 -19   30.88    0.78
   2  -1 -19   31.01    0.78
   2  -1 -19   31.62    0.79
  -2   1  19   31.74    0.81
  -2   1  19   29.80    0.79
   1  -1 -19    9.22    0.30
   1  -1 -19    9.62    0.31
   1  -1 -19    9.75    0.31
  -1   1  19    9.48    0.31
  -1   1  19    8.74    0.29
  -1   1  19    9.24    0.28
  -1   1  19    9.18    0.28
  -1   1  19    9.92    0.29
   0  -1 -19    2.38    0.14
   0  -1 -19    2.35    0.14
   0   1  19    2.45    0.14
   0   1  19    2.47    0.13
   0   1  19    2.26    0.14
   0   1  19    2.46    0.13
  -1  -1 -19    1.86    0.13
  -1  -1 -19    2.00    0.13
   1   1  19    2.10    0.13
   1   1  19    1.96    0.13
   1   1  19    1.77    0.13
   1   1  19    2.23    0.15
  -2  -1 -19    0.15    0.06
  -2  -1 -19    0.21    0.06
   2   1  19    0.12    0.06
   2   1  19    0.04    0.08
   2   1  19    0.12    0.08
   2   1  19    0.05    0.05
   2   1  19    0.09    0.06
  -3  -1 -19   16.81    0.51
   3   1  19   16.97    0.50
   3   1  19   16.27    0.47
   3   1  19   15.92    0.52
   3   1  19   16.78    0.47
   3   1  19   16.88    0.48
  -4  -1 -19    0.29    0.10
   4   1  19    0.24    0.08
   4   1  19    0.17    0.07
   4   1  19    0.15    0.12
   4   1  19    0.16    0.11
  -5  -1 -19    0.05    0.11
   5   1  19   -0.01    0.07
   5   1  19   -0.10    0.11
   5   1  19   -0.06    0.13
   4  -2 -19   -0.04    0.08
  -4   2  19   -0.08    0.09
  -4   2  19   -0.03    0.09
   3  -2 -19    0.46    0.10
   3  -2 -19    0.28    0.09
  -3   2  19    0.67    0.12
   2  -2 -19    1.05    0.12
   2  -2 -19    1.15    0.13
   2  -2 -19    0.97    0.12
  -2   2  19    1.17    0.13
   1  -2 -19    3.76    0.19
   1  -2 -19    3.90    0.19
  -1   2  19    3.98    0.19
  -1   2  19    3.80    0.17
  -1   2  19    3.57    0.17
   0  -2 -19    0.20    0.07
   0  -2 -19    0.30    0.07
   0   2  19    0.28    0.08
   0   2  19    0.26    0.07
   0   2  19    0.29    0.07
   0   2  19    0.29    0.07
  -1  -2 -19    1.38    0.12
  -1  -2 -19    1.17    0.11
   1   2  19    1.17    0.12
   1   2  19    1.19    0.11
   1   2  19    1.36    0.11
   1   2  19    1.27    0.12
  -2  -2 -19   25.39    0.73
  -2  -2 -19   27.36    0.68
   2   2  19   26.69    0.70
   2   2  19   27.72    0.70
   2   2  19   27.12    0.72
   2   2  19   27.13    0.71
   2   2  19   28.68    0.70
  -3  -2 -19   21.87    0.61
  -3  -2 -19   21.56    0.60
   3   2  19   21.76    0.58
   3   2  19   20.73    0.58
   3   2  19   21.17    0.60
   3   2  19   21.43    0.58
   3   2  19   20.78    0.63
  -4  -2 -19    5.85    0.29
  -4  -2 -19    5.62    0.29
   4   2  19    5.21    0.23
   4   2  19    5.65    0.28
   4   2  19    5.86    0.32
  -5  -2 -19   -0.08    0.12
  -5  -2 -19    0.03    0.11
   5   2  19   -0.10    0.12
   5   2  19   -0.04    0.07
   5   2  19   -0.10    0.12
   3  -3 -19    0.43    0.11
   3  -3 -19    0.59    0.12
  -3   3  19    0.67    0.13
   2  -3 -19    1.41    0.15
  -2   3  19    1.22    0.15
  -2   3  19    1.23    0.12
   1  -3 -19    1.04    0.12
   1  -3 -19    1.00    0.12
  -1   3  19    1.26    0.13
  -1   3  19    1.04    0.12
  -1   3  19    1.23    0.12
   0  -3 -19    0.88    0.11
   0  -3 -19    0.91    0.11
   0   3  19    0.93    0.11
   0   3  19    0.92    0.12
   0   3  19    0.81    0.10
   0   3  19    0.96    0.11
  -1  -3 -19   11.85    0.36
  -1  -3 -19   11.87    0.37
   1   3  19   11.98    0.37
   1   3  19   12.42    0.36
   1   3  19   11.85    0.37
   1   3  19   12.16    0.37
  -2  -3 -19    0.13    0.07
   2   3  19    0.24    0.09
   2   3  19    0.13    0.07
   2   3  19    0.12    0.06
   2   3  19    0.12    0.08
   2   3  19    0.12    0.08
  -3  -3 -19    0.07    0.09
   3   3  19   -0.01    0.06
   3   3  19   -0.05    0.08
   3   3  19   -0.06    0.08
   3   3  19   -0.04    0.06
  -4  -3 -19   -0.17    0.10
   4   3  19   -0.07    0.06
   4   3  19   -0.06    0.10
   4   3  19   -0.14    0.09
   2  -4 -19    0.20    0.11
  -2   4  19    0.24    0.10
  -2   4  19    0.27    0.09
   1  -4 -19    1.72    0.17
  -1   4  19    1.88    0.18
  -1   4  19    1.86    0.15
   0  -4 -19    9.72    0.35
   0   4  19   10.40    0.36
   0   4  19   10.00    0.35
  -1  -4 -19    0.04    0.07
  -1  -4 -19    0.10    0.07
   1   4  19    0.00    0.07
   1   4  19    0.08    0.08
   1   4  19   -0.05    0.07
   2   4  19   -0.04    0.05
   2   4  19   -0.02    0.07
   2   4  19    0.06    0.08
   2   4  19   -0.02    0.08
   3   4  19    0.01    0.09
   3   4  19    0.21    0.08
   3   4  19    0.07    0.10
   3   4  19    0.16    0.07
  -4  -4 -19   -0.06    0.11
   4   4  19   -0.10    0.10
   4   4  19    0.00    0.07
   4   4  19   -0.11    0.11
   1  -5 -19    1.63    0.18
  -1   5  19    1.91    0.18
  -1   5  19    1.64    0.18
   0  -5 -19   -0.03    0.09
   0   5  19    0.03    0.09
   0   5  19    0.08    0.09
  -1  -5 -19    0.29    0.09
   1   5  19    0.30    0.10
   1   5  19    0.29    0.11
   2   5  19    0.19    0.09
   2   5  19    0.25    0.10
   3   5  19    0.62    0.11
   3   5  19    0.60    0.14
   3   5  19    0.61    0.11
   3   5  19    0.56    0.13
   2   5 -20   -0.07    0.10
   2   5 -20    0.01    0.08
   1   5 -20    4.40    0.25
   1   5 -20    4.23    0.23
   1   5 -20    4.23    0.24
  -1  -5  20    4.37    0.26
  -1  -5  20    4.45    0.25
   0   5 -20    0.59    0.13
   0  -5  20    0.52    0.11
   0  -5  20    0.46    0.13
  -1   5 -20    0.27    0.11
   1  -5  20    0.42    0.14
   1  -5  20    0.35    0.11
   1  -5  20    0.32    0.10
   3   4 -20    1.56    0.16
   3   4 -20    2.10    0.21
   2   4 -20    0.16    0.09
   2   4 -20    0.10    0.10
  -2  -4  20    0.21    0.10
   1   4 -20    0.53    0.11
   1   4 -20    0.35    0.09
   1   4 -20    0.55    0.10
  -1  -4  20    0.65    0.12
  -1  -4  20    0.51    0.11
   0   4 -20    0.02    0.07
   0  -4  20    0.10    0.09
   0  -4  20    0.28    0.10
   0  -4  20    0.10    0.07
  -1   4 -20    2.83    0.20
   1  -4  20    3.17    0.24
   1  -4  20    2.66    0.18
   1  -4  20    3.26    0.20
  -2   4 -20    9.26    0.37
  -2   4 -20    9.99    0.39
   2  -4  20   10.39    0.42
   2  -4  20    9.62    0.36
   2  -4  20    9.88    0.36
   4   3 -20    0.06    0.11
   4   3 -20   -0.02    0.07
   3   3 -20    5.87    0.23
   3   3 -20    5.45    0.28
   2   3 -20    0.82    0.10
   2   3 -20    0.86    0.12
   2   3 -20    0.87    0.10
   2   3 -20    0.84    0.10
  -2  -3  20    0.77    0.12
   1   3 -20    1.21    0.12
   1   3 -20    1.10    0.12
   1   3 -20    1.36    0.13
   1   3 -20    1.30    0.13
  -1  -3  20    1.05    0.12
   0   3 -20    2.31    0.16
   0   3 -20    1.98    0.15
   0  -3  20    2.04    0.17
   0  -3  20    2.06    0.14
   0  -3  20    2.15    0.16
  -1   3 -20    1.81    0.15
   1  -3  20    1.83    0.16
   1  -3  20    1.83    0.14
   1  -3  20    1.70    0.14
   1  -3  20    1.93    0.18
  -2   3 -20    2.49    0.21
  -2   3 -20    2.67    0.18
   2  -3  20    2.78    0.18
   2  -3  20    2.43    0.21
   2  -3  20    2.56    0.18
  -3   3 -20    0.00    0.07
  -3   3 -20   -0.06    0.11
   3  -3  20    0.18    0.09
   3  -3  20   -0.08    0.11
   4   2 -20   17.19    0.48
  -4  -2  20   18.05    0.59
   3   2 -20    0.12    0.07
  -3  -2  20    0.30    0.09
   2   2 -20    0.00    0.06
   2   2 -20   -0.05    0.05
   2   2 -20   -0.02    0.06
  -2  -2  20   -0.08    0.07
   1   2 -20    5.06    0.21
   1   2 -20    5.37    0.22
   1   2 -20    4.94    0.21
   1   2 -20    5.20    0.21
  -1  -2  20    4.89    0.22
   0   2 -20    4.83    0.24
   0   2 -20    4.76    0.21
   0   2 -20    4.79    0.20
   0   2 -20    4.79    0.21
   0  -2  20    4.92    0.19
   0  -2  20    4.51    0.19
   0  -2  20    4.95    0.21
   0  -2  20    5.03    0.22
  -1   2 -20    4.62    0.20
  -1   2 -20    4.36    0.20
   1  -2  20    4.70    0.21
   1  -2  20    4.65    0.23
   1  -2  20    4.64    0.20
   1  -2  20    4.69    0.20
  -2   2 -20    0.48    0.09
  -2   2 -20    0.63    0.10
   2  -2  20    0.63    0.13
   2  -2  20    0.74    0.11
   2  -2  20    0.59    0.10
  -3   2 -20    0.22    0.11
  -3   2 -20    0.15    0.08
   3  -2  20    0.23    0.13
   3  -2  20    0.16    0.08
   3  -2  20    0.34    0.10
  -4   2 -20    0.17    0.13
  -4   2 -20    0.16    0.11
   4  -2  20    0.12    0.14
   4  -2  20    0.11    0.08
   4   1 -20    0.27    0.08
  -4  -1  20    0.38    0.11
   3   1 -20    0.15    0.07
  -3  -1  20    0.21    0.09
   2   1 -20    3.74    0.17
   2   1 -20    3.43    0.17
   2   1 -20    3.59    0.18
  -2  -1  20    3.49    0.17
   1   1 -20    1.58    0.13
   1   1 -20    1.38    0.12
   1   1 -20    1.67    0.13
  -1  -1  20    1.68    0.13
  -1  -1  20    1.67    0.12
   0   1 -20   29.78    0.75
   0   1 -20   29.50    0.76
   0   1 -20   30.52    0.76
   0  -1  20   29.64    0.75
   0  -1  20   30.13    0.74
   0  -1  20   30.39    0.74
   0  -1  20   28.96    0.75
  -1   1 -20   34.69    0.88
  -1   1 -20   36.69    0.89
   1  -1  20   36.78    0.89
   1  -1  20   35.06    0.90
   1  -1  20   35.79    0.88
   1  -1  20   35.91    0.88
  -2   1 -20    0.05    0.06
  -2   1 -20    0.04    0.06
   2  -1  20    0.04    0.06
   2  -1  20    0.10    0.07
   2  -1  20   -0.01    0.09
   2  -1  20    0.05    0.08
  -3   1 -20    0.05    0.06
  -3   1 -20    0.11    0.09
   3  -1  20   -0.01    0.09
   3  -1  20   -0.06    0.10
   3  -1  20    0.05    0.07
  -4   1 -20    0.84    0.16
   4  -1  20    0.56    0.12
   4  -1  20    0.46    0.16
   4  -1  20    0.68    0.12
   4  -1  20    0.51    0.10
   4   0 -20    0.19    0.08
  -4   0  20   -0.04    0.08
   3   0 -20    1.54    0.13
   3   0 -20    1.41    0.13
  -3   0  20    1.35    0.15
   2   0 -20    0.45    0.08
   2   0 -20    0.54    0.09
   2   0 -20    0.48    0.09
  -2   0  20    0.50    0.09
   1   0 -20    2.96    0.16
   1   0 -20    3.12    0.16
   1   0 -20    3.10    0.16
  -1   0  20    3.04    0.15
  -1   0  20    3.34    0.16
  -1   0  20    3.44    0.15
   0   0 -20    1.29    0.11
   0   0 -20    1.26    0.11
   0   0  20    1.25    0.12
   0   0  20    1.44    0.11
   0   0  20    1.37    0.11
  -1   0 -20    1.88    0.13
  -1   0 -20    2.20    0.14
   1   0  20    2.19    0.15
   1   0  20    2.30    0.15
   1   0  20    2.19    0.14
   1   0  20    2.21    0.14
  -2   0 -20    1.50    0.12
  -2   0 -20    1.54    0.12
   2   0  20    1.38    0.12
   2   0  20    1.46    0.16
   2   0  20    1.84    0.13
   2   0  20    1.66    0.15
  -3   0 -20    0.13    0.09
   3   0  20    0.20    0.11
   3   0  20    0.17    0.07
   3   0  20    0.17    0.07
   3   0  20    0.14    0.10
  -4   0 -20    5.90    0.32
   4   0  20    5.71    0.33
   4   0  20    6.10    0.28
   4   0  20    5.77    0.26
   4   0  20    5.64    0.26
   4  -1 -20    1.81    0.17
  -4   1  20    1.81    0.20
   3  -1 -20    7.59    0.29
   3  -1 -20    7.31    0.28
  -3   1  20    7.54    0.30
   2  -1 -20    2.48    0.16
   2  -1 -20    2.37    0.16
   2  -1 -20    2.42    0.16
  -2   1  20    2.13    0.15
  -2   1  20    2.87    0.18
   1  -1 -20    0.61    0.09
   1  -1 -20    0.71    0.09
   1  -1 -20    0.57    0.09
  -1   1  20    0.75    0.09
  -1   1  20    0.89    0.09
  -1   1  20    0.78    0.11
  -1   1  20    0.75    0.09
   0  -1 -20    4.44    0.19
   0  -1 -20    4.48    0.19
   0   1  20    4.55    0.20
   0   1  20    4.60    0.19
   0   1  20    4.99    0.19
   0   1  20    4.63    0.19
  -1  -1 -20    0.28    0.07
  -1  -1 -20    0.30    0.07
   1   1  20    0.38    0.07
   1   1  20    0.40    0.07
   1   1  20    0.42    0.09
   1   1  20    0.40    0.09
  -2  -1 -20    0.13    0.06
  -2  -1 -20    0.24    0.07
   2   1  20    0.07    0.08
   2   1  20    0.01    0.06
   2   1  20   -0.02    0.08
   2   1  20    0.07    0.05
   2   1  20    0.07    0.06
  -3  -1 -20    5.31    0.26
   3   1  20    5.22    0.22
   3   1  20    5.20    0.23
   3   1  20    5.43    0.28
   3   1  20    5.69    0.26
   3   1  20    5.23    0.22
  -4  -1 -20    0.12    0.10
   4   1  20   -0.02    0.07
   4   1  20   -0.02    0.11
   4   1  20    0.05    0.06
   4   1  20    0.00    0.11
   4  -2 -20   -0.15    0.08
   3  -2 -20    0.42    0.11
   3  -2 -20    0.57    0.11
  -3   2  20    0.44    0.11
   2  -2 -20    0.00    0.08
   2  -2 -20   -0.03    0.08
  -2   2  20    0.09    0.08
   1  -2 -20    3.74    0.19
   1  -2 -20    3.80    0.19
  -1   2  20    3.72    0.18
  -1   2  20    3.77    0.17
  -1   2  20    3.78    0.19
   0  -2 -20    3.06    0.17
   0  -2 -20    3.36    0.17
   0   2  20    3.22    0.17
   0   2  20    3.25    0.17
   0   2  20    2.96    0.16
   0   2  20    3.15    0.16
  -1  -2 -20    2.45    0.15
  -1  -2 -20    2.37    0.15
   1   2  20    2.54    0.15
   1   2  20    2.21    0.16
   1   2  20    2.51    0.15
  -2  -2 -20   35.48    0.87
   2   2  20   35.27    0.89
   2   2  20   34.77    0.90
   2   2  20   36.05    0.92
   2   2  20   35.63    0.89
   2   2  20   37.01    0.89
  -3  -2 -20    0.07    0.08
   3   2  20    0.18    0.07
   3   2  20    0.20    0.12
   3   2  20    0.51    0.11
  -4  -2 -20    3.61    0.24
  -4  -2 -20    3.29    0.25
   4   2  20    3.43    0.19
   4   2  20    3.56    0.24
   4   2  20    3.28    0.19
   4   2  20    3.95    0.27
   3  -3 -20    0.37    0.17
   3  -3 -20    0.31    0.11
  -3   3  20    0.43    0.12
   2  -3 -20    0.90    0.13
  -2   3  20    1.02    0.14
   1  -3 -20    0.24    0.09
  -1   3  20    0.50    0.11
  -1   3  20    0.36    0.08
  -1   3  20    0.36    0.08
   0  -3 -20    0.26    0.08
   0  -3 -20    0.23    0.08
   0   3  20    0.20    0.08
   0   3  20    0.11    0.08
   0   3  20    0.31    0.08
   0   3  20    0.34    0.08
  -1  -3 -20    8.41    0.30
  -1  -3 -20    8.72    0.30
   1   3  20    8.55    0.30
   1   3  20    8.39    0.30
   1   3  20    8.81    0.30
  -2  -3 -20    0.07    0.07
   2   3  20    0.18    0.07
   2   3  20    0.06    0.06
   2   3  20    0.08    0.08
   2   3  20    0.06    0.08
   2   3  20    0.12    0.08
   3   3  20    0.05    0.07
   3   3  20    0.11    0.10
   3   3  20    0.03    0.06
   3   3  20    0.06    0.09
  -4  -3 -20    0.02    0.12
   4   3  20    0.16    0.13
   4   3  20    0.14    0.08
   4   3  20    0.10    0.11
   2  -4 -20    0.10    0.09
  -2   4  20    0.19    0.10
   1  -4 -20    0.35    0.10
  -1   4  20    0.04    0.08
  -1   4  20    0.06    0.09
   0  -4 -20    3.19    0.19
   0   4  20    3.19    0.20
   0   4  20    3.34    0.20
  -1  -4 -20    0.07    0.08
  -1  -4 -20    0.25    0.08
   1   4  20    0.16    0.09
   1   4  20    0.19    0.09
   1   4  20    0.17    0.08
   2   4  20    0.15    0.09
   2   4  20    0.16    0.08
   3   4  20    0.36    0.09
   3   4  20    0.27    0.12
   3   4  20    0.23    0.08
   3   4  20    0.57    0.13
  -4  -4 -20    0.06    0.15
   4   4  20    0.16    0.08
   4   4  20    0.23    0.13
   4   4  20    0.02    0.11
   1  -5 -20    2.28    0.21
  -1   5  20    2.51    0.19
  -1   5  20    2.99    0.24
   0  -5 -20    2.94    0.21
   0   5  20    3.55    0.23
   0   5  20    3.40    0.22
  -1  -5 -20    5.11    0.25
   1   5  20    5.58    0.27
   1   5  20    5.60    0.27
   2   5  20    0.52    0.11
   2   5  20    0.26    0.11
   3   5  20   -0.17    0.10
   3   5  20   -0.04    0.07
   3   5  20    0.02    0.09
   3   5  20   -0.03    0.10
   2   5 -21    0.51    0.13
   2   5 -21    0.51    0.11
   1   5 -21    3.49    0.22
   1   5 -21    3.73    0.24
   1   5 -21    3.25    0.23
  -1  -5  21    3.90    0.25
  -1  -5  21    3.74    0.25
   0   5 -21    0.05    0.09
   0  -5  21    0.11    0.09
   0  -5  21    0.26    0.12
   3   4 -21    1.71    0.19
   3   4 -21    1.36    0.15
   2   4 -21   31.94    0.85
   2   4 -21   32.40    0.88
  -2  -4  21   32.56    0.87
   1   4 -21    2.04    0.17
   1   4 -21    1.77    0.16
   1   4 -21    1.79    0.16
  -1  -4  21    1.82    0.17
   0   4 -21    0.26    0.09
   0  -4  21    0.54    0.12
   0  -4  21    0.38    0.11
  -1   4 -21    1.93    0.18
   1  -4  21    2.25    0.21
   1  -4  21    2.25    0.19
   1  -4  21    1.77    0.16
  -2   4 -21    0.47    0.12
  -2   4 -21    0.27    0.11
   2  -4  21    0.72    0.13
   2  -4  21    0.55    0.12
   2  -4  21    0.75    0.15
   4   3 -21   -0.09    0.07
   4   3 -21   -0.03    0.11
   3   3 -21    4.25    0.25
   3   3 -21    3.90    0.20
   2   3 -21    1.38    0.13
   2   3 -21    1.50    0.14
   2   3 -21    1.24    0.12
   2   3 -21    1.60    0.16
  -2  -3  21    1.26    0.14
   1   3 -21    0.29    0.08
   1   3 -21    0.26    0.08
   1   3 -21    0.28    0.09
  -1  -3  21    0.20    0.09
   0   3 -21    1.03    0.12
   0  -3  21    1.07    0.13
   0  -3  21    1.27    0.14
   0  -3  21    1.22    0.12
  -1   3 -21    1.59    0.15
   1  -3  21    2.06    0.17
   1  -3  21    2.05    0.15
   1  -3  21    2.11    0.19
  -2   3 -21    1.89    0.17
  -2   3 -21    2.08    0.20
   2  -3  21    2.00    0.16
   2  -3  21    2.13    0.21
   2  -3  21    1.92    0.17
  -3   3 -21    2.75    0.25
  -3   3 -21    2.47    0.19
   3  -3  21    3.19    0.21
   3  -3  21    2.89    0.25
   4   2 -21    2.32    0.16
  -4  -2  21    2.49    0.22
   3   2 -21    1.22    0.12
   2   2 -21    0.18    0.07
   2   2 -21    0.09    0.07
   2   2 -21    0.21    0.07
  -2  -2  21    0.15    0.08
   1   2 -21    0.15    0.07
   1   2 -21    0.23    0.07
   1   2 -21    0.15    0.07
   1   2 -21    0.18    0.07
  -1  -2  21    0.36    0.09
   0   2 -21    0.43    0.08
   0   2 -21    0.47    0.09
   0  -2  21    0.49    0.09
   0  -2  21    0.53    0.10
   0  -2  21    0.46    0.08
   0  -2  21    0.63    0.09
  -1   2 -21    0.94    0.11
  -1   2 -21    0.81    0.10
   1  -2  21    1.06    0.12
   1  -2  21    0.86    0.10
   1  -2  21    1.13    0.12
   1  -2  21    0.90    0.13
  -2   2 -21    0.11    0.08
  -2   2 -21    0.24    0.08
   2  -2  21    0.12    0.10
   2  -2  21    0.19    0.08
   2  -2  21    0.09    0.09
  -3   2 -21    1.39    0.14
  -3   2 -21    1.76    0.20
   3  -2  21    1.72    0.17
   3  -2  21    1.68    0.16
   3  -2  21    1.63    0.20
   4   1 -21    1.44    0.14
  -4  -1  21    1.86    0.20
   3   1 -21    0.03    0.07
  -3  -1  21   -0.05    0.07
   2   1 -21    0.65    0.09
   2   1 -21    0.38    0.08
   2   1 -21    0.49    0.09
  -2  -1  21    0.49    0.09
   1   1 -21   27.30    0.69
   1   1 -21   26.73    0.69
   1   1 -21   26.52    0.69
  -1  -1  21   26.36    0.68
  -1  -1  21   27.03    0.67
   0   1 -21   16.72    0.48
   0   1 -21   17.20    0.48
   0  -1  21   16.64    0.48
   0  -1  21   17.76    0.47
   0  -1  21   17.07    0.47
  -1   1 -21    1.29    0.13
  -1   1 -21    1.22    0.12
   1  -1  21    1.33    0.12
   1  -1  21    1.43    0.15
   1  -1  21    1.46    0.14
   1  -1  21    1.29    0.12
  -2   1 -21    9.00    0.30
  -2   1 -21    9.02    0.31
   2  -1  21    9.38    0.31
   2  -1  21    8.94    0.34
   2  -1  21    8.67    0.31
   2  -1  21    9.11    0.32
  -3   1 -21    0.73    0.13
  -3   1 -21    0.59    0.11
   3  -1  21    0.86    0.16
   3  -1  21    0.89    0.13
   3  -1  21    0.91    0.12
  -4   1 -21   -0.04    0.10
   4  -1  21    0.01    0.08
   4  -1  21   -0.02    0.14
   4  -1  21   -0.01    0.10
   4   0 -21    0.07    0.07
  -4   0  21    0.06    0.09
   3   0 -21    0.04    0.07
   3   0 -21    0.10    0.07
  -3   0  21    0.06    0.08
   2   0 -21    1.22    0.12
   2   0 -21    0.84    0.10
   2   0 -21    0.92    0.11
  -2   0  21    1.00    0.12
   1   0 -21    4.41    0.20
   1   0 -21    4.31    0.19
   1   0 -21    4.14    0.19
  -1   0  21    4.40    0.18
  -1   0  21    3.93    0.18
  -1   0  21    4.13    0.19
   0   0 -21    2.22    0.14
   0   0 -21    2.25    0.14
   0   0  21    2.14    0.14
   0   0  21    2.36    0.14
   0   0  21    2.33    0.15
  -1   0 -21    4.46    0.20
  -1   0 -21    4.53    0.20
   1   0  21    4.62    0.20
   1   0  21    4.66    0.21
   1   0  21    5.10    0.22
   1   0  21    4.74    0.20
  -2   0 -21    0.59    0.09
  -2   0 -21    0.61    0.09
   2   0  21    0.78    0.12
   2   0  21    0.85    0.10
   2   0  21    0.73    0.12
   2   0  21    0.93    0.11
  -3   0 -21    0.20    0.11
   3   0  21   -0.15    0.09
   3   0  21    0.06    0.07
   3   0  21   -0.05    0.09
   3   0  21   -0.04    0.05
  -4   0 -21    6.33    0.33
   4   0  21    6.62    0.30
   4   0  21    6.36    0.34
   4   0  21    6.21    0.27
   4   0  21    5.92    0.27
   4  -1 -21    0.16    0.09
  -4   1  21    0.19    0.10
   3  -1 -21    0.58    0.10
   3  -1 -21    0.59    0.11
  -3   1  21    0.53    0.11
   2  -1 -21    1.53    0.14
   2  -1 -21    1.60    0.14
   2  -1 -21    1.67    0.15
  -2   1  21    1.24    0.14
  -2   1  21    1.57    0.20
   1  -1 -21    0.70    0.10
   1  -1 -21    0.87    0.10
   1  -1 -21    0.85    0.11
  -1   1  21    0.92    0.10
  -1   1  21    1.07    0.12
  -1   1  21    0.87    0.10
  -1   1  21    0.84    0.09
   0  -1 -21    5.38    0.22
   0  -1 -21    5.64    0.22
   0   1  21    5.91    0.22
   0   1  21    5.30    0.21
   0   1  21    5.43    0.22
   0   1  21    5.76    0.22
  -1  -1 -21    3.23    0.17
  -1  -1 -21    3.23    0.17
   1   1  21    3.42    0.17
   1   1  21    3.41    0.17
   1   1  21    3.33    0.19
   1   1  21    3.63    0.20
  -2  -1 -21    0.16    0.06
  -2  -1 -21   -0.07    0.06
   2   1  21   -0.01    0.09
   2   1  21    0.01    0.08
   2   1  21    0.17    0.07
   2   1  21    0.04    0.06
  -3  -1 -21    3.56    0.23
   3   1  21    3.63    0.19
   3   1  21    3.73    0.19
   3   1  21    3.47    0.23
   3   1  21    3.58    0.22
  -4  -1 -21    0.38    0.12
   4   1  21    0.31    0.13
   4   1  21    0.13    0.08
   4   1  21    0.17    0.08
   4   1  21    0.07    0.11
   3  -2 -21    2.97    0.21
   3  -2 -21    3.21    0.21
  -3   2  21    3.21    0.23
   2  -2 -21    9.96    0.35
   2  -2 -21   10.29    0.35
  -2   2  21   10.23    0.36
   1  -2 -21    1.22    0.13
   1  -2 -21    1.40    0.14
  -1   2  21    1.27    0.13
  -1   2  21    1.30    0.12
  -1   2  21    1.31    0.12
   0  -2 -21    1.53    0.13
   0  -2 -21    1.20    0.12
   0   2  21    1.73    0.13
   0   2  21    1.63    0.13
   0   2  21    1.55    0.14
   0   2  21    1.63    0.13
  -1  -2 -21    0.32    0.08
  -1  -2 -21    0.47    0.08
   1   2  21    0.26    0.07
   1   2  21    0.24    0.09
   1   2  21    0.23    0.07
   2   2  21    0.31    0.09
  -3  -2 -21    6.42    0.29
   3   2  21    6.21    0.26
   3   2  21    6.34    0.31
   3   2  21    6.62    0.29
   3   2  21    6.80    0.27
  -4  -2 -21    1.43    0.18
  -4  -2 -21    1.17    0.16
   4   2  21    1.52    0.20
   4   2  21    0.96    0.12
   4   2  21    1.34    0.17
   4   2  21    1.04    0.12
   3  -3 -21   -0.02    0.10
  -3   3  21   -0.03    0.09
   2  -3 -21    1.89    0.18
  -2   3  21    1.89    0.18
   1  -3 -21    1.05    0.13
  -1   3  21    0.95    0.11
  -1   3  21    0.91    0.11
  -1   3  21    1.17    0.14
   0  -3 -21    0.15    0.08
   0  -3 -21    0.11    0.08
   0   3  21    0.05    0.07
   0   3  21    0.00    0.07
   0   3  21    0.07    0.07
  -1  -3 -21    4.19    0.20
  -1  -3 -21    4.39    0.21
   1   3  21    4.53    0.21
   1   3  21    4.55    0.22
  -2  -3 -21    0.07    0.07
   2   3  21   -0.03    0.08
   2   3  21    0.10    0.08
   2   3  21   -0.03    0.07
   3   3  21    0.02    0.10
   3   3  21   -0.02    0.07
   3   3  21   -0.06    0.07
   3   3  21   -0.02    0.09
   4   3  21    0.45    0.10
   4   3  21    0.64    0.14
   4   3  21    0.40    0.15
   2  -4 -21    0.20    0.11
  -2   4  21    0.25    0.11
   1  -4 -21    0.31    0.11
  -1   4  21    0.26    0.09
  -1   4  21    0.39    0.11
   0  -4 -21    1.36    0.14
   0   4  21    1.78    0.18
   0   4  21    1.51    0.15
  -1  -4 -21    0.52    0.10
   1   4  21    0.62    0.11
   1   4  21    0.41    0.10
   2   4  21    1.01    0.13
   2   4  21    0.90    0.12
   3   4  21    0.55    0.12
   3   4  21    0.42    0.11
   3   4  21    0.55    0.14
   3   4  21    0.42    0.10
   1  -5 -21    3.72    0.25
  -1   5  21    4.46    0.27
  -1   5  21    3.67    0.23
   0  -5 -21    1.17    0.15
   0   5  21    1.77    0.18
   0   5  21    1.96    0.20
  -1  -5 -21    2.69    0.19
   1   5  21    3.03    0.25
   1   5  21    3.31    0.22
   2   5  21    5.05    0.27
   2   5  21    5.31    0.27
   1   5 -22    2.18    0.19
  -1  -5  22    2.42    0.22
   3   4 -22   13.64    0.49
   3   4 -22   12.99    0.42
   2   4 -22    6.05    0.28
   2   4 -22    6.44    0.31
  -2  -4  22    6.27    0.30
   1   4 -22    5.90    0.27
   1   4 -22    5.72    0.26
   1   4 -22    6.20    0.28
  -1  -4  22    6.17    0.28
   0   4 -22    0.35    0.10
   0  -4  22    0.50    0.12
   0  -4  22    0.33    0.11
  -1   4 -22    1.21    0.15
[truncated: 40,418 more chars]
