# Supplementary material for: Crystal structure of (E)-undec-2-enoic acid
Source: Acta Crystallogr E Crystallogr Commun. 2015 May 28;71(Pt 6):o426–7. doi: 10.1107/S2056989015009469 (PMC4459382; doi:10.1107/S2056989015009469)
Supplement: Supplementary file 2 [file e-71-0o426-Isup2.hkl]

data_I                                                                          
_shelx_title ' AX0694_multiscan_t in P-1'                                       
_shelx_refln_list_code          4                                               
_shelx_F_calc_maximum       93.86                                               
_exptl_crystal_F_000       204.00                                               
_reflns_d_resolution_high  0.7570                                               
                                                                                
loop_                                                                           
 _space_group_symop_operation_xyz                                               
 'x, y, z'                                                                      
 '-x, -y, -z'                                                                   
                                                                                
_cell_length_a     4.6346                                                       
_cell_length_b     5.4200                                                       
_cell_length_c    22.7564                                                       
_cell_angle_alpha  88.386                                                       
_cell_angle_beta   88.357                                                       
_cell_angle_gamma  78.340                                                       
                                                                                
_shelx_F_squared_multiplier     1.000                                           
                                                                                
loop_                                                                           
 _refln_index_h                                                                 
 _refln_index_k                                                                 
 _refln_index_l                                                                 
 _refln_F_squared_calc                                                          
 _refln_F_squared_meas                                                          
 _refln_F_squared_sigma                                                         
 _refln_observed_status                                                         
   1   0   0       1467.08       1545.98        21.83 o                         
   2   0   0         58.05         67.92         0.69 o                         
   3   0   0         54.18         50.39         0.66 o                         
   4   0   0          0.01         -0.39         0.23 o                         
   5   0   0         11.55         11.14         0.99 o                         
  -5   1   0          1.93          1.22         0.42 o                         
  -4   1   0          2.55          2.37         0.27 o                         
  -3   1   0         14.62         16.76         0.34 o                         
  -2   1   0          0.79          3.71         0.63 o                         
  -1   1   0       2359.35       2414.22        17.73 o                         
   0   1   0         54.03         55.47         0.46 o                         
   1   1   0         18.76         14.78         0.78 o                         
   2   1   0          5.82          7.06         0.36 o                         
   3   1   0         22.26         27.90         0.52 o                         
   4   1   0        110.28        109.65         1.66 o                         
   5   1   0        168.44        175.12         2.98 o                         
  -5   2   0          6.98          7.97         0.67 o                         
  -4   2   0          8.77         12.84         0.51 o                         
  -3   2   0          0.69         16.43         1.02 o                         
  -2   2   0        372.12        401.64         3.09 o                         
  -1   2   0          0.02          0.63         0.15 o                         
   0   2   0         60.76         68.80         0.69 o                         
   1   2   0         19.68         22.19         0.44 o                         
   2   2   0          7.68          8.84         1.20 o                         
   3   2   0         58.07         54.84         0.74 o                         
   4   2   0         32.85         35.35         0.65 o                         
   5   2   0         29.55         28.92         1.39 o                         
   6   2   0          0.59          0.16         0.56 o                         
  -4   3   0          0.50          1.63         0.38 o                         
  -3   3   0         43.56         47.11         0.75 o                         
  -2   3   0          1.40          1.95         0.16 o                         
  -1   3   0         61.99         64.66         0.65 o                         
   0   3   0         37.69         42.85         0.54 o                         
   1   3   0        118.01        132.62         1.18 o                         
   2   3   0        112.45        125.40         2.59 o                         
   4   3   0        206.15        194.54         2.57 o                         
   5   3   0          0.83          0.21         0.37 o                         
  -4   4   0         29.27         25.24         1.22 o                         
  -3   4   0          0.80          0.78         0.36 o                         
  -2   4   0          5.64          5.80         0.50 o                         
  -1   4   0          3.33          4.18         0.36 o                         
   0   4   0          0.44          0.21         0.14 o                         
   1   4   0         81.06         78.83         0.82 o                         
   2   4   0         90.50         91.39         1.18 o                         
   3   4   0         96.32         89.16         2.00 o                         
   4   4   0         28.54         29.98         1.12 o                         
   5   4   0         18.23         18.05         0.96 o                         
  -3   5   0          1.35          2.15         0.46 o                         
  -2   5   0          0.98          0.71         0.25 o                         
  -1   5   0          0.77          2.13         0.44 o                         
   0   5   0         69.48         69.09         0.85 o                         
   1   5   0         43.41         49.00         0.82 o                         
   2   5   0         96.19         91.45         1.27 o                         
   3   5   0          1.12          1.39         0.35 o                         
   4   5   0          0.09          0.46         0.34 o                         
   5   5   0         13.18         11.59         0.92 o                         
  -2   6   0          0.54         -0.19         0.37 o                         
  -1   6   0         70.90         59.94         1.22 o                         
   0   6   0        238.82        226.81         2.77 o                         
   1   6   0          4.66         10.20         0.72 o                         
   2   6   0          0.20          3.85         0.55 o                         
   3   6   0          2.59          2.43         0.41 o                         
   4   6   0          1.98          4.94         0.47 o                         
   0   7   0         11.61         12.50         1.26 o                         
   1   7   0          2.01          2.37         0.55 o                         
   2   7   0          0.00          0.04         0.33 o                         
  -2  -7   1          0.96          0.86         0.36 o                         
  -1  -7   1          0.08         -0.16         0.36 o                         
   0  -7   1          8.46          9.13         0.67 o                         
  -4  -6   1         53.26         55.31         1.27 o                         
  -3  -6   1          7.27          7.04         0.53 o                         
  -2  -6   1         91.94         87.39         1.52 o                         
  -1  -6   1          0.26          4.09         0.73 o                         
   0  -6   1         14.23         16.17         0.63 o                         
   1  -6   1          3.80          4.02         0.43 o                         
   2  -6   1          0.90          0.58         0.38 o                         
  -5  -5   1         20.45         22.02         1.12 o                         
  -4  -5   1          6.13          6.03         0.42 o                         
  -3  -5   1          0.48          0.25         0.30 o                         
  -2  -5   1         30.10         30.68         0.68 o                         
  -1  -5   1         82.30         86.82         1.16 o                         
   0  -5   1         11.43         19.67         1.06 o                         
   1  -5   1          0.46          3.63         0.74 o                         
   2  -5   1          1.54          2.38         0.45 o                         
   3  -5   1         10.10         12.58         1.17 o                         
  -5  -4   1          0.53          1.09         0.56 o                         
  -4  -4   1          0.70          1.54         0.41 o                         
  -3  -4   1         29.26         29.51         1.44 o                         
  -2  -4   1        133.02        126.95         1.53 o                         
  -1  -4   1         74.17         67.30         0.74 o                         
   0  -4   1          2.36          3.30         0.21 o                         
   1  -4   1         18.31         17.92         0.44 o                         
   2  -4   1          0.17          0.04         0.18 o                         
   3  -4   1          1.64          1.09         0.30 o                         
   4  -4   1         28.38         26.71         2.22 o                         
  -5  -3   1          1.41          1.32         0.33 o                         
  -4  -3   1          7.75         15.70         0.71 o                         
  -3  -3   1        868.06        832.77         8.46 o                         
  -2  -3   1       1075.97       1001.42         9.50 o                         
  -1  -3   1         38.98         49.02         0.53 o                         
   0  -3   1         20.62         27.80         1.02 o                         
   1  -3   1        120.20        124.30         1.09 o                         
   2  -3   1          5.05          5.08         0.22 o                         
   3  -3   1         76.70         70.47         0.90 o                         
   4  -3   1          8.08          9.13         0.70 o                         
  -6  -2   1          0.12         -0.97         0.48 o                         
  -5  -2   1         13.70         13.36         0.72 o                         
  -4  -2   1         53.61         54.35         0.83 o                         
  -3  -2   1         77.49         70.43         0.88 o                         
  -2  -2   1        101.39        111.02         2.38 o                         
  -1  -2   1         53.41         61.65         1.38 o                         
   0  -2   1          3.15          5.11         0.20 o                         
   1  -2   1         12.09         18.22         0.41 o                         
   2  -2   1       1186.06       1156.96         8.58 o                         
   3  -2   1        113.69        131.17         1.87 o                         
   5  -2   1          0.71          0.14         0.43 o                         
  -6  -1   1          3.22          6.52         0.93 o                         
  -5  -1   1         14.59         20.72         1.37 o                         
  -4  -1   1         24.86         25.91         0.72 o                         
  -3  -1   1          9.82         10.63         0.45 o                         
  -2  -1   1        201.87        224.14         2.37 o                         
  -1  -1   1        308.03        323.63         4.66 o                         
   0  -1   1         46.74         42.79         0.37 o                         
   1  -1   1       2059.13       2085.74        16.25 o                         
   2  -1   1        123.32        127.67         1.19 o                         
   3  -1   1         14.18         15.76         0.45 o                         
   4  -1   1          5.82          6.42         0.36 o                         
   5  -1   1          1.04          0.76         0.38 o                         
  -5   0   1          5.92          5.86         0.52 o                         
  -4   0   1         22.73         22.54         0.62 o                         
  -3   0   1          1.41          5.17         0.52 o                         
  -2   0   1          1.13          2.89         0.30 o                         
  -1   0   1       1569.41       1607.07        14.45 o                         
   1   0   1       2639.03       2653.72        23.84 o                         
   2   0   1         70.13         83.74         1.00 o                         
   3   0   1          0.34          0.51         0.16 o                         
   4   0   1          0.96          1.21         0.28 o                         
   5   0   1          1.13          1.73         0.57 o                         
  -5   1   1          2.04          1.34         0.43 o                         
  -4   1   1         25.98         25.06         0.72 o                         
  -3   1   1          7.53          8.06         0.26 o                         
  -2   1   1          5.12          7.79         0.22 o                         
  -1   1   1       2503.70       2546.16        18.69 o                         
   0   1   1        150.32        147.12         1.14 o                         
   1   1   1        156.46        163.68         2.41 o                         
   2   1   1         13.52         16.98         0.37 o                         
   3   1   1         16.56         12.01         0.36 o                         
   4   1   1         82.35         82.36         1.19 o                         
   5   1   1         12.11         22.54         1.29 o                         
   6   1   1        176.27        174.48         3.95 o                         
  -5   2   1          2.75          2.42         0.50 o                         
  -4   2   1         23.42         25.71         0.65 o                         
  -3   2   1          3.91         11.02         0.51 o                         
  -2   2   1        467.84        478.61         3.66 o                         
  -1   2   1         93.95         91.31         0.76 o                         
   0   2   1         15.54         21.06         0.30 o                         
   1   2   1          1.12          1.34         0.13 o                         
   2   2   1          0.00          0.45         0.13 o                         
   3   2   1         61.45         56.03         0.75 o                         
   4   2   1          7.03          8.17         0.48 o                         
   5   2   1         63.44         61.09         1.30 o                         
   6   2   1          0.07         -0.52         0.50 o                         
  -4   3   1         12.40         12.06         0.63 o                         
  -3   3   1        430.54        385.35         3.29 o                         
  -2   3   1        302.27        278.29         2.43 o                         
  -1   3   1          3.26          7.65         0.38 o                         
   0   3   1         42.48         44.68         0.52 o                         
   1   3   1        110.66        113.09         1.03 o                         
   4   3   1        140.75        141.19         1.64 o                         
   5   3   1          0.01         -0.21         0.33 o                         
  -4   4   1         22.51         21.66         0.97 o                         
  -3   4   1          0.34          0.38         0.32 o                         
  -2   4   1          0.75          0.52         0.19 o                         
  -1   4   1          0.22          0.62         0.20 o                         
   0   4   1          2.58          2.13         0.20 o                         
   1   4   1         95.36         92.05         0.93 o                         
   2   4   1         64.34         68.78         1.04 o                         
   3   4   1          4.57         17.46         1.61 o                         
   4   4   1         29.42         33.58         1.21 o                         
   5   4   1          5.35          6.14         0.67 o                         
  -3   5   1          5.09          4.83         0.72 o                         
  -2   5   1          3.81          4.38         0.34 o                         
  -1   5   1          0.68          1.97         0.37 o                         
   0   5   1         13.30         17.82         0.65 o                         
   1   5   1          1.22          4.55         0.84 o                         
   2   5   1        137.01        130.82         1.52 o                         
   3   5   1          1.63          1.72         0.32 o                         
   4   5   1          1.44          1.42         0.34 o                         
   5   5   1          1.64          1.93         0.57 o                         
  -2   6   1          0.41          0.04         0.37 o                         
  -1   6   1         63.75         58.40         1.21 o                         
   0   6   1          3.70         22.56         1.43 o                         
   1   6   1        314.39        289.49         3.36 o                         
   2   6   1         20.63         21.56         0.60 o                         
   3   6   1          0.26          0.49         0.48 o                         
   4   6   1          2.30          4.04         0.70 o                         
   0   7   1         17.32         17.02         0.86 o                         
   1   7   1          0.03         -0.63         0.57 o                         
   2   7   1          0.94          0.26         0.42 o                         
  -2  -7   2          2.98          3.87         0.62 o                         
  -1  -7   2          0.57          0.68         0.43 o                         
  -4  -6   2         79.89         79.68         1.51 o                         
  -3  -6   2         14.68         15.06         0.69 o                         
  -2  -6   2         12.30         13.81         0.59 o                         
  -1  -6   2         75.54         72.61         1.35 o                         
   0  -6   2         13.33         13.82         0.59 o                         
   1  -6   2          1.39          1.13         0.36 o                         
   2  -6   2          3.50          2.92         0.42 o                         
  -5  -5   2         37.35         38.63         1.34 o                         
  -4  -5   2          3.43          3.64         0.51 o                         
  -3  -5   2          0.00          0.12         0.41 o                         
  -2  -5   2         15.47         14.84         0.51 o                         
  -1  -5   2        117.01        117.44         1.43 o                         
   0  -5   2        156.40        144.62         1.44 o                         
   1  -5   2         34.63         40.54         0.73 o                         
   2  -5   2         13.35         13.97         0.69 o                         
   3  -5   2          6.32          7.67         0.62 o                         
  -5  -4   2          9.35          9.57         0.73 o                         
  -4  -4   2          0.04         -0.11         0.34 o                         
  -3  -4   2         39.76         35.31         1.78 o                         
  -2  -4   2         72.17         68.60         1.14 o                         
  -1  -4   2         19.59         17.37         0.33 o                         
   0  -4   2          4.97          4.89         0.23 o                         
   1  -4   2         16.57         20.86         0.79 o                         
   2  -4   2          8.70          9.19         0.36 o                         
   3  -4   2          1.93          1.44         0.38 o                         
   4  -4   2          8.39          9.35         1.32 o                         
  -5  -3   2         15.58         15.18         0.67 o                         
  -4  -3   2         80.82         83.84         1.13 o                         
  -3  -3   2        173.43        178.15         2.32 o                         
  -2  -3   2         36.24         45.19         0.65 o                         
  -1  -3   2         53.79         52.87         0.56 o                         
   0  -3   2        158.94        167.25         1.47 o                         
   1  -3   2          1.31          3.23         0.38 o                         
   2  -3   2          0.00         -0.44         0.23 o                         
   3  -3   2         14.96         13.04         1.08 o                         
   4  -3   2         27.20         25.61         0.83 o                         
  -6  -2   2          0.04         -0.80         0.65 o                         
  -5  -2   2          1.10          0.05         0.71 o                         
  -4  -2   2         67.48         69.31         0.96 o                         
  -3  -2   2         71.44         67.47         0.93 o                         
  -2  -2   2          0.05          0.46         0.15 o                         
  -1  -2   2        307.80        325.59         3.02 o                         
   0  -2   2         59.62         61.18         0.59 o                         
   1  -2   2        525.01        571.68         4.07 o                         
   2  -2   2        375.63        373.22         2.89 o                         
   3  -2   2        423.67        404.78         5.03 o                         
   4  -2   2        170.63        156.10         1.91 o                         
   5  -2   2          1.18          1.70         0.50 o                         
  -6  -1   2         12.15         14.36         1.27 o                         
  -5  -1   2         12.66         14.16         0.84 o                         
  -4  -1   2         23.51         21.38         0.66 o                         
  -3  -1   2          1.00          2.40         0.26 o                         
  -2  -1   2        215.57        227.31         3.13 o                         
  -1  -1   2        111.82        110.83         1.79 o                         
   0  -1   2        101.23         97.99         0.87 o                         
   1  -1   2        911.10        938.61         6.91 o                         
   2  -1   2        140.13        145.15         1.52 o                         
   3  -1   2         28.51         31.29         0.47 o                         
   4  -1   2          2.76          4.20         0.32 o                         
   5  -1   2          0.18          0.09         0.36 o                         
  -5   0   2        165.95        163.47         2.68 o                         
  -4   0   2         84.39         84.11         1.52 o                         
  -3   0   2        130.03        140.18         1.48 o                         
  -2   0   2        117.49        135.41         1.25 o                         
  -1   0   2       1829.02       1789.04        17.63 o                         
   0   0   2         18.48         18.58         0.87 o                         
   1   0   2        866.57        884.44         6.89 o                         
   2   0   2        140.47        155.85         1.24 o                         
   3   0   2          0.01          0.08         0.09 o                         
   4   0   2          7.32          7.37         0.43 o                         
   5   0   2          2.79          2.78         0.43 o                         
  -5   1   2          0.33          0.42         0.40 o                         
  -4   1   2         12.49         13.40         0.88 o                         
  -3   1   2         34.64         32.66         0.48 o                         
  -2   1   2         52.36         56.42         0.70 o                         
  -1   1   2        949.11        992.62         7.75 o                         
   0   1   2          0.36         -0.05         0.07 o                         
   1   1   2        504.23        473.12         4.29 o                         
   2   1   2          3.43          4.99         0.41 o                         
   3   1   2         36.03         27.48         0.36 o                         
   4   1   2         49.01         50.05         0.74 o                         
   5   1   2        108.43        108.93         1.83 o                         
   6   1   2         50.38         56.91         2.03 o                         
  -5   2   2          7.02          7.10         0.63 o                         
  -4   2   2          1.93          2.97         0.30 o                         
  -3   2   2          1.86          3.17         0.33 o                         
  -2   2   2         83.45        102.28         0.97 o                         
  -1   2   2        174.44        174.18         1.33 o                         
   0   2   2        176.04        190.73         1.70 o                         
   1   2   2         31.86         32.42         0.42 o                         
   2   2   2        141.27        135.12         1.32 o                         
   3   2   2         28.19         27.93         0.48 o                         
   4   2   2          4.84          4.97         0.35 o                         
   5   2   2         79.91         77.99         1.87 o                         
   6   2   2          4.04          2.91         0.81 o                         
  -4   3   2         59.95         54.68         1.15 o                         
  -3   3   2         87.44        103.06         1.43 o                         
  -2   3   2        325.80        314.38         2.51 o                         
  -1   3   2        338.62        346.43         2.74 o                         
   0   3   2         25.74         28.27         0.39 o                         
   1   3   2         60.05         59.49         0.65 o                         
   2   3   2         81.92         80.56         0.91 o                         
   3   3   2         15.07         17.65         0.49 o                         
   4   3   2        188.09        185.39         2.30 o                         
   5   3   2          0.92          0.68         0.40 o                         
  -4   4   2         11.36         11.26         0.75 o                         
  -3   4   2          0.52          0.57         0.27 o                         
  -2   4   2          8.91          9.63         0.36 o                         
  -1   4   2         17.00         16.82         0.41 o                         
   0   4   2         28.19         28.85         0.45 o                         
   1   4   2         57.30         60.08         0.68 o                         
   2   4   2          0.73          9.82         0.93 o                         
   3   4   2        623.01        578.05         6.73 o                         
   4   4   2        151.10        140.94         2.11 o                         
   5   4   2          8.92         10.43         0.78 o                         
  -3   5   2          6.30          6.65         0.67 o                         
  -2   5   2          0.17          0.25         0.25 o                         
  -1   5   2         14.85         15.07         0.44 o                         
   0   5   2         29.76         31.42         0.54 o                         
   1   5   2          2.31          4.45         0.39 o                         
   2   5   2        134.63        130.16         1.52 o                         
   3   5   2          4.35          5.14         0.43 o                         
   4   5   2          0.30         -0.09         0.28 o                         
   5   5   2          0.01         -0.08         0.80 o                         
  -2   6   2          0.98          0.21         0.45 o                         
  -1   6   2         13.59         19.68         0.74 o                         
   0   6   2         73.02         71.45         1.29 o                         
   1   6   2         77.93         86.68         1.89 o                         
   2   6   2          3.78          6.10         0.38 o                         
   3   6   2          0.14         -0.25         0.40 o                         
   4   6   2          1.30          2.02         0.42 o                         
   0   7   2         15.79         15.89         0.86 o                         
   1   7   2          9.44         11.07         0.81 o                         
   2   7   2          0.70          1.20         0.40 o                         
  -2  -7   3         14.03         13.35         0.89 o                         
  -1  -7   3          0.29         -0.06         0.36 o                         
  -4  -6   3          2.52          3.65         0.42 o                         
  -3  -6   3         10.15         15.09         0.80 o                         
  -2  -6   3          2.06          1.54         0.35 o                         
  -1  -6   3          2.40          2.24         0.49 o                         
   0  -6   3          9.50         10.04         0.53 o                         
   1  -6   3          0.27         -0.09         0.53 o                         
   2  -6   3          7.38          5.52         0.50 o                         
  -5  -5   3         23.70         25.17         1.11 o                         
  -4  -5   3         25.04         23.69         0.70 o                         
  -3  -5   3          0.00         -0.04         0.43 o                         
  -2  -5   3          8.60          7.19         0.38 o                         
  -1  -5   3        171.14        176.21         1.96 o                         
   0  -5   3          2.47         18.63         1.10 o                         
   1  -5   3        168.20        145.63         1.70 o                         
   2  -5   3         44.40         34.82         0.84 o                         
   3  -5   3          7.90          8.23         0.74 o                         
  -5  -4   3         11.38         12.18         0.80 o                         
  -4  -4   3          6.68          6.82         0.49 o                         
  -3  -4   3          6.33          6.63         0.83 o                         
  -2  -4   3         40.91         39.48         0.67 o                         
  -1  -4   3          8.76          7.33         0.26 o                         
   0  -4   3          1.60          2.91         0.40 o                         
   1  -4   3         83.08         76.23         0.98 o                         
   2  -4   3          1.79          2.87         0.31 o                         
   3  -4   3          1.00          0.98         0.32 o                         
   4  -4   3          7.96         10.73         2.03 o                         
  -5  -3   3          0.45          0.84         0.42 o                         
  -4  -3   3        120.42        116.60         1.43 o                         
  -3  -3   3        108.53        103.10         1.50 o                         
  -2  -3   3         16.26         17.38         0.63 o                         
  -1  -3   3         37.74         34.24         0.48 o                         
   0  -3   3        273.99        283.29         2.75 o                         
   1  -3   3        104.19        104.75         1.01 o                         
   2  -3   3          0.00         -0.09         0.14 o                         
   3  -3   3         15.09         13.88         0.94 o                         
   4  -3   3         31.88         29.31         1.04 o                         
  -6  -2   3          1.35          1.21         0.61 o                         
  -5  -2   3          0.12         -0.13         0.40 o                         
  -4  -2   3         18.72         18.90         0.50 o                         
  -3  -2   3         28.37         24.17         0.58 o                         
  -2  -2   3         83.62         92.72         1.18 o                         
  -1  -2   3        107.72        118.56         2.86 o                         
   0  -2   3         75.31         81.51         1.02 o                         
   1  -2   3        515.16        540.64         3.86 o                         
   2  -2   3        436.60        414.66         3.20 o                         
   3  -2   3        351.87        331.38         3.02 o                         
   4  -2   3          6.52          7.80         0.41 o                         
   5  -2   3          0.33          0.66         0.43 o                         
  -6  -1   3          0.01         -0.72         1.57 o                         
  -5  -1   3          2.44          2.54         0.52 o                         
  -4  -1   3          2.92          2.60         0.33 o                         
  -3  -1   3         11.83         10.89         0.35 o                         
  -2  -1   3        613.59        642.57         8.34 o                         
  -1  -1   3        428.84        428.69         5.30 o                         
   0  -1   3          7.59          5.89         0.14 o                         
   1  -1   3        246.95        254.34         1.94 o                         
   2  -1   3        558.14        567.90         4.04 o                         
   3  -1   3         42.53         44.77         0.65 o                         
   4  -1   3          2.13          2.47         0.28 o                         
   5  -1   3          1.70          1.24         0.41 o                         
  -4   0   3        114.30        107.32         1.82 o                         
  -3   0   3        333.53        297.06         4.16 o                         
  -2   0   3        182.17        186.88         1.68 o                         
  -1   0   3        231.08        226.44         2.31 o                         
   0   0   3        447.62        440.25         5.62 o                         
   1   0   3       1509.98       1493.91         9.91 o                         
   2   0   3         70.41         82.62         0.76 o                         
   3   0   3          9.30          9.78         0.24 o                         
   4   0   3          3.75          4.61         0.35 o                         
   5   0   3          2.16          2.63         0.38 o                         
  -5   1   3          0.07         -0.64         0.45 o                         
  -4   1   3         39.48         37.74         0.87 o                         
  -3   1   3         23.96         24.45         0.41 o                         
  -2   1   3         19.98         23.83         0.32 o                         
  -1   1   3        605.03        604.41         4.48 o                         
   0   1   3       1219.12       1183.96         9.85 o                         
   1   1   3       4082.85       4077.69        38.28 o                         
   2   1   3        355.49        399.86         3.21 o                         
   3   1   3        140.34        127.81         1.16 o                         
   4   1   3         16.57         19.01         0.46 o                         
   5   1   3          2.89          5.76         0.40 o                         
   6   1   3          4.15          5.97         0.87 o                         
  -5   2   3          7.96          7.53         0.68 o                         
  -4   2   3         21.09         22.27         0.64 o                         
  -3   2   3          1.56          2.00         0.22 o                         
  -2   2   3         40.19         42.05         0.63 o                         
  -1   2   3        236.89        234.66         1.75 o                         
   0   2   3         82.30         92.20         0.88 o                         
   1   2   3          7.50          9.30         0.18 o                         
   2   2   3         76.34         74.13         0.76 o                         
   3   2   3         35.32         34.21         0.43 o                         
   4   2   3         18.71         19.59         0.56 o                         
   5   2   3         75.88         77.54         1.53 o                         
   6   2   3          7.77         10.45         1.65 o                         
  -4   3   3         17.44         21.34         0.75 o                         
  -3   3   3        180.84        182.33         1.99 o                         
  -2   3   3        196.23        194.00         1.78 o                         
  -1   3   3         28.89         43.25         0.54 o                         
   0   3   3         25.45         24.97         0.37 o                         
   1   3   3        157.83        168.17         1.45 o                         
   2   3   3         21.11         23.68         0.45 o                         
   3   3   3         16.03         14.18         0.36 o                         
   4   3   3         79.60         83.27         1.42 o                         
   5   3   3         10.05          9.73         0.62 o                         
  -4   4   3          1.27          2.43         0.59 o                         
  -3   4   3         10.93         10.22         0.52 o                         
  -2   4   3          5.97          6.08         0.32 o                         
  -1   4   3          3.65          4.81         0.25 o                         
   0   4   3         60.90         58.27         0.64 o                         
   1   4   3         12.45         14.99         0.31 o                         
   2   4   3        378.42        372.98         3.92 o                         
   3   4   3        490.71        485.89         5.73 o                         
   4   4   3         34.30         44.40         1.37 o                         
   5   4   3         15.49         15.43         0.94 o                         
  -3   5   3          7.76          7.28         0.70 o                         
  -2   5   3          1.49          1.43         0.32 o                         
  -1   5   3          8.34          9.67         0.40 o                         
   0   5   3          8.28         10.61         0.32 o                         
   1   5   3         26.81         27.16         0.52 o                         
   2   5   3        108.96        111.51         1.54 o                         
   3   5   3          1.40          1.35         0.32 o                         
   4   5   3          1.44          1.76         0.35 o                         
   5   5   3          1.74          1.97         0.58 o                         
  -2   6   3          7.61          8.23         0.67 o                         
  -1   6   3          6.77          9.93         0.63 o                         
   0   6   3          0.01          4.74         0.54 o                         
   1   6   3         33.39         39.99         0.85 o                         
   2   6   3          2.85          3.76         0.33 o                         
   3   6   3          1.28          0.74         0.37 o                         
   4   6   3          0.62          1.30         0.38 o                         
   1   7   3         25.44         25.93         1.12 o                         
   2   7   3         26.54         27.17         0.83 o                         
  -2  -7   4         17.29         18.62         1.01 o                         
  -1  -7   4          0.02         -0.07         0.35 o                         
  -4  -6   4          1.08          1.50         0.38 o                         
  -3  -6   4         48.27         47.05         1.28 o                         
  -2  -6   4          0.73          0.30         0.33 o                         
  -1  -6   4          6.71          7.39         0.72 o                         
   0  -6   4          5.07          5.30         0.42 o                         
   1  -6   4          0.73          0.60         0.41 o                         
   2  -6   4          8.16          7.54         0.64 o                         
  -5  -5   4         15.58         14.99         0.80 o                         
  -4  -5   4         12.52         16.91         0.65 o                         
  -3  -5   4          0.16          0.10         0.34 o                         
  -2  -5   4         19.61         18.90         0.60 o                         
  -1  -5   4        147.96        134.19         1.88 o                         
   0  -5   4        202.08        199.38         2.00 o                         
   1  -5   4         38.90         34.31         0.68 o                         
   2  -5   4         12.14         12.66         0.54 o                         
   3  -5   4          0.08          0.96         0.35 o                         
  -5  -4   4         22.61         21.61         1.10 o                         
  -4  -4   4          0.74          0.69         0.32 o                         
  -3  -4   4          1.57          1.27         0.30 o                         
  -2  -4   4          4.31          4.43         0.31 o                         
  -1  -4   4          1.42          1.46         0.15 o                         
   0  -4   4         77.42         76.26         0.89 o                         
   1  -4   4         60.56         59.64         0.84 o                         
   2  -4   4         29.66         27.35         0.56 o                         
   3  -4   4          0.02         -0.14         0.34 o                         
   4  -4   4         24.34         25.39         1.30 o                         
  -5  -3   4         25.95         21.31         0.93 o                         
  -4  -3   4          7.34          9.82         0.52 o                         
  -3  -3   4         20.75         20.77         0.58 o                         
  -2  -3   4          4.33          2.30         0.40 o                         
  -1  -3   4         56.18         57.05         0.60 o                         
   0  -3   4        248.59        248.58         2.12 o                         
   1  -3   4         23.47         26.06         0.37 o                         
   2  -3   4          9.96          9.40         0.29 o                         
   3  -3   4          0.99          0.71         0.21 o                         
   4  -3   4         26.50         22.96         0.84 o                         
  -6  -2   4          0.55         -0.11         0.63 o                         
  -5  -2   4          0.58          0.14         0.41 o                         
  -4  -2   4         11.40         13.72         0.45 o                         
  -3  -2   4         32.83         31.93         0.68 o                         
  -2  -2   4        382.98        376.70         3.88 o                         
  -1  -2   4       3111.66       3237.76        29.06 o                         
   0  -2   4        576.42        606.15         5.14 o                         
   1  -2   4         51.99         54.36         0.53 o                         
   2  -2   4        176.50        169.05         1.34 o                         
   3  -2   4          0.79          1.67         0.35 o                         
   4  -2   4          0.04         -0.41         0.20 o                         
   5  -2   4          2.42          1.61         0.50 o                         
  -6  -1   4          0.93          0.51         1.44 o                         
  -5  -1   4          0.00         -0.43         0.42 o                         
  -4  -1   4          2.21          1.93         0.36 o                         
  -3  -1   4         29.29         27.01         0.60 o                         
  -2  -1   4        301.43        320.36         4.32 o                         
  -1  -1   4        288.82        274.96         2.70 o                         
   0  -1   4        144.05        135.03         1.11 o                         
   1  -1   4          2.25          2.20         0.11 o                         
   2  -1   4        209.40        210.68         1.58 o                         
   3  -1   4         31.00         32.87         0.62 o                         
   4  -1   4         28.44         31.17         0.68 o                         
   5  -1   4          0.00          0.07         0.37 o                         
  -5   0   4         83.15         88.30         1.71 o                         
  -4   0   4         46.35         41.23         0.97 o                         
  -3   0   4        128.88        131.85         1.40 o                         
  -2   0   4        153.01        152.71         1.40 o                         
  -1   0   4          3.19          4.12         0.10 o                         
   0   0   4          0.00          0.19         0.07 o                         
   1   0   4        386.22        377.62         3.02 o                         
   2   0   4        113.05        116.23         1.03 o                         
   3   0   4          0.00          0.13         0.11 o                         
   4   0   4         29.45         29.85         0.73 o                         
   5   0   4          4.60          5.01         0.45 o                         
  -5   1   4          8.16          6.15         0.58 o                         
  -4   1   4         15.72         15.49         0.58 o                         
  -3   1   4         78.40         75.40         0.86 o                         
  -2   1   4          0.46          0.07         0.09 o                         
  -1   1   4       1146.28       1193.57         9.30 o                         
   0   1   4       8810.06       8220.73        69.77 o                         
   1   1   4        721.49        741.40         7.41 o                         
   2   1   4         56.11         62.40         0.61 o                         
   3   1   4         47.19         59.45         0.63 o                         
   4   1   4         48.08         47.36         0.73 o                         
   5   1   4          5.52          5.43         0.40 o                         
   6   1   4          3.86          4.64         0.83 o                         
  -5   2   4          5.38          5.87         0.63 o                         
  -4   2   4          4.56          4.35         0.39 o                         
  -3   2   4          5.64          6.62         0.31 o                         
  -2   2   4          2.40          3.01         0.16 o                         
  -1   2   4        119.54        125.54         1.06 o                         
   0   2   4        282.35        303.78         2.56 o                         
   1   2   4         76.71         75.33         0.83 o                         
   2   2   4        239.19        243.03         2.00 o                         
   3   2   4         24.43         26.10         0.37 o                         
   4   2   4         82.43         73.60         1.12 o                         
   5   2   4        129.38        122.51         3.39 o                         
   6   2   4          3.83          8.21         1.61 o                         
  -4   3   4          1.90          3.36         0.41 o                         
  -3   3   4         17.01         26.36         0.58 o                         
  -1   3   4         46.00         50.56         0.56 o                         
   0   3   4          0.26          0.56         0.10 o                         
   1   3   4        150.00        152.76         1.34 o                         
   2   3   4        160.88        159.30         1.62 o                         
   3   3   4         17.38         16.91         0.43 o                         
   4   3   4         33.70         34.33         0.89 o                         
   5   3   4         15.23         14.50         0.74 o                         
  -4   4   4          0.14          0.85         0.45 o                         
  -3   4   4          5.96          5.64         0.46 o                         
  -2   4   4         52.25         49.33         0.86 o                         
  -1   4   4         75.02         73.39         0.88 o                         
   0   4   4         31.95         33.95         0.46 o                         
   1   4   4         11.94         13.49         0.39 o                         
   3   4   4         53.97         87.73         1.36 o                         
   4   4   4        119.16        110.13         1.70 o                         
   5   4   4          6.06          6.22         0.67 o                         
  -3   5   4          4.95          5.39         0.71 o                         
  -2   5   4          0.66          0.25         0.29 o                         
  -1   5   4         23.57         21.44         0.54 o                         
   0   5   4         17.80         18.87         0.42 o                         
   1   5   4         26.04         25.86         0.51 o                         
   2   5   4         37.06         42.33         0.80 o                         
   3   5   4          8.36          8.42         0.50 o                         
   4   5   4          3.82          3.68         0.44 o                         
   5   5   4          1.23          1.33         0.57 o                         
  -2   6   4          1.91          1.22         0.39 o                         
  -1   6   4          6.43          7.79         0.72 o                         
   0   6   4         19.47         20.44         0.88 o                         
   1   6   4          8.87         14.90         1.26 o                         
   2   6   4         14.96         14.26         0.55 o                         
   3   6   4          4.66          4.40         0.46 o                         
   4   6   4          2.67          2.30         0.48 o                         
   1   7   4          0.61          3.59         0.58 o                         
   2   7   4         31.78         33.52         0.92 o                         
  -1  -7   5          1.74          1.22         0.39 o                         
  -4  -6   5          1.61          1.79         0.46 o                         
  -3  -6   5         25.22         28.09         1.17 o                         
  -2  -6   5          1.33          0.76         0.50 o                         
  -1  -6   5          2.49          1.93         0.34 o                         
   0  -6   5          2.22          2.27         0.46 o                         
   1  -6   5          0.39         -0.10         0.33 o                         
   2  -6   5          5.37          4.71         0.51 o                         
  -4  -5   5         92.15         96.54         1.97 o                         
  -3  -5   5          9.11          5.81         0.51 o                         
  -2  -5   5         70.19         68.24         1.09 o                         
  -1  -5   5          0.07          1.86         0.72 o                         
   0  -5   5         58.95         56.58         0.80 o                         
   1  -5   5          1.64          1.65         0.30 o                         
   2  -5   5          1.25          2.30         0.39 o                         
   3  -5   5         11.72         11.20         0.94 o                         
  -5  -4   5         15.91         17.80         1.00 o                         
  -4  -4   5          5.20          5.29         0.54 o                         
  -3  -4   5          1.45          0.76         0.46 o                         
  -2  -4   5          1.63          0.57         0.22 o                         
  -1  -4   5          0.19          0.37         0.15 o                         
   0  -4   5         14.95         20.40         1.10 o                         
   1  -4   5         77.47         70.16         0.95 o                         
   2  -4   5          3.30          6.49         0.55 o                         
   3  -4   5          2.79          4.10         0.44 o                         
   4  -4   5          0.02          2.35         0.63 o                         
  -5  -3   5          0.25          0.61         0.37 o                         
  -4  -3   5          9.82          9.20         0.45 o                         
  -3  -3   5          5.11          5.50         0.37 o                         
  -2  -3   5          9.66          7.67         0.44 o                         
  -1  -3   5         50.00         49.08         0.54 o                         
   0  -3   5        208.26        208.12         2.00 o                         
   1  -3   5        150.04        142.86         1.23 o                         
   2  -3   5          2.41          3.44         0.21 o                         
   3  -3   5          0.40         -0.12         0.21 o                         
   4  -3   5         13.24         12.29         0.58 o                         
  -5  -2   5          0.09          0.03         0.39 o                         
  -4  -2   5         51.31         49.05         0.78 o                         
  -3  -2   5        272.69        271.74         3.33 o                         
  -2  -2   5       1148.51       1142.97        10.36 o                         
  -1  -2   5        239.46        260.99         2.29 o                         
   0  -2   5        178.43        163.53         1.40 o                         
   1  -2   5        589.37        608.34         4.33 o                         
   2  -2   5         24.21         23.31         0.42 o                         
   3  -2   5         21.62         19.58         0.62 o                         
   4  -2   5          0.75          0.53         0.23 o                         
   5  -2   5          3.91          3.39         0.55 o                         
  -5  -1   5          0.14         -0.50         0.38 o                         
  -4  -1   5          1.45          1.27         0.36 o                         
  -3  -1   5         68.81         66.91         1.04 o                         
  -2  -1   5        523.30        538.86         7.07 o                         
  -1  -1   5        232.28        221.55         1.97 o                         
   0  -1   5          4.94          3.75         0.13 o                         
   1  -1   5         35.33         32.14         0.34 o                         
   2  -1   5        594.52        612.35         4.61 o                         
   3  -1   5        133.30        134.09         1.99 o                         
   4  -1   5         11.18         13.81         0.51 o                         
   5  -1   5         29.37         27.48         0.95 o                         
  -5   0   5         22.52         28.49         1.39 o                         
  -4   0   5          3.13          2.44         0.32 o                         
  -3   0   5         58.08         53.24         0.95 o                         
  -2   0   5        236.21        227.34         2.18 o                         
  -1   0   5        360.89        346.74         2.77 o                         
   0   0   5        139.28        137.14         1.13 o                         
   1   0   5        144.03        133.27         1.21 o                         
   2   0   5         15.18         16.09         0.27 o                         
   3   0   5          2.50          3.48         0.19 o                         
   4   0   5         15.23         15.54         0.58 o                         
   5   0   5          5.03          4.82         0.46 o                         
  -5   1   5         11.58         10.15         0.72 o                         
  -4   1   5         69.45         61.04         1.11 o                         
  -3   1   5          3.25          8.35         0.30 o                         
  -2   1   5         27.44         35.45         0.42 o                         
  -1   1   5         31.03         30.18         0.35 o                         
   0   1   5       1565.03       1570.81        11.52 o                         
   1   1   5        793.52        767.03         5.66 o                         
   2   1   5         40.04         47.53         0.55 o                         
   3   1   5        112.97        116.21         1.17 o                         
   4   1   5         20.55         21.57         0.49 o                         
   5   1   5          0.85          0.46         0.30 o                         
   6   1   5          0.37          0.11         0.39 o                         
  -5   2   5          2.11          2.87         0.52 o                         
  -4   2   5         11.45         11.24         0.49 o                         
  -3   2   5          2.86          3.07         0.24 o                         
  -2   2   5          6.30          7.39         0.22 o                         
  -1   2   5         61.55         62.34         0.58 o                         
   0   2   5        100.15        103.37         0.87 o                         
   1   2   5          9.63         10.28         0.21 o                         
   2   2   5         36.99         38.24         0.43 o                         
   3   2   5         89.99         95.89         0.97 o                         
   4   2   5         12.53         13.69         0.47 o                         
   5   2   5         63.01         67.89         2.68 o                         
   6   2   5        164.05        154.62         3.73 o                         
  -4   3   5         18.43         18.15         0.72 o                         
  -3   3   5          0.02          0.54         0.22 o                         
  -2   3   5          7.64          7.71         0.26 o                         
  -1   3   5         20.85         21.55         0.35 o                         
   0   3   5          3.42          4.65         0.15 o                         
   1   3   5        135.23        145.47         1.29 o                         
   2   3   5         61.41         63.71         0.79 o                         
   3   3   5         21.75         19.44         0.43 o                         
   4   3   5          1.17          0.64         0.23 o                         
   5   3   5         27.60         24.81         0.87 o                         
  -4   4   5          7.93          7.35         0.65 o                         
  -3   4   5         96.76         82.84         2.05 o                         
  -2   4   5        180.48        168.45         1.89 o                         
  -1   4   5          8.15         13.01         0.36 o                         
   0   4   5        122.70        117.01         1.08 o                         
   1   4   5        117.11        116.30         1.12 o                         
   2   4   5          2.72          3.59         0.37 o                         
   4   4   5         20.45         24.38         0.75 o                         
   5   4   5          5.21          5.84         0.67 o                         
  -3   5   5          2.63          2.87         0.50 o                         
  -2   5   5          0.18          0.07         0.27 o                         
  -1   5   5          3.61          3.54         0.32 o                         
   0   5   5          9.82         10.08         0.39 o                         
   1   5   5         24.43         24.75         0.50 o                         
   2   5   5          7.25         11.96         0.74 o                         
   3   5   5          0.23          1.87         0.33 o                         
   4   5   5         13.34         15.90         0.75 o                         
   5   5   5         21.35         20.54         1.15 o                         
  -2   6   5          3.65          3.49         0.50 o                         
  -1   6   5          3.46          4.79         0.49 o                         
   0   6   5          0.63          2.18         0.37 o                         
   1   6   5          0.65          2.90         0.38 o                         
   2   6   5         11.75         10.01         0.50 o                         
   3   6   5          7.39          7.18         0.54 o                         
   4   6   5          0.25         -0.05         0.39 o                         
   1   7   5        117.65        107.98         2.26 o                         
   2   7   5         28.94         29.62         0.86 o                         
  -3  -6   6         24.65         26.08         0.99 o                         
  -2  -6   6          0.65          0.62         0.38 o                         
  -1  -6   6          0.03         -0.24         0.33 o                         
   0  -6   6          0.03         -0.51         0.28 o                         
   1  -6   6          0.11         -0.03         0.32 o                         
  -4  -5   6         41.99         47.93         1.17 o                         
  -3  -5   6          3.48          4.57         0.54 o                         
  -2  -5   6         91.40         74.72         1.40 o                         
  -1  -5   6         62.07         59.02         0.91 o                         
   0  -5   6          8.83          7.54         0.42 o                         
   1  -5   6          2.68          2.27         0.29 o                         
   2  -5   6          0.11          0.22         0.34 o                         
   3  -5   6          4.79          3.55         0.43 o                         
  -5  -4   6         18.28         19.97         0.82 o                         
  -4  -4   6          0.40          0.82         0.37 o                         
  -3  -4   6          4.46          3.24         0.36 o                         
  -2  -4   6          7.43          7.12         0.32 o                         
  -1  -4   6          0.18          0.20         0.15 o                         
   0  -4   6        214.82        205.92         1.98 o                         
   1  -4   6         65.43         62.77         0.81 o                         
   2  -4   6         69.82         58.95         0.97 o                         
   3  -4   6         22.11         25.14         0.76 o                         
   4  -4   6         44.78         48.02         1.41 o                         
  -5  -3   6          1.05          0.93         0.37 o                         
  -4  -3   6          3.85          2.80         0.36 o                         
  -3  -3   6          0.65          0.57         0.26 o                         
  -2  -3   6         65.33         60.58         0.74 o                         
  -1  -3   6         26.51         28.21         0.38 o                         
   0  -3   6         26.84         25.72         0.38 o                         
   1  -3   6         63.49         58.37         0.62 o                         
   2  -3   6         17.91         16.66         0.36 o                         
   3  -3   6          0.26         -0.06         0.19 o                         
   4  -3   6          0.75          0.57         0.31 o                         
  -5  -2   6          4.57          4.68         0.51 o                         
  -4  -2   6         67.45         66.39         1.13 o                         
  -3  -2   6        107.84        102.16         1.47 o                         
  -2  -2   6        437.60        427.02         3.99 o                         
  -1  -2   6        111.38        126.41         1.18 o                         
   0  -2   6        365.57        357.50         3.09 o                         
   1  -2   6          0.33          0.29         0.14 o                         
   2  -2   6          0.35          0.43         0.11 o                         
   3  -2   6          0.53          0.11         0.17 o                         
   4  -2   6          2.04          1.84         0.28 o                         
   5  -2   6          7.43          6.22         0.65 o                         
  -5  -1   6          1.42          0.69         0.64 o                         
  -4  -1   6          2.35          1.75         0.37 o                         
  -3  -1   6         62.75         60.29         0.97 o                         
  -2  -1   6         37.87         39.18         0.54 o                         
  -1  -1   6        299.46        282.25         2.42 o                         
   0  -1   6        173.22        154.98         1.29 o                         
   1  -1   6        237.78        245.63         2.14 o                         
   2  -1   6         50.54         53.18         0.57 o                         
   3  -1   6        285.97        281.81         2.63 o                         
   4  -1   6        167.28        160.93         1.89 o                         
   5  -1   6          8.73          9.98         0.62 o                         
  -5   0   6          4.87          5.04         0.46 o                         
  -4   0   6         13.86         12.70         0.57 o                         
  -3   0   6         15.75         17.91         0.54 o                         
  -2   0   6         81.41         72.80         0.69 o                         
  -1   0   6         36.34         29.82         0.30 o                         
   0   0   6         70.90         62.36         0.56 o                         
   1   0   6          6.59          7.11         0.32 o                         
   2   0   6         42.97         40.11         0.42 o                         
   3   0   6         28.83         32.41         0.49 o                         
   4   0   6         40.01         41.59         1.00 o                         
   5   0   6          8.77          8.90         0.69 o                         
  -5   1   6         99.06         96.31         1.93 o                         
  -4   1   6         39.66         39.57         0.87 o                         
  -3   1   6         62.65         52.63         0.72 o                         
  -2   1   6        203.68        233.87         1.95 o                         
  -1   1   6        764.10        798.18         6.27 o                         
   0   1   6        224.87        236.36         1.80 o                         
   1   1   6        187.74        188.08         1.46 o                         
   2   1   6         49.91         54.96         0.53 o                         
   3   1   6         52.71         57.36         0.63 o                         
   4   1   6         35.91         34.19         0.73 o                         
   5   1   6          7.29          7.81         0.76 o                         
   6   1   6          0.19          0.36         0.42 o                         
  -5   2   6          0.40          0.61         0.45 o                         
  -4   2   6          0.07         -0.13         0.25 o                         
  -3   2   6         10.69         10.18         0.38 o                         
  -2   2   6         13.28         13.73         0.26 o                         
  -1   2   6          6.23          5.78         0.19 o                         
   0   2   6        208.67        222.44         1.65 o                         
   1   2   6          1.03          0.82         0.10 o                         
   2   2   6        249.81        277.87         2.05 o                         
   3   2   6         35.62         25.55         0.47 o                         
   4   2   6         48.15         37.23         0.75 o                         
   5   2   6         45.30         45.50         1.62 o                         
   6   2   6          2.45          6.37         0.86 o                         
  -4   3   6          0.32          0.80         0.34 o                         
  -3   3   6          0.04          0.04         0.23 o                         
  -2   3   6         14.20         12.84         0.33 o                         
  -1   3   6         23.13         19.50         0.32 o                         
   0   3   6         57.76         61.68         0.61 o                         
   1   3   6        106.03        108.66         1.01 o                         
   2   3   6        118.84        121.60         1.30 o                         
   3   3   6          9.13          9.52         0.33 o                         
   4   3   6          7.89          7.15         0.38 o                         
   5   3   6         21.74         18.67         0.81 o                         
  -4   4   6          5.79          7.29         0.66 o                         
  -3   4   6          9.53         16.25         0.70 o                         
  -2   4   6        146.68        144.71         1.76 o                         
  -1   4   6        177.21        162.08         1.76 o                         
   0   4   6         30.23         33.02         0.64 o                         
   1   4   6         29.70         31.81         0.46 o                         
   2   4   6         32.14         30.43         0.55 o                         
   3   4   6          9.26          9.70         0.47 o                         
   4   4   6         22.14         20.53         0.68 o                         
   5   4   6          4.18          5.05         0.63 o                         
  -3   5   6          1.31          1.46         0.57 o                         
  -2   5   6          6.02          4.83         0.48 o                         
  -1   5   6         10.00         10.17         0.48 o                         
   0   5   6         18.20         18.16         0.54 o                         
   1   5   6          3.60          4.18         0.27 o                         
   2   5   6         27.95         29.01         0.62 o                         
   3   5   6        209.43        187.86         3.10 o                         
   4   5   6        158.43        149.13         2.24 o                         
   5   5   6          1.57          4.44         0.67 o                         
  -2   6   6          0.18          0.26         0.37 o                         
  -1   6   6          5.24          5.74         0.51 o                         
   0   6   6          5.62          6.57         0.51 o                         
   1   6   6          2.16          2.77         0.35 o                         
   2   6   6          6.41          5.40         0.41 o                         
   3   6   6          9.04          9.82         0.61 o                         
   4   6   6          0.52          0.30         0.43 o                         
   1   7   6          0.01          5.74         0.66 o                         
  -3  -6   7          3.15          3.63         0.52 o                         
  -2  -6   7          2.49          2.94         0.44 o                         
  -1  -6   7          5.20          4.80         0.42 o                         
   0  -6   7          0.05         -0.46         0.29 o                         
   1  -6   7          1.41          1.33         0.38 o                         
  -4  -5   7         11.98         13.79         1.76 o                         
  -3  -5   7          0.03          0.50         0.34 o                         
  -2  -5   7          3.03          1.28         0.30 o                         
  -1  -5   7         13.48         12.29         0.47 o                         
   0  -5   7         10.66          9.38         0.37 o                         
   1  -5   7          1.32          1.25         0.26 o                         
   2  -5   7          0.57          0.50         0.37 o                         
   3  -5   7         12.39         10.98         0.73 o                         
  -5  -4   7          3.39          4.91         0.53 o                         
  -4  -4   7          1.06          1.68         0.42 o                         
  -3  -4   7          3.91          2.45         0.44 o                         
  -2  -4   7         34.31         28.73         0.66 o                         
  -1  -4   7          4.19          4.83         0.59 o                         
   0  -4   7         59.56         53.83         0.72 o                         
   1  -4   7        209.77        172.56         1.73 o                         
   2  -4   7         56.03         41.71         0.80 o                         
   3  -4   7          5.36          5.97         0.48 o                         
   4  -4   7         11.60         16.35         0.97 o                         
  -5  -3   7          0.57          0.54         0.44 o                         
  -4  -3   7         13.75         11.01         0.57 o                         
  -3  -3   7         14.50         14.13         0.41 o                         
  -2  -3   7         39.27         34.58         0.52 o                         
  -1  -3   7         35.57         36.26         0.42 o                         
   0  -3   7         12.46         11.98         0.28 o                         
   1  -3   7        135.49        120.94         1.09 o                         
   2  -3   7          1.11          2.12         0.19 o                         
   3  -3   7          0.33          0.20         0.19 o                         
   4  -3   7          0.07          0.05         0.29 o                         
  -5  -2   7         13.48         13.09         0.81 o                         
  -4  -2   7         91.27         89.66         1.71 o                         
  -3  -2   7        412.58        375.95         5.18 o                         
  -2  -2   7         13.18         14.08         0.29 o                         
  -1  -2   7         24.14         26.62         0.34 o                         
   0  -2   7        205.25        191.51         1.89 o                         
   1  -2   7         90.07         88.49         0.81 o                         
   2  -2   7          5.39          6.09         0.22 o                         
   3  -2   7          0.89          0.75         0.18 o                         
   4  -2   7          0.18          0.38         0.23 o                         
   5  -2   7          3.76          3.18         0.49 o                         
  -5  -1   7          0.28         -0.40         0.51 o                         
  -4  -1   7         13.51         12.23         0.65 o                         
  -3  -1   7         28.89         28.30         0.60 o                         
  -2  -1   7         77.96         78.01         0.94 o                         
  -1  -1   7         67.48         63.60         0.63 o                         
   0  -1   7         10.48          6.68         0.16 o                         
   1  -1   7        968.98       1034.02         8.10 o                         
   2  -1   7        942.92        902.69         7.13 o                         
   3  -1   7          0.32          2.03         0.19 o                         
   4  -1   7          1.78          2.00         0.27 o                         
   5  -1   7          0.06         -0.15         0.34 o                         
  -5   0   7          6.59          8.04         0.62 o                         
  -4   0   7          3.06          3.03         0.46 o                         
  -3   0   7          0.51          0.22         0.21 o                         
  -2   0   7        117.72        104.79         0.95 o                         
  -1   0   7         65.49         56.47         0.50 o                         
   0   0   7          0.76          0.47         0.08 o                         
   1   0   7         61.72         62.69         0.60 o                         
   2   0   7          0.00          0.17         0.09 o                         
   3   0   7         54.03         56.74         0.65 o                         
   4   0   7          4.09          4.64         0.32 o                         
   5   0   7          3.84          4.19         0.46 o                         
  -5   1   7         20.10         24.56         0.97 o                         
  -4   1   7        160.79        140.24         2.02 o                         
  -3   1   7         34.69         22.27         0.47 o                         
  -2   1   7         18.93         20.75         0.34 o                         
  -1   1   7        252.30        242.17         1.99 o                         
   0   1   7          7.74         10.41         0.15 o                         
   1   1   7         45.72         46.04         0.43 o                         
   2   1   7         73.48         78.65         0.76 o                         
   3   1   7         48.50         46.19         0.55 o                         
   4   1   7          7.67          8.43         0.36 o                         
   5   1   7          5.13          5.78         0.42 o                         
  -5   2   7          0.11         -0.39         0.61 o                         
  -4   2   7          2.81          2.50         0.32 o                         
  -3   2   7          0.45          0.57         0.19 o                         
  -2   2   7          3.56          4.58         0.19 o                         
  -1   2   7         21.64         22.90         0.32 o                         
   0   2   7          2.18          6.06         0.16 o                         
   1   2   7       1512.42       1609.77        14.73 o                         
   2   2   7        567.04        599.68         4.79 o                         
   3   2   7         71.48         70.66         0.80 o                         
   4   2   7         47.44         44.43         0.81 o                         
   5   2   7         25.00         25.35         0.88 o                         
  -4   3   7          4.43          4.78         0.42 o                         
  -3   3   7          0.53          0.76         0.24 o                         
  -2   3   7          1.92          2.13         0.21 o                         
  -1   3   7         19.31         16.24         0.29 o                         
   0   3   7         45.03         47.13         0.48 o                         
   1   3   7         35.09         40.05         0.51 o                         
   2   3   7         12.34         16.03         0.32 o                         
   3   3   7         11.12         11.48         0.32 o                         
   4   3   7         16.94         15.24         0.59 o                         
   5   3   7         16.70         14.49         0.76 o                         
  -4   4   7         19.10         18.37         1.50 o                         
  -3   4   7        105.61        100.21         1.72 o                         
  -1   4   7          0.08          1.19         0.36 o                         
   0   4   7          6.63          7.57         0.29 o                         
   1   4   7         25.01         28.91         0.48 o                         
   2   4   7          3.16          2.59         0.24 o                         
   3   4   7          2.50          1.95         0.28 o                         
   4   4   7          0.00          0.25         0.26 o                         
   5   4   7          1.12          0.90         0.52 o                         
  -3   5   7          0.04          0.13         0.48 o                         
  -2   5   7          4.77          4.28         0.48 o                         
  -1   5   7          0.06          0.45         0.23 o                         
   0   5   7          2.87          2.86         0.30 o                         
   1   5   7          1.01          1.15         0.20 o                         
   2   5   7        131.64        128.30         2.23 o                         
   3   5   7          8.81         21.04         0.78 o                         
   4   5   7         17.00         29.89         0.88 o                         
  -1   6   7          0.20         -0.19         0.35 o                         
   0   6   7          0.24          0.03         0.32 o                         
   1   6   7          9.02          8.77         0.61 o                         
   2   6   7          2.51          2.31         0.35 o                         
   3   6   7         10.87         12.40         0.69 o                         
   4   6   7          0.96          0.11         0.43 o                         
   1   7   7          0.36          1.64         0.55 o                         
  -3  -6   8          1.82          2.55         0.50 o                         
  -2  -6   8          0.06          0.36         0.37 o                         
  -1  -6   8          0.00          0.07         0.29 o                         
   0  -6   8          1.75          1.05         0.36 o                         
   1  -6   8          0.54          0.92         0.38 o                         
  -4  -5   8          0.00         -0.17         0.46 o                         
  -3  -5   8          1.16          1.70         0.40 o                         
  -2  -5   8          1.13          0.08         0.24 o                         
  -1  -5   8          1.77          1.63         0.33 o                         
   0  -5   8          2.39          1.76         0.23 o                         
   1  -5   8          7.13          7.73         0.57 o                         
   2  -5   8          1.07          0.78         0.37 o                         
   3  -5   8          1.29          1.25         0.39 o                         
  -5  -4   8          0.35          2.10         0.52 o                         
  -4  -4   8          4.89          5.01         0.63 o                         
  -3  -4   8          1.94          0.53         0.29 o                         
  -2  -4   8          2.13          0.97         0.21 o                         
  -1  -4   8        601.29        556.78         4.89 o                         
   0  -4   8         86.91         88.79         1.22 o                         
   1  -4   8          2.99          3.15         0.29 o                         
   2  -4   8          1.85          2.75         0.30 o                         
   3  -4   8          0.32          0.87         0.34 o                         
   4  -4   8          2.74          2.44         0.56 o                         
  -5  -3   8          0.17         -0.38         0.41 o                         
  -4  -3   8          0.12          0.32         0.33 o                         
  -3  -3   8         10.33          9.36         0.37 o                         
  -2  -3   8         56.74         55.04         0.76 o                         
  -1  -3   8         10.64         12.29         0.25 o                         
   0  -3   8         57.32         58.69         0.65 o                         
   1  -3   8         37.11         31.61         0.43 o                         
   2  -3   8          9.35          8.47         0.29 o                         
   3  -3   8          0.82          0.28         0.19 o                         
   4  -3   8         21.69         27.47         0.80 o                         
  -5  -2   8         15.40         14.09         0.83 o                         
  -4  -2   8         11.14         10.96         0.65 o                         
  -3  -2   8          1.74          2.82         0.32 o                         
  -2  -2   8        100.25         98.13         1.05 o                         
  -1  -2   8          2.64          3.90         0.16 o                         
   0  -2   8         84.20         79.59         0.77 o                         
   1  -2   8         29.22         29.81         0.38 o                         
   2  -2   8         34.76         32.78         0.52 o                         
   3  -2   8          2.50          2.71         0.22 o                         
   4  -2   8          0.12         -0.10         0.21 o                         
   5  -2   8          3.79          4.80         0.55 o                         
  -5  -1   8          1.26          0.57         0.57 o                         
  -4  -1   8          7.50          6.86         0.66 o                         
  -3  -1   8          7.51          7.44         0.29 o                         
  -2  -1   8        411.54        410.46         3.84 o                         
  -1  -1   8       1662.94       1730.70        13.46 o                         
   0  -1   8         21.40         15.25         0.26 o                         
   1  -1   8        111.67        118.04         0.99 o                         
   2  -1   8        300.65        291.07         2.60 o                         
   3  -1   8        171.48        157.37         1.58 o                         
   4  -1   8          0.48          0.29         0.21 o                         
   5  -1   8          0.20         -0.01         0.36 o                         
  -5   0   8          1.15          1.42         0.40 o                         
  -4   0   8          9.13          9.47         0.54 o                         
  -3   0   8          4.54          3.88         0.25 o                         
  -2   0   8          2.99          1.77         0.12 o                         
  -1   0   8         11.80         16.87         0.33 o                         
   0   0   8        205.50        187.69         1.46 o                         
   1   0   8        150.74        150.04         1.29 o                         
   2   0   8         48.80         45.16         0.45 o                         
   3   0   8         72.12         73.09         0.92 o                         
   4   0   8         44.46         46.04         0.83 o                         
   5   0   8          0.39          0.33         0.33 o                         
  -5   1   8         28.60         30.22         1.05 o                         
  -4   1   8          0.19          0.76         0.26 o                         
  -3   1   8          0.79          0.36         0.16 o                         
  -2   1   8         14.27         16.33         0.30 o                         
  -1   1   8          9.85         10.03         0.22 o                         
   0   1   8         60.38         65.67         0.52 o                         
   1   1   8        370.12        358.75         2.72 o                         
   2   1   8         74.86         73.32         0.67 o                         
   3   1   8          3.68          3.41         0.18 o                         
   4   1   8         15.67         14.65         0.45 o                         
   5   1   8          4.41          5.41         0.43 o                         
  -5   2   8          3.14          2.84         0.54 o                         
  -4   2   8          0.48          0.61         0.26 o                         
  -3   2   8          0.67          1.28         0.22 o                         
  -2   2   8          3.90          5.72         0.21 o                         
  -1   2   8        665.06        691.15         5.19 o                         
   0   2   8         53.77         66.69         0.66 o                         
   1   2   8         16.35         20.78         0.44 o                         
   2   2   8        203.51        217.09         1.85 o                         
   3   2   8         26.85         36.43         0.57 o                         
   4   2   8         26.42         24.71         0.60 o                         
   5   2   8          4.12          4.35         0.49 o                         
  -4   3   8          0.68          0.54         0.31 o                         
  -3   3   8          4.70          5.10         0.37 o                         
  -2   3   8         11.83         11.92         0.32 o                         
  -1   3   8         21.13         17.32         0.33 o                         
   0   3   8         97.26        103.99         0.95 o                         
   1   3   8         18.74         19.38         0.32 o                         
   2   3   8         19.54         24.72         0.41 o                         
   3   3   8          3.34          4.10         0.25 o                         
   4   3   8         24.35         20.25         0.57 o                         
   5   3   8          6.68          8.64         0.48 o                         
  -4   4   8          0.77          0.93         0.39 o                         
  -3   4   8         30.47         33.05         1.02 o                         
  -2   4   8         55.08         51.74         0.89 o                         
  -1   4   8         12.73         13.36         0.44 o                         
   0   4   8          0.15          0.14         0.14 o                         
   1   4   8          1.97          2.38         0.18 o                         
   2   4   8         19.76         20.12         0.46 o                         
   3   4   8          3.12          3.14         0.26 o                         
   4   4   8          0.69          0.63         0.31 o                         
   5   4   8          1.21          1.49         0.34 o                         
  -3   5   8          0.35         -0.21         0.48 o                         
  -2   5   8         34.24         28.81         0.94 o                         
  -1   5   8         45.13         41.18         0.76 o                         
   0   5   8          2.22          2.14         0.26 o                         
   1   5   8          0.11          0.16         0.20 o                         
   2   5   8         30.43         34.41         0.74 o                         
   3   5   8        150.13        144.65         2.40 o                         
   4   5   8          5.22          6.00         0.50 o                         
  -1   6   8          0.01         -0.35         0.34 o                         
   0   6   8          1.42          1.25         0.40 o                         
   1   6   8          3.87          3.77         0.39 o                         
   2   6   8          0.25          0.25         0.29 o                         
   3   6   8          5.32          6.41         0.52 o                         
   4   6   8          0.00          0.67         0.40 o                         
  -3  -6   9          3.66          3.00         0.61 o                         
  -2  -6   9          1.05          2.36         0.57 o                         
  -1  -6   9          0.64          0.49         0.31 o                         
   0  -6   9          2.61          2.15         0.44 o                         
   1  -6   9          6.15          6.78         0.68 o                         
  -4  -5   9          0.31         -0.14         0.37 o                         
  -3  -5   9          5.98          4.36         0.50 o                         
  -2  -5   9          0.71          1.27         0.28 o                         
  -1  -5   9         45.95         42.71         0.81 o                         
   0  -5   9          0.44          0.54         0.23 o                         
   1  -5   9          7.60          7.98         0.43 o                         
   2  -5   9          0.99          1.03         0.41 o                         
   3  -5   9          2.11          2.77         0.62 o                         
  -5  -4   9          9.96          9.60         0.83 o                         
  -4  -4   9         10.64         13.59         1.61 o                         
  -3  -4   9          0.80          4.13         0.43 o                         
  -2  -4   9          0.34          0.36         0.20 o                         
  -1  -4   9         27.57         24.59         0.54 o                         
   0  -4   9        451.41        430.82         3.60 o                         
   1  -4   9         24.54         19.72         0.45 o                         
   2  -4   9          0.02         -0.01         0.24 o                         
   3  -4   9          2.42          2.17         0.37 o                         
  -5  -3   9          3.24          2.62         0.55 o                         
  -4  -3   9          0.08          0.14         0.34 o                         
  -3  -3   9         33.32         29.06         0.71 o                         
  -2  -3   9         14.82         13.45         0.33 o                         
  -1  -3   9         24.52         25.62         0.36 o                         
   0  -3   9          1.33          1.37         0.15 o                         
   1  -3   9         33.58         28.03         0.45 o                         
   2  -3   9          6.87          4.53         0.23 o                         
   3  -3   9          1.19          1.09         0.21 o                         
   4  -3   9          7.57          9.33         0.54 o                         
  -5  -2   9          4.86          4.82         0.57 o                         
  -4  -2   9         34.36         30.11         1.20 o                         
  -3  -2   9         13.77         14.40         0.43 o                         
  -2  -2   9         71.59         70.70         0.81 o                         
  -1  -2   9          0.08          0.15         0.09 o                         
   0  -2   9         20.57         18.13         0.30 o                         
   1  -2   9          0.16         -0.06         0.09 o                         
   2  -2   9         10.63         12.01         0.30 o                         
   3  -2   9          0.78          1.24         0.20 o                         
   4  -2   9          1.35          1.53         0.28 o                         
   5  -2   9          0.03         -0.55         0.38 o                         
  -5  -1   9          0.32          1.37         0.57 o                         
  -4  -1   9         54.85         54.17         1.59 o                         
  -3  -1   9        114.42        105.62         1.45 o                         
  -2  -1   9        180.63        181.14         1.54 o                         
  -1  -1   9        243.09        261.11         2.01 o                         
   0  -1   9         44.20         56.66         0.61 o                         
   1  -1   9        728.89        744.37         5.55 o                         
   2  -1   9          5.12          4.95         0.21 o                         
   3  -1   9          6.47          6.24         0.25 o                         
   4  -1   9          2.87          3.33         0.29 o                         
   5  -1   9          1.04          0.53         0.39 o                         
  -5   0   9          0.63          0.36         0.38 o                         
  -4   0   9          4.23          4.31         0.39 o                         
  -3   0   9         19.68         19.08         0.49 o                         
  -2   0   9         23.34         18.82         0.29 o                         
  -1   0   9         76.37         86.01         0.86 o                         
   0   0   9         26.19         23.33         0.28 o                         
   1   0   9         81.40         83.22         0.84 o                         
   2   0   9          0.44          0.63         0.16 o                         
   3   0   9         84.77         80.07         0.91 o                         
   4   0   9         39.40         39.21         0.83 o                         
   5   0   9         25.16         21.53         0.79 o                         
  -5   1   9         63.11         65.79         1.56 o                         
  -4   1   9          5.79          5.34         0.58 o                         
  -3   1   9          3.12          4.28         0.25 o                         
  -2   1   9         23.49         24.64         0.35 o                         
  -1   1   9        151.93        148.95         1.29 o                         
   0   1   9          3.51          3.86         0.12 o                         
   1   1   9        158.87        152.78         1.23 o                         
   2   1   9         56.30         54.44         0.51 o                         
   3   1   9          0.13          0.33         0.12 o                         
   4   1   9          0.58          0.26         0.21 o                         
   5   1   9          0.71          0.97         0.36 o                         
  -5   2   9          5.78          5.37         0.69 o                         
  -4   2   9         12.99         10.18         0.49 o                         
  -3   2   9         40.50         33.92         0.62 o                         
  -2   2   9          0.25          0.50         0.14 o                         
  -1   2   9         24.93         30.71         0.41 o                         
   0   2   9       1351.17       1373.13        10.13 o                         
   1   2   9        127.23        138.82         1.16 o                         
   2   2   9         11.22         16.65         0.27 o                         
   3   2   9          1.62          3.18         0.22 o                         
   4   2   9          0.18          0.03         0.22 o                         
   5   2   9          0.98          0.91         0.30 o                         
  -4   3   9          0.62          0.79         0.31 o                         
  -3   3   9          3.66          3.70         0.31 o                         
  -2   3   9          1.81          2.15         0.20 o                         
  -1   3   9         12.73         10.99         0.33 o                         
   0   3   9         30.13         27.63         0.40 o                         
   1   3   9          5.08          5.14         0.26 o                         
   2   3   9          9.34          7.25         0.29 o                         
   3   3   9          5.28          5.22         0.28 o                         
   4   3   9          1.06          0.98         0.26 o                         
   5   3   9        122.51        108.56         1.78 o                         
  -3   4   9          0.06          0.67         0.36 o                         
  -2   4   9          0.61          1.28         0.28 o                         
  -1   4   9          4.04          4.15         0.29 o                         
   0   4   9          1.35          1.47         0.17 o                         
   1   4   9          0.17         -0.05         0.14 o                         
   2   4   9          1.97          2.36         0.23 o                         
   3   4   9          4.62          4.30         0.32 o                         
   4   4   9          7.02          6.46         0.47 o                         
   5   4   9          0.00         -0.11         0.32 o                         
  -3   5   9         12.41         11.58         0.96 o                         
  -2   5   9         17.51         17.87         1.02 o                         
  -1   5   9         34.25         33.58         0.69 o                         
   0   5   9         12.78         10.61         0.43 o                         
   1   5   9         12.98         11.87         0.40 o                         
   2   5   9          1.80          2.76         0.28 o                         
   3   5   9          0.03          1.19         0.85 o                         
   4   5   9          9.35         10.64         0.63 o                         
  -1   6   9          3.48          4.50         0.49 o                         
   0   6   9          0.11         -0.01         0.34 o                         
   1   6   9          1.97          1.63         0.46 o                         
   2   6   9          2.04          1.97         0.34 o                         
   3   6   9          2.54          3.84         0.46 o                         
  -3  -6  10          0.70          0.41         0.51 o                         
  -2  -6  10          4.80          5.25         0.51 o                         
  -1  -6  10          3.25          3.17         0.39 o                         
   0  -6  10          4.11          3.60         0.48 o                         
   1  -6  10          0.15          1.39         0.42 o                         
  -4  -5  10          0.29          0.62         0.44 o                         
  -3  -5  10          4.39          4.30         0.48 o                         
  -2  -5  10          4.41          4.78         0.37 o                         
  -1  -5  10          8.61          6.91         0.38 o                         
   0  -5  10          0.30          0.43         0.22 o                         
   1  -5  10          5.40          5.26         0.38 o                         
   2  -5  10          1.63          1.03         0.52 o                         
  -5  -4  10         44.16         48.53         1.86 o                         
  -4  -4  10         11.41         10.92         1.27 o                         
  -3  -4  10          0.35          0.18         0.29 o                         
  -2  -4  10        201.46        154.47         1.88 o                         
  -1  -4  10         62.30         56.81         0.84 o                         
   0  -4  10         11.42         11.85         0.45 o                         
   1  -4  10          5.57          5.38         0.36 o                         
   2  -4  10          0.11         -0.16         0.23 o                         
   3  -4  10          1.16          1.20         0.35 o                         
  -5  -3  10          1.48          0.79         0.45 o                         
  -4  -3  10         13.18         12.88         0.92 o                         
  -3  -3  10         25.08         19.11         0.56 o                         
  -2  -3  10          6.19          8.01         0.28 o                         
  -1  -3  10          8.30          9.61         0.24 o                         
   0  -3  10        135.01        133.61         1.25 o                         
   1  -3  10          0.02          0.47         0.16 o                         
   2  -3  10          3.04          0.78         0.17 o                         
   3  -3  10         32.66         38.50         0.71 o                         
   4  -3  10         20.91         24.61         0.80 o                         
  -5  -2  10          0.48          0.17         0.59 o                         
  -4  -2  10         16.38         13.89         0.93 o                         
  -3  -2  10         10.98          9.27         0.38 o                         
  -2  -2  10         64.35         66.63         0.74 o                         
  -1  -2  10          7.07          8.33         0.19 o                         
   0  -2  10         13.23         13.38         0.25 o                         
   1  -2  10         68.88         73.13         0.71 o                         
   2  -2  10         15.72         15.01         0.33 o                         
   3  -2  10          5.68          5.69         0.29 o                         
   4  -2  10          2.90          3.10         0.31 o                         
   5  -2  10          0.71          0.82         0.44 o                         
  -5  -1  10          0.81          1.35         0.60 o                         
  -4  -1  10          0.39          0.82         0.33 o                         
  -3  -1  10        308.07        297.45         4.51 o                         
  -2  -1  10        666.37        635.28         5.40 o                         
  -1  -1  10        304.47        330.49         2.52 o                         
   0  -1  10         97.02        112.83         1.07 o                         
   1  -1  10          8.77          8.93         0.21 o                         
   2  -1  10         24.44         24.96         0.38 o                         
   3  -1  10         24.18         21.22         0.40 o                         
   4  -1  10          4.31          4.77         0.32 o                         
   5  -1  10          2.17          1.71         0.43 o                         
  -5   0  10          2.69          2.74         0.69 o                         
  -4   0  10          1.73          1.75         0.32 o                         
  -3   0  10          9.13          9.87         0.44 o                         
  -2   0  10         34.09         35.04         0.46 o                         
  -1   0  10        153.26        174.51         1.48 o                         
   0   0  10         83.09         80.34         0.71 o                         
   1   0  10         47.28         48.15         0.52 o                         
   2   0  10        473.02        453.36         3.68 o                         
   3   0  10        254.39        240.08         2.25 o                         
   4   0  10         89.94         86.67         1.15 o                         
   5   0  10          0.30          0.63         0.33 o                         
  -5   1  10          1.20          2.15         0.47 o                         
  -4   1  10          3.26          3.31         0.37 o                         
  -3   1  10          4.18          3.82         0.25 o                         
  -2   1  10        116.82        118.88         1.10 o                         
  -1   1  10          1.32          1.99         0.13 o                         
   0   1  10         94.79         98.90         0.76 o                         
   1   1  10        134.94        127.05         1.06 o                         
   2   1  10         39.92         37.70         0.41 o                         
   3   1  10         18.99         19.83         0.37 o                         
   4   1  10          4.24          4.55         0.30 o                         
   5   1  10          0.00          0.15         0.35 o                         
  -5   2  10         21.70         22.52         1.03 o                         
  -4   2  10          1.61          3.10         0.34 o                         
  -3   2  10          0.42          1.72         0.23 o                         
  -2   2  10        148.72        166.97         1.52 o                         
  -1   2  10        119.14        127.73         1.26 o                         
   0   2  10         38.88         38.99         0.44 o                         
   1   2  10        208.89        208.03         1.67 o                         
   2   2  10          1.67          2.21         0.12 o                         
   3   2  10          1.08          0.61         0.15 o                         
   4   2  10          1.02          0.99         0.25 o                         
   5   2  10          9.98         10.09         0.53 o                         
  -4   3  10          9.50          9.56         0.71 o                         
  -3   3  10          6.20          6.59         0.37 o                         
  -2   3  10          2.72          3.02         0.21 o                         
  -1   3  10         16.75         15.00         0.35 o                         
   0   3  10         29.79         32.07         0.48 o                         
   1   3  10          8.40         10.48         0.28 o                         
   2   3  10         32.04         40.99         0.53 o                         
   3   3  10         30.18         31.71         0.60 o                         
   4   3  10         13.21         12.20         0.52 o                         
   5   3  10          3.86          6.99         0.64 o                         
  -3   4  10          0.16          0.79         0.39 o                         
  -2   4  10          5.94          6.17         0.46 o                         
  -1   4  10          4.04          4.00         0.29 o                         
   0   4  10          7.78          7.78         0.31 o                         
   1   4  10          3.80          3.40         0.22 o                         
   2   4  10          3.38          2.64         0.24 o                         
   3   4  10          2.61          2.36         0.28 o                         
   4   4  10          8.37          7.18         0.68 o                         
   5   4  10          0.05         -0.30         0.32 o                         
  -2   5  10         97.38         90.92         2.24 o                         
  -1   5  10         58.51         50.11         1.06 o                         
   0   5  10         12.18         12.47         0.50 o                         
   1   5  10         10.96         11.63         0.40 o                         
   2   5  10         19.41         16.80         0.51 o                         
   3   5  10          2.74          2.75         0.36 o                         
   4   5  10          2.20          2.29         0.42 o                         
  -1   6  10          1.41          2.12         0.48 o                         
   0   6  10          0.13          0.32         0.35 o                         
   1   6  10          0.12          0.45         0.57 o                         
   2   6  10         26.95         22.82         0.73 o                         
   3   6  10         35.37         34.98         1.03 o                         
  -3  -6  11         10.83         11.28         1.05 o                         
  -2  -6  11          0.07          0.70         0.38 o                         
  -1  -6  11          0.50          0.46         0.32 o                         
   0  -6  11         15.11         15.62         0.76 o                         
   1  -6  11         53.57         57.23         3.11 o                         
  -4  -5  11          1.80          1.67         0.50 o                         
  -3  -5  11         17.12         15.23         0.76 o                         
  -2  -5  11          5.28          5.77         0.41 o                         
  -1  -5  11         24.06         20.69         0.58 o                         
   0  -5  11          0.00          0.28         0.24 o                         
   1  -5  11          2.40          3.06         0.34 o                         
   2  -5  11          0.31          0.04         0.39 o                         
  -5  -4  11         47.35         57.31         2.06 o                         
  -4  -4  11         99.23         99.91         3.64 o                         
  -3  -4  11         10.84          8.72         1.14 o                         
  -2  -4  11          3.38          2.08         0.26 o                         
  -1  -4  11         34.82         33.96         0.58 o                         
   0  -4  11          1.99          2.59         0.26 o                         
   1  -4  11          6.04          7.28         0.32 o                         
   2  -4  11          1.15          1.20         0.27 o                         
   3  -4  11          0.01         -0.22         0.32 o                         
  -5  -3  11          7.29          6.78         0.70 o                         
  -4  -3  11          3.68          4.66         0.69 o                         
  -3  -3  11         19.30         14.52         0.60 o                         
  -2  -3  11          0.01         -0.09         0.14 o                         
  -1  -3  11         23.07         23.47         0.36 o                         
   0  -3  11        283.28        255.58         2.21 o                         
   1  -3  11        336.26        289.29         2.87 o                         
   2  -3  11          8.27         11.15         0.37 o                         
   3  -3  11          0.00          0.56         0.26 o                         
   4  -3  11         43.38         49.09         1.07 o                         
  -5  -2  11          7.04          7.11         1.23 o                         
  -4  -2  11         20.16         16.34         0.96 o                         
  -3  -2  11          0.37          0.52         0.25 o                         
  -2  -2  11          0.09          0.17         0.11 o                         
  -1  -2  11         16.59         17.45         0.28 o                         
   0  -2  11          9.75          9.64         0.30 o                         
   1  -2  11         13.80         15.40         0.28 o                         
   2  -2  11          3.57          2.81         0.19 o                         
   3  -2  11          6.63          7.68         0.45 o                         
   4  -2  11          0.30         -0.03         0.27 o                         
   5  -2  11          3.42          4.31         0.55 o                         
  -5  -1  11         23.28         22.99         1.32 o                         
  -4  -1  11        179.17        163.14         2.58 o                         
  -3  -1  11         88.54         86.20         1.49 o                         
  -2  -1  11         86.65         85.40         1.37 o                         
  -1  -1  11          9.84         12.75         0.29 o                         
   0  -1  11        211.92        234.04         1.97 o                         
   1  -1  11          2.14          2.23         0.12 o                         
   2  -1  11         66.24         65.71         0.77 o                         
   3  -1  11          1.21          1.24         0.16 o                         
   4  -1  11          6.48          6.52         0.38 o                         
   5  -1  11          1.01          0.61         0.39 o                         
  -5   0  11          6.50          7.23         0.56 o                         
  -4   0  11          0.23          0.46         0.31 o                         
  -3   0  11          1.26          1.70         0.25 o                         
  -2   0  11          2.63          3.65         0.26 o                         
  -1   0  11        203.24        222.05         1.86 o                         
   0   0  11         22.63         23.38         0.33 o                         
   1   0  11         30.92         29.84         0.40 o                         
   2   0  11        265.64        250.05         2.13 o                         
   3   0  11        110.15        106.71         1.16 o                         
   4   0  11         47.39         46.02         0.88 o                         
   5   0  11          6.22          6.32         0.54 o                         
  -5   1  11          0.01          0.46         0.42 o                         
  -4   1  11          0.43          0.47         0.35 o                         
  -3   1  11          9.94         11.17         0.38 o                         
  -2   1  11         53.27         53.87         0.60 o                         
  -1   1  11          0.07          0.10         0.10 o                         
   0   1  11         40.53         41.59         0.41 o                         
   1   1  11         16.04         19.55         0.28 o                         
   2   1  11          7.19          7.16         0.19 o                         
   3   1  11         20.91         20.77         0.39 o                         
   4   1  11          2.37          2.14         0.31 o                         
   5   1  11          6.23          7.80         0.63 o                         
  -4   2  11        127.88        113.13         1.61 o                         
  -3   2  11         15.96         18.52         0.49 o                         
  -2   2  11          3.07          3.23         0.20 o                         
  -1   2  11        238.40        240.61         2.07 o                         
   0   2  11          2.54          3.22         0.14 o                         
   1   2  11         21.71         17.56         0.29 o                         
   2   2  11          5.34          6.78         0.20 o                         
   3   2  11          2.52          2.34         0.19 o                         
   4   2  11         25.27         23.45         0.63 o                         
   5   2  11          4.48          4.31         0.50 o                         
  -4   3  11          3.02          3.17         0.44 o                         
  -3   3  11          0.05         -0.09         0.21 o                         
  -2   3  11          0.83          0.76         0.17 o                         
  -1   3  11          7.07          6.65         0.27 o                         
   0   3  11         35.19         43.92         0.55 o                         
   1   3  11        297.18        324.28         2.71 o                         
   2   3  11          5.28          9.96         0.28 o                         
   3   3  11          6.32          4.68         0.27 o                         
   4   3  11         50.67         43.58         0.96 o                         
   5   3  11         32.30         30.79         0.90 o                         
  -3   4  11          1.15          1.41         0.51 o                         
  -2   4  11          5.14          6.58         0.39 o                         
  -1   4  11          1.20          0.97         0.25 o                         
   0   4  11          2.75          2.75         0.24 o                         
   1   4  11          8.18          6.97         0.27 o                         
   2   4  11         53.37         49.63         0.96 o                         
   3   4  11          3.09          2.53         0.30 o                         
   4   4  11          4.52          3.96         0.43 o                         
   5   4  11          0.07         -0.09         0.36 o                         
  -2   5  11          9.04         13.52         1.40 o                         
  -1   5  11         25.66         25.33         1.11 o                         
   0   5  11         15.97         14.07         0.49 o                         
   1   5  11         18.74         17.50         0.46 o                         
   2   5  11          1.04          0.85         0.25 o                         
   3   5  11          0.01         -0.18         0.25 o                         
   4   5  11          6.77          7.43         0.66 o                         
  -1   6  11          2.43          2.12         0.60 o                         
   0   6  11         15.84         15.71         0.73 o                         
   1   6  11          0.02          0.32         0.43 o                         
   2   6  11         14.86         14.93         0.64 o                         
   3   6  11         16.77         22.06         1.00 o                         
  -3  -6  12          0.70          1.21         0.59 o                         
  -2  -6  12         97.65         95.49         2.37 o                         
  -1  -6  12          0.17          0.37         0.32 o                         
   0  -6  12          9.05          8.91         0.68 o                         
   1  -6  12         19.44         22.81         1.02 o                         
  -4  -5  12          9.07         10.85         0.83 o                         
  -3  -5  12          5.53          5.11         0.61 o                         
  -2  -5  12         12.99         12.48         0.54 o                         
  -1  -5  12          0.14         -0.43         0.21 o                         
   0  -5  12          1.54          1.74         0.35 o                         
   1  -5  12          1.77          1.82         0.49 o                         
   2  -5  12          3.73          5.36         0.58 o                         
  -4  -4  12          0.32         -0.17         0.64 o                         
  -3  -4  12         17.34         19.70         0.87 o                         
  -2  -4  12          6.60          5.92         0.35 o                         
  -1  -4  12          0.15          0.06         0.19 o                         
   0  -4  12         23.92         21.54         0.45 o                         
   1  -4  12         20.50         19.62         0.48 o                         
   2  -4  12          1.41          1.30         0.32 o                         
   3  -4  12          5.87          5.80         1.03 o                         
  -5  -3  12          5.17          5.53         0.67 o                         
  -4  -3  12         17.23         15.91         1.05 o                         
  -3  -3  12          5.70          3.01         0.36 o                         
  -2  -3  12         11.64          5.59         0.25 o                         
  -1  -3  12        167.84        160.85         1.48 o                         
   0  -3  12          0.32          1.05         0.26 o                         
   1  -3  12         63.61         51.83         0.71 o                         
   2  -3  12         44.33         33.74         0.58 o                         
   3  -3  12          8.79         11.38         0.56 o                         
   4  -3  12          6.42          6.85         0.62 o                         
  -5  -2  12          2.71          3.32         0.72 o                         
  -4  -2  12          0.85          0.42         0.28 o                         
  -3  -2  12          1.07          1.23         0.30 o                         
  -2  -2  12         14.40         11.14         0.30 o                         
  -1  -2  12          5.62          7.47         0.21 o                         
   0  -2  12         93.88         91.96         0.90 o                         
   1  -2  12         74.89         76.50         0.76 o                         
   2  -2  12          3.21          3.53         0.21 o                         
   3  -2  12         14.34         12.69         0.38 o                         
   4  -2  12          2.95          3.93         0.40 o                         
  -5  -1  12          8.05          8.12         0.93 o                         
  -4  -1  12         11.37         12.82         0.59 o                         
  -3  -1  12        217.77        192.05         2.87 o                         
  -2  -1  12         60.64         61.36         0.82 o                         
  -1  -1  12         14.92         16.57         0.26 o                         
   0  -1  12        176.39        185.94         1.72 o                         
   1  -1  12        163.41        155.94         1.31 o                         
   2  -1  12         83.88         84.63         0.94 o                         
   3  -1  12          0.06         -0.26         0.14 o                         
   4  -1  12          1.73          1.71         0.26 o                         
   5  -1  12          1.65          1.56         0.48 o                         
  -5   0  12          2.44          2.04         0.54 o                         
  -4   0  12          6.12          6.14         0.50 o                         
  -3   0  12          3.13          2.80         0.29 o                         
  -2   0  12        302.40        295.77         3.12 o                         
  -1   0  12          3.56          5.65         0.22 o                         
   0   0  12         39.03         42.87         0.49 o                         
   1   0  12        294.26        300.77         2.49 o                         
   2   0  12        448.19        427.91         3.51 o                         
   3   0  12        165.17        154.33         1.57 o                         
   4   0  12          1.09          1.82         0.27 o                         
   5   0  12          1.09          0.95         0.41 o                         
  -5   1  12          7.74          8.07         0.66 o                         
  -4   1  12          6.86          6.65         0.57 o                         
  -3   1  12          4.81          5.65         0.30 o                         
  -2   1  12        104.15        105.59         1.02 o                         
  -1   1  12         58.36         58.69         0.62 o                         
   0   1  12        130.52        136.01         1.08 o                         
   1   1  12          0.45          0.76         0.09 o                         
   2   1  12          5.70          4.91         0.17 o                         
   3   1  12         21.05         19.80         0.43 o                         
   4   1  12          4.79          4.72         0.33 o                         
   5   1  12          9.39         11.92         1.07 o                         
  -4   2  12         15.85         17.09         0.88 o                         
  -3   2  12         60.14         54.76         0.85 o                         
  -2   2  12         29.44         29.60         0.46 o                         
  -1   2  12         18.62         21.77         0.35 o                         
   0   2  12          4.53          4.55         0.16 o                         
   1   2  12         39.48         37.62         0.44 o                         
   2   2  12          0.74          0.98         0.14 o                         
   3   2  12         11.66         11.19         0.34 o                         
   4   2  12         19.15         17.68         0.59 o                         
   5   2  12          1.49          1.30         0.36 o                         
  -4   3  12          5.75          5.85         0.51 o                         
  -3   3  12          0.34          0.60         0.27 o                         
  -2   3  12          2.57          2.56         0.23 o                         
  -1   3  12         31.41         33.82         0.95 o                         
   0   3  12          8.00          9.15         0.27 o                         
   1   3  12         97.75        100.90         1.21 o                         
   2   3  12        303.50        306.09         2.61 o                         
   3   3  12         39.39         31.21         0.69 o                         
   4   3  12          6.18          5.76         0.44 o                         
   5   3  12          5.78          6.48         0.84 o                         
  -3   4  12          6.06          5.40         0.69 o                         
  -2   4  12          3.38          4.24         0.38 o                         
  -1   4  12          0.54          0.98         0.25 o                         
   0   4  12          6.16          7.01         0.33 o                         
   1   4  12          5.08          5.09         0.26 o                         
   2   4  12         42.61         38.64         0.63 o                         
   3   4  12          0.64          0.21         0.24 o                         
   4   4  12          1.73          1.42         0.36 o                         
   5   4  12          1.37          1.89         0.42 o                         
  -2   5  12         13.62         14.24         0.96 o                         
  -1   5  12          0.23          0.51         0.48 o                         
   0   5  12          4.73          5.91         0.45 o                         
   1   5  12         43.00         41.15         0.68 o                         
   2   5  12          5.46          4.96         0.39 o                         
   3   5  12          0.52          0.54         0.29 o                         
   4   5  12          0.14         -0.13         0.36 o                         
  -1   6  12          4.56          3.77         0.69 o                         
   0   6  12         18.62         18.09         1.06 o                         
   1   6  12          2.73          1.54         0.50 o                         
   2   6  12         42.99         40.53         0.93 o                         
   3   6  12         48.40         48.34         1.63 o                         
  -2  -6  13          0.03          1.38         0.42 o                         
  -1  -6  13         35.88         35.09         0.90 o                         
   0  -6  13          2.58          2.78         0.47 o                         
  -4  -5  13         12.69         14.83         1.10 o                         
  -3  -5  13         13.73         13.50         0.94 o                         
  -2  -5  13          3.79          3.18         0.36 o                         
  -1  -5  13          2.41          2.53         0.31 o                         
   0  -5  13          1.65          1.52         0.29 o                         
   1  -5  13          4.33          4.16         0.48 o                         
   2  -5  13          2.13          3.93         0.54 o                         
  -4  -4  13          0.05         -0.37         0.37 o                         
  -3  -4  13         25.61         24.42         1.02 o                         
  -2  -4  13          0.17          0.34         0.23 o                         
  -1  -4  13         37.85         38.11         0.64 o                         
   0  -4  13         47.48         43.23         0.63 o                         
   1  -4  13          7.32          8.35         0.38 o                         
   2  -4  13          2.16          2.19         0.36 o                         
   3  -4  13          1.15          1.49         0.75 o                         
  -5  -3  13         15.91         16.69         1.40 o                         
  -4  -3  13          2.70          4.66         0.72 o                         
  -3  -3  13          0.35          1.60         0.51 o                         
  -2  -3  13          2.65          2.56         0.23 o                         
  -1  -3  13        653.96        590.06         4.80 o                         
   0  -3  13        680.62        668.63         5.42 o                         
   1  -3  13          7.06          5.40         0.28 o                         
   2  -3  13         19.40         20.44         0.47 o                         
   3  -3  13          2.11          1.93         0.33 o                         
   4  -3  13          9.01         10.14         0.69 o                         
  -5  -2  13          4.24          4.01         0.78 o                         
  -4  -2  13          1.47          1.31         0.33 o                         
  -3  -2  13          5.08          6.21         0.50 o                         
  -2  -2  13        119.36        109.04         1.21 o                         
  -1  -2  13          6.39          8.48         0.22 o                         
   0  -2  13          4.38          4.49         0.19 o                         
   1  -2  13         26.28         27.41         0.44 o                         
   2  -2  13         66.28         58.89         0.72 o                         
   3  -2  13         19.48         21.13         0.49 o                         
   4  -2  13         32.67         36.92         0.90 o                         
  -5  -1  13          0.55          0.53         0.35 o                         
  -4  -1  13          6.92          7.03         0.46 o                         
  -3  -1  13         64.10         58.24         1.18 o                         
  -2  -1  13         12.73         14.59         0.49 o                         
  -1  -1  13          6.20          5.81         0.21 o                         
   0  -1  13        128.94        137.50         1.25 o                         
   1  -1  13         45.58         46.52         0.51 o                         
   2  -1  13         26.77         29.37         0.46 o                         
   3  -1  13          3.03          3.48         0.28 o                         
   4  -1  13          0.01         -0.01         0.21 o                         
   5  -1  13          0.04         -0.14         0.38 o                         
  -5   0  13          0.87          1.69         0.45 o                         
  -4   0  13          4.21          4.03         0.55 o                         
  -3   0  13         45.63         40.46         0.80 o                         
  -2   0  13          0.43          1.06         0.17 o                         
  -1   0  13        620.99        641.33         5.46 o                         
   0   0  13        119.35        120.46         1.10 o                         
   1   0  13        243.53        248.91         2.11 o                         
   2   0  13          1.96          2.39         0.17 o                         
   3   0  13         26.06         26.25         0.50 o                         
   4   0  13          3.94          3.79         0.31 o                         
   5   0  13          1.33          1.49         0.49 o                         
  -5   1  13         20.39         20.07         0.94 o                         
  -4   1  13          0.95          0.75         0.38 o                         
  -3   1  13         10.46         10.69         0.40 o                         
  -2   1  13         17.64         18.54         0.37 o                         
  -1   1  13         82.25         81.66         0.82 o                         
   0   1  13         42.71         46.28         0.50 o                         
   1   1  13          9.31          6.45         0.19 o                         
   2   1  13          5.02          5.72         0.30 o                         
   3   1  13          0.20          0.59         0.18 o                         
   4   1  13        107.47         99.23         1.56 o                         
   5   1  13          0.01          0.74         0.65 o                         
  -4   2  13          3.50          3.03         0.41 o                         
  -3   2  13         12.42         13.05         0.47 o                         
  -2   2  13         20.21         19.99         0.42 o                         
  -1   2  13         87.20         90.86         0.91 o                         
   0   2  13         26.82         28.98         0.36 o                         
   1   2  13         14.13         14.19         0.28 o                         
   2   2  13          1.67          2.43         0.16 o                         
   3   2  13          8.64          9.10         0.33 o                         
   4   2  13         33.14         30.72         0.75 o                         
   5   2  13          0.41          0.10         0.35 o                         
  -4   3  13          1.17          1.49         0.43 o                         
  -3   3  13         18.83         17.49         0.68 o                         
  -2   3  13         21.13         22.41         0.53 o                         
  -1   3  13        177.35        189.74         2.06 o                         
   0   3  13        233.15        235.84         2.20 o                         
   1   3  13         70.31         74.42         0.76 o                         
   2   3  13          0.92          1.38         0.18 o                         
   3   3  13         72.42         64.26         0.91 o                         
   4   3  13          3.65          4.29         0.43 o                         
   5   3  13          3.24          2.47         0.43 o                         
  -3   4  13          7.31          8.18         0.89 o                         
  -2   4  13         11.83         11.82         0.59 o                         
  -1   4  13          5.30          6.15         0.37 o                         
   0   4  13          0.56          0.45         0.21 o                         
   1   4  13         11.08         10.52         0.33 o                         
   2   4  13         82.50         77.40         0.97 o                         
   3   4  13          0.23          0.16         0.23 o                         
   4   4  13          1.08          1.10         0.38 o                         
   5   4  13         33.50         32.03         1.02 o                         
  -2   5  13          7.54          8.76         0.67 o                         
  -1   5  13          0.09          0.10         0.36 o                         
   0   5  13          2.48          1.30         0.41 o                         
   1   5  13         35.30         33.39         0.75 o                         
   2   5  13          3.65          3.76         0.33 o                         
   3   5  13          3.71          3.50         0.45 o                         
   4   5  13          0.14          0.16         0.39 o                         
  -1   6  13         39.57         33.94         1.38 o                         
   0   6  13          0.10         -0.42         0.51 o                         
   1   6  13          4.81          3.86         0.75 o                         
   2   6  13          1.52          2.60         0.44 o                         
   3   6  13         19.99         24.05         1.21 o                         
  -2  -6  14         32.37         39.28         1.62 o                         
  -1  -6  14          8.86          9.74         0.61 o                         
   0  -6  14          1.51          1.36         0.43 o                         
  -3  -5  14          0.74          0.38         0.49 o                         
  -2  -5  14         15.01         14.91         0.66 o                         
  -1  -5  14          2.75          3.06         0.35 o                         
   0  -5  14          6.63          6.33         0.41 o                         
   1  -5  14         46.48         46.18         1.08 o                         
   2  -5  14         79.28         85.84         1.86 o                         
  -4  -4  14          0.53          0.32         0.59 o                         
  -3  -4  14          5.56          6.07         0.93 o                         
  -2  -4  14          0.16          0.08         0.24 o                         
  -1  -4  14          0.09          0.14         0.20 o                         
   0  -4  14         54.42         52.24         0.71 o                         
   1  -4  14          0.24          0.46         0.23 o                         
   2  -4  14          5.21          4.90         0.49 o                         
   3  -4  14          8.51          8.59         1.37 o                         
  -5  -3  14          6.26          9.53         1.02 o                         
  -4  -3  14         32.19         34.93         1.75 o                         
  -3  -3  14          6.35         11.57         0.97 o                         
  -2  -3  14         94.31         73.35         0.96 o                         
  -1  -3  14        255.06        235.28         2.08 o                         
   0  -3  14         50.98         46.71         0.75 o                         
   1  -3  14         47.05         41.59         0.70 o                         
   2  -3  14          7.93          7.75         0.39 o                         
   3  -3  14         13.70         13.53         0.66 o                         
   4  -3  14          1.22          0.50         0.42 o                         
  -5  -2  14          0.07          0.21         0.54 o                         
  -4  -2  14          1.77          1.85         0.64 o                         
  -3  -2  14          3.42          3.98         0.44 o                         
  -2  -2  14        150.72        129.67         1.71 o                         
  -1  -2  14          2.35          1.49         0.15 o                         
   0  -2  14         62.81         61.79         0.69 o                         
   1  -2  14        103.11         96.25         1.15 o                         
   2  -2  14          1.14          3.86         0.23 o                         
   3  -2  14         32.37         37.98         0.65 o                         
   4  -2  14          6.28          8.88         0.53 o                         
  -5  -1  14          0.73          0.92         0.39 o                         
  -4  -1  14          2.12          3.02         0.41 o                         
  -3  -1  14        191.05        170.29         3.16 o                         
  -2  -1  14          0.24          0.26         0.16 o                         
  -1  -1  14         27.09         28.95         0.41 o                         
   0  -1  14         97.10         99.19         1.02 o                         
   1  -1  14        132.65        129.94         1.15 o                         
   2  -1  14         21.82         23.73         0.44 o                         
   3  -1  14          0.30          0.22         0.18 o                         
   4  -1  14          4.51          5.22         0.37 o                         
   5  -1  14          0.87          0.70         0.42 o                         
  -5   0  14          1.36          1.23         0.44 o                         
  -4   0  14        132.30        126.89         2.21 o                         
  -3   0  14        284.42        266.05         3.33 o                         
  -2   0  14        241.99        229.16         2.51 o                         
  -1   0  14        103.17        111.75         1.11 o                         
   0   0  14        150.60        158.51         1.40 o                         
   1   0  14          0.55          1.04         0.13 o                         
   2   0  14          1.39          1.82         0.17 o                         
   3   0  14         15.14         17.16         0.52 o                         
   4   0  14          3.73          3.53         0.28 o                         
   5   0  14          1.00          1.01         0.48 o                         
  -5   1  14         23.77         23.55         1.02 o                         
  -4   1  14          0.01         -0.20         0.34 o                         
  -3   1  14          3.26          3.29         0.27 o                         
  -2   1  14         57.13         57.27         0.76 o                         
  -1   1  14         74.44         77.59         0.79 o                         
   0   1  14         61.08         63.82         0.64 o                         
   1   1  14          7.58          8.01         0.22 o                         
   2   1  14          9.49          8.71         0.27 o                         
   3   1  14        201.37        184.59         1.84 o                         
   4   1  14         20.38         22.26         0.60 o                         
   5   1  14         30.50         31.32         1.58 o                         
  -4   2  14          7.03          7.69         0.56 o                         
  -3   2  14          4.23          4.32         0.39 o                         
  -2   2  14         33.14         32.81         0.68 o                         
  -1   2  14          7.30          8.38         0.29 o                         
   0   2  14          0.00          0.12         0.11 o                         
   1   2  14         57.72         57.65         0.61 o                         
   2   2  14          0.12          0.11         0.14 o                         
   3   2  14         15.21         13.84         0.40 o                         
   4   2  14         11.10         10.38         0.52 o                         
   5   2  14          3.60          4.05         0.45 o                         
  -4   3  14         10.87          9.02         0.60 o                         
  -3   3  14          3.26          3.49         0.42 o                         
  -2   3  14         52.50         57.53         0.88 o                         
  -1   3  14         49.50         51.76         0.86 o                         
   0   3  14        180.15        184.47         1.94 o                         
   1   3  14         68.08         67.98         0.72 o                         
   2   3  14          0.05         -0.01         0.16 o                         
   3   3  14         44.66         41.56         0.71 o                         
   4   3  14         11.67         11.72         0.63 o                         
   5   3  14         15.01         13.12         0.71 o                         
  -3   4  14          8.82          7.83         0.78 o                         
  -2   4  14          3.01          3.97         0.68 o                         
  -1   4  14         15.43         15.38         0.65 o                         
   0   4  14          1.30          0.59         0.25 o                         
   1   4  14         11.80         12.35         0.36 o                         
   2   4  14          2.44          1.38         0.22 o                         
   3   4  14         20.80         23.21         0.59 o                         
   4   4  14          1.31          1.31         0.39 o                         
  -2   5  14          5.49          6.75         0.63 o                         
  -1   5  14          0.12          0.14         0.37 o                         
   0   5  14          0.80          0.83         0.34 o                         
   1   5  14         23.33         23.08         0.64 o                         
   2   5  14          4.32          4.15         0.34 o                         
   3   5  14          6.51          5.75         0.54 o                         
   4   5  14          2.09          2.96         0.47 o                         
   0   6  14         32.91         30.78         1.11 o                         
   1   6  14          5.52          5.21         0.71 o                         
   2   6  14         23.93         21.11         0.75 o                         
   3   6  14          5.73          5.43         0.75 o                         
  -1  -6  15          0.02         -0.25         0.32 o                         
  -3  -5  15          5.69          6.39         0.73 o                         
  -2  -5  15          0.13          0.41         0.41 o                         
  -1  -5  15          2.79          2.88         0.35 o                         
   0  -5  15          9.64         11.16         0.55 o                         
   1  -5  15        109.60        115.08         3.24 o                         
   2  -5  15          3.40          4.95         0.72 o                         
  -4  -4  15          1.77          1.46         0.51 o                         
  -3  -4  15          2.75          1.93         0.49 o                         
  -2  -4  15          0.01          0.06         0.28 o                         
  -1  -4  15         12.10         13.34         0.48 o                         
   0  -4  15         51.31         48.62         0.70 o                         
   1  -4  15          7.38          5.85         0.40 o                         
   2  -4  15          5.22          4.09         0.46 o                         
   3  -4  15          0.29          0.34         0.41 o                         
  -4  -3  15         33.90         39.33         1.09 o                         
  -3  -3  15          0.85          0.46         0.36 o                         
  -2  -3  15          2.28          1.06         0.21 o                         
  -1  -3  15          7.72          7.56         0.34 o                         
   0  -3  15         46.78         41.20         0.59 o                         
   1  -3  15         27.79         27.53         0.57 o                         
   2  -3  15          4.40          5.13         0.30 o                         
   3  -3  15          2.33          2.06         0.41 o                         
   4  -3  15          0.33         -0.61         0.65 o                         
  -5  -2  15          0.32          1.19         0.85 o                         
  -4  -2  15          2.40          2.36         0.47 o                         
  -3  -2  15          5.90          5.37         0.49 o                         
  -2  -2  15        170.64        153.86         2.17 o                         
  -1  -2  15          3.45          2.75         0.18 o                         
   0  -2  15        140.08        127.18         1.22 o                         
   1  -2  15        257.72        231.69         2.37 o                         
   2  -2  15         41.97         40.45         0.64 o                         
   3  -2  15          0.09          0.80         0.22 o                         
   4  -2  15         51.78         56.47         1.23 o                         
  -5  -1  15          0.07         -0.21         0.41 o                         
  -4  -1  15          4.05          4.33         0.44 o                         
  -3  -1  15         53.62         48.73         1.32 o                         
  -2  -1  15         69.88         63.83         0.90 o                         
  -1  -1  15         36.59         35.03         0.50 o                         
   0  -1  15         28.49         33.31         0.49 o                         
   1  -1  15         19.15         21.29         0.41 o                         
   2  -1  15          0.35          0.08         0.16 o                         
   3  -1  15          1.15          1.03         0.23 o                         
   4  -1  15         19.41         22.42         0.71 o                         
   5  -1  15          1.70          2.15         0.49 o                         
  -5   0  15          7.23          7.46         0.61 o                         
  -4   0  15        203.31        185.79         3.02 o                         
  -3   0  15         13.69         14.12         0.62 o                         
  -2   0  15        252.17        237.50         2.60 o                         
  -1   0  15          1.27          1.35         0.16 o                         
   0   0  15         96.46         95.68         1.00 o                         
   1   0  15         10.71         11.74         0.31 o                         
   2   0  15         20.05         18.52         0.40 o                         
   3   0  15        119.00        120.58         1.33 o                         
   4   0  15          1.33          1.14         0.26 o                         
   5   0  15          0.61         -0.03         0.45 o                         
  -4   1  15          2.64          2.13         0.45 o                         
  -3   1  15          3.09          3.07         0.29 o                         
  -2   1  15          5.54          6.42         0.29 o                         
  -1   1  15         29.50         30.19         0.44 o                         
   0   1  15          1.57          2.06         0.14 o                         
   1   1  15          2.67          2.23         0.17 o                         
   2   1  15        105.07        107.30         1.06 o                         
   3   1  15        162.10        155.68         1.62 o                         
   4   1  15         81.42         74.82         1.29 o                         
   5   1  15         13.70         15.49         1.23 o                         
  -4   2  15          3.36          2.89         0.44 o                         
  -3   2  15          1.13          1.09         0.28 o                         
  -2   2  15          3.53          3.36         0.30 o                         
  -1   2  15         11.33         12.68         0.38 o                         
   0   2  15          0.19          0.20         0.15 o                         
   1   2  15        163.61        153.87         1.33 o                         
   2   2  15          5.21          5.08         0.24 o                         
   3   2  15          4.60          4.58         0.28 o                         
   4   2  15         14.62         14.49         0.54 o                         
   5   2  15         16.18         14.75         0.70 o                         
  -4   3  15         28.01         26.91         0.92 o                         
  -3   3  15          4.87          5.37         0.54 o                         
  -2   3  15          1.83          2.02         0.29 o                         
  -1   3  15         66.13         67.13         1.03 o                         
   0   3  15        197.68        194.44         2.04 o                         
   1   3  15          4.87          5.59         0.23 o                         
   2   3  15          0.45          0.63         0.17 o                         
   3   3  15         18.59         16.57         0.49 o                         
   4   3  15         27.96         26.13         0.86 o                         
   5   3  15          8.14          7.38         0.58 o                         
  -3   4  15          2.97          2.96         0.63 o                         
  -2   4  15          0.67          0.63         0.38 o                         
  -1   4  15         26.36         26.76         0.67 o                         
   0   4  15         50.50         48.03         0.88 o                         
   1   4  15         62.06         59.47         0.73 o                         
   2   4  15         26.12         25.11         0.58 o                         
   3   4  15          7.03          5.88         0.43 o                         
   4   4  15         55.26         48.38         1.38 o                         
  -2   5  15         30.26         31.86         1.12 o                         
  -1   5  15          0.02         -0.10         0.37 o                         
   0   5  15          0.42          0.05         0.38 o                         
   1   5  15          8.24          8.21         0.51 o                         
   2   5  15         21.25         20.33         0.61 o                         
   3   5  15         11.20         10.23         0.55 o                         
   4   5  15          3.57          4.16         0.52 o                         
   0   6  15          9.35          8.83         0.70 o                         
   1   6  15          7.11          5.58         0.75 o                         
   2   6  15          7.23          6.87         0.47 o                         
  -3  -5  16          2.28          2.49         0.61 o                         
  -2  -5  16         47.86         50.76         1.38 o                         
  -1  -5  16          3.50          4.06         0.44 o                         
   0  -5  16          2.11          2.53         0.41 o                         
   1  -5  16         17.68         21.88         0.81 o                         
  -4  -4  16          8.38         10.08         1.02 o                         
  -3  -4  16          3.80          5.94         0.67 o                         
  -2  -4  16          0.02          0.23         0.26 o                         
  -1  -4  16          1.25          1.14         0.25 o                         
   0  -4  16         19.31         19.39         0.51 o                         
   1  -4  16         43.49         41.40         0.85 o                         
   2  -4  16         13.27         13.82         0.60 o                         
   3  -4  16         10.07         10.88         0.76 o                         
  -4  -3  16         44.11         53.02         1.29 o                         
  -3  -3  16          0.28          1.34         0.42 o                         
  -2  -3  16          3.44          5.05         0.33 o                         
  -1  -3  16         63.61         61.01         0.89 o                         
   0  -3  16        179.18        169.84         1.60 o                         
   1  -3  16         44.60         43.13         0.73 o                         
   2  -3  16          2.23          2.82         0.27 o                         
   3  -3  16          7.44          7.79         0.56 o                         
  -5  -2  16          1.07          1.44         1.02 o                         
  -4  -2  16          0.30          0.25         0.36 o                         
  -3  -2  16          1.44          0.78         0.34 o                         
  -2  -2  16        125.14        103.96         1.47 o                         
  -1  -2  16         26.10         26.70         0.55 o                         
   0  -2  16        162.69        155.81         1.46 o                         
   1  -2  16        172.73        143.97         1.60 o                         
   2  -2  16         53.57         42.50         0.68 o                         
   3  -2  16          1.96          2.41         0.32 o                         
   4  -2  16          1.31          1.25         0.37 o                         
  -5  -1  16          1.35          1.51         0.41 o                         
  -4  -1  16          0.00         -0.04         0.42 o                         
  -3  -1  16         52.35         46.32         1.26 o                         
  -2  -1  16        113.17        103.07         1.32 o                         
  -1  -1  16         24.21         24.61         0.45 o                         
   0  -1  16         35.25         37.33         0.54 o                         
   1  -1  16         30.69         32.03         0.56 o                         
   2  -1  16          1.17          1.13         0.19 o                         
   3  -1  16         13.02         12.66         0.45 o                         
   4  -1  16         24.18         26.77         0.78 o                         
  -4   0  16          4.11          5.51         0.52 o                         
  -3   0  16        350.38        317.62         5.30 o                         
  -2   0  16         53.34         54.68         0.84 o                         
  -1   0  16          8.43         10.78         0.30 o                         
   0   0  16         21.52         24.24         0.41 o                         
   1   0  16          6.26          6.05         0.26 o                         
   2   0  16         20.02         21.76         0.45 o                         
   3   0  16         57.27         61.27         0.86 o                         
   4   0  16          2.50          2.25         0.28 o                         
   5   0  16          1.48          1.40         0.51 o                         
  -4   1  16         14.19         14.28         0.81 o                         
  -3   1  16          0.22          0.22         0.23 o                         
  -2   1  16         88.02         86.61         1.27 o                         
  -1   1  16          1.52          1.60         0.16 o                         
   0   1  16          8.67          7.21         0.24 o                         
   1   1  16         63.80         66.83         0.68 o                         
   2   1  16        693.34        705.15         5.70 o                         
   3   1  16         10.93         13.93         0.45 o                         
   4   1  16         12.86         13.75         0.50 o                         
   5   1  16          0.31          0.15         0.38 o                         
  -4   2  16         12.32         12.26         0.69 o                         
  -3   2  16          0.06         -0.43         0.25 o                         
  -2   2  16          3.06          3.18         0.26 o                         
  -1   2  16          0.35          0.38         0.18 o                         
   0   2  16         21.75         23.52         0.48 o                         
   1   2  16        174.42        175.96         1.60 o                         
   2   2  16         11.43         11.72         0.33 o                         
   3   2  16          2.84          3.29         0.27 o                         
   4   2  16          0.83          1.25         0.29 o                         
   5   2  16          6.75          5.90         0.51 o                         
  -3   3  16         11.17         10.09         0.70 o                         
  -2   3  16          0.47          0.55         0.26 o                         
  -1   3  16          1.33          1.67         0.27 o                         
   0   3  16        122.41        126.72         1.46 o                         
   1   3  16          3.32          3.25         0.22 o                         
   2   3  16          0.45          0.38         0.19 o                         
   3   3  16          8.26          7.49         0.37 o                         
   4   3  16         13.58         12.86         0.66 o                         
   5   3  16          4.33          3.59         0.57 o                         
  -3   4  16          1.08          0.83         0.57 o                         
  -2   4  16          4.00          3.55         0.48 o                         
  -1   4  16         41.80         40.49         0.96 o                         
   0   4  16          0.57          0.91         0.33 o                         
   1   4  16        126.48        120.34         1.36 o                         
   2   4  16         99.47        101.18         1.32 o                         
   3   4  16         26.65         22.92         0.61 o                         
   4   4  16          7.89          7.77         0.59 o                         
  -2   5  16         19.36         20.43         0.96 o                         
  -1   5  16          2.44          2.18         0.48 o                         
   0   5  16          1.36          1.54         0.43 o                         
   1   5  16          1.89          1.64         0.35 o                         
   2   5  16         10.35          8.66         0.50 o                         
   3   5  16         10.74          9.76         0.56 o                         
   0   6  16          0.06         -0.54         0.43 o                         
   1   6  16          8.33          7.39         0.81 o                         
   2   6  16         12.65         12.98         1.00 o                         
  -3  -5  17          5.50          8.42         0.85 o                         
  -2  -5  17         82.82         96.91         2.02 o                         
  -1  -5  17         27.17         32.10         0.84 o                         
   0  -5  17          2.51          3.32         0.53 o                         
   1  -5  17          1.07          1.37         0.42 o                         
  -4  -4  17         11.07         12.98         0.89 o                         
  -3  -4  17          3.28          4.62         0.64 o                         
  -2  -4  17          6.30          5.44         0.41 o                         
  -1  -4  17          4.44          5.28         0.35 o                         
   0  -4  17         11.27         12.03         0.51 o                         
   1  -4  17         60.66         58.02         1.34 o                         
   2  -4  17          2.81          3.53         0.39 o                         
  -4  -3  17         17.20         19.75         0.86 o                         
  -3  -3  17          1.43          2.03         0.49 o                         
  -2  -3  17          0.07          0.23         0.21 o                         
  -1  -3  17          1.09          0.68         0.22 o                         
   0  -3  17        140.70        134.23         1.35 o                         
   1  -3  17          8.01          8.62         0.39 o                         
   2  -3  17          3.35          3.55         0.30 o                         
   3  -3  17          0.00          0.07         0.32 o                         
  -4  -2  17         27.76         25.96         1.05 o                         
  -3  -2  17          0.11          0.62         0.36 o                         
  -2  -2  17          2.33          4.34         0.32 o                         
  -1  -2  17       1018.17        939.11         8.02 o                         
   0  -2  17        439.81        420.26         3.51 o                         
   1  -2  17          4.09          5.25         0.30 o                         
   2  -2  17          0.59          0.34         0.23 o                         
   3  -2  17          0.20         -0.15         0.25 o                         
   4  -2  17          5.20          5.64         0.62 o                         
  -4  -1  17          1.76          1.43         0.55 o                         
  -3  -1  17          6.46          7.28         0.59 o                         
  -2  -1  17        200.11        191.92         2.22 o                         
  -1  -1  17         24.19         22.54         0.44 o                         
   0  -1  17          0.66          1.50         0.19 o                         
   1  -1  17          0.10          0.06         0.19 o                         
   2  -1  17          4.26          4.24         0.26 o                         
   3  -1  17         12.30         14.18         0.45 o                         
   4  -1  17         90.32         97.13         1.54 o                         
  -4   0  17          1.98          1.94         0.49 o                         
  -3   0  17         49.85         52.06         1.15 o                         
  -2   0  17         15.46         14.90         0.46 o                         
  -1   0  17          3.67          4.20         0.23 o                         
   0   0  17          0.21          0.88         0.16 o                         
   1   0  17          8.24          7.64         0.29 o                         
   2   0  17          6.43          6.92         0.29 o                         
   3   0  17         62.68         64.08         0.96 o                         
   4   0  17         12.23         13.51         0.58 o                         
   5   0  17          0.58         -0.51         0.66 o                         
  -4   1  17         19.19         21.43         1.52 o                         
  -3   1  17          4.11          5.16         0.36 o                         
  -2   1  17         41.96         41.94         0.76 o                         
  -1   1  17         97.62        100.51         1.01 o                         
   0   1  17          3.61          3.97         0.22 o                         
   1   1  17         41.70         43.69         0.57 o                         
   2   1  17         24.28         30.75         0.50 o                         
   3   1  17        149.43        148.74         1.60 o                         
   4   1  17          9.39          8.60         0.43 o                         
   5   1  17          0.35         -0.54         0.38 o                         
  -4   2  17          3.94          3.62         0.55 o                         
  -3   2  17          1.48          1.38         0.31 o                         
  -2   2  17          4.49          5.00         0.32 o                         
  -1   2  17          3.92          4.35         0.27 o                         
   0   2  17         10.00         11.24         0.38 o                         
   1   2  17        148.95        143.63         1.37 o                         
   2   2  17         39.96         38.41         0.57 o                         
   3   2  17          5.51          4.15         0.29 o                         
   4   2  17         64.40         57.75         0.99 o                         
   5   2  17          0.05         -0.34         0.37 o                         
  -3   3  17          3.44          4.47         0.54 o                         
  -2   3  17          1.84          2.34         0.40 o                         
  -1   3  17         25.67         28.13         0.66 o                         
   0   3  17        100.94        103.85         1.26 o                         
   1   3  17         70.21         70.29         0.82 o                         
   2   3  17          3.99          4.62         0.27 o                         
   3   3  17          1.05          0.70         0.25 o                         
   4   3  17          8.67          7.69         0.57 o                         
  -2   4  17         10.38         11.52         0.73 o                         
  -1   4  17        166.81        172.50         2.43 o                         
   0   4  17         36.24         33.68         0.76 o                         
   1   4  17          0.03          1.17         0.25 o                         
   2   4  17         14.72         16.95         0.58 o                         
   3   4  17         15.04         14.45         0.60 o                         
   4   4  17          0.18          0.37         0.39 o                         
  -1   5  17          5.53          6.64         0.63 o                         
   0   5  17          0.03         -0.22         0.38 o                         
   1   5  17          0.97          0.81         0.37 o                         
   2   5  17          9.11          7.80         0.54 o                         
   3   5  17          4.64          3.85         0.42 o                         
   1   6  17          2.47          0.99         0.59 o                         
  -2  -5  18         71.88         82.52         2.17 o                         
  -1  -5  18         10.20          9.89         0.55 o                         
   0  -5  18          3.75          3.93         0.57 o                         
   1  -5  18          6.98          7.28         0.56 o                         
  -3  -4  18         21.61         25.78         1.16 o                         
  -2  -4  18          2.44          2.81         0.37 o                         
  -1  -4  18          0.09          0.09         0.24 o                         
   0  -4  18          0.47          0.28         0.30 o                         
   1  -4  18        124.83        122.96         1.93 o                         
   2  -4  18         76.46         83.74         1.39 o                         
  -4  -3  18         10.38         12.32         0.83 o                         
  -3  -3  18         16.41         15.02         0.87 o                         
  -2  -3  18          3.02          3.50         0.31 o                         
  -1  -3  18         29.58         29.31         0.67 o                         
   0  -3  18        105.68        105.08         1.13 o                         
   1  -3  18          0.65          0.82         0.25 o                         
   2  -3  18          7.53          7.02         0.41 o                         
   3  -3  18          0.58          0.72         0.36 o                         
  -4  -2  18          7.64          9.49         0.97 o                         
  -3  -2  18         13.82         16.89         0.69 o                         
  -2  -2  18          8.96          7.31         0.41 o                         
  -1  -2  18        124.55        132.06         1.50 o                         
   0  -2  18        108.19        106.88         1.10 o                         
   1  -2  18         81.64         74.36         1.01 o                         
   2  -2  18          2.85          2.57         0.27 o                         
   3  -2  18          0.07         -0.09         0.27 o                         
   4  -2  18          0.34          0.38         0.42 o                         
  -4  -1  18          0.10         -0.28         0.41 o                         
  -3  -1  18          4.23          4.74         0.55 o                         
  -2  -1  18        147.69        142.83         1.75 o                         
  -1  -1  18          3.97          3.66         0.34 o                         
   0  -1  18         16.49         14.99         0.38 o                         
   1  -1  18         11.56         10.84         0.40 o                         
   2  -1  18         55.21         43.37         0.73 o                         
   3  -1  18          9.79         11.45         0.43 o                         
   4  -1  18          3.88          5.48         0.49 o                         
  -4   0  18          1.88          1.48         0.47 o                         
  -3   0  18         99.35         92.81         1.72 o                         
  -2   0  18          1.36          1.02         0.24 o                         
  -1   0  18         18.17         17.89         0.42 o                         
   0   0  18          4.97          3.68         0.22 o                         
   1   0  18          1.48          1.34         0.22 o                         
   2   0  18         10.16         11.68         0.38 o                         
   3   0  18         12.70         14.03         0.50 o                         
   4   0  18         33.14         35.56         0.88 o                         
  -4   1  18         93.55         92.56         2.29 o                         
  -3   1  18        204.99        197.66         2.39 o                         
  -2   1  18         48.90         49.22         1.04 o                         
  -1   1  18         30.96         31.82         0.49 o                         
   0   1  18          2.01          1.65         0.20 o                         
   1   1  18          0.83          0.90         0.19 o                         
   2   1  18         23.25         25.12         0.46 o                         
   3   1  18         75.92         77.66         1.03 o                         
   4   1  18          7.54          6.96         0.45 o                         
   5   1  18          0.03          0.16         0.42 o                         
  -4   2  18          2.77          2.58         0.50 o                         
  -3   2  18          0.88          1.11         0.35 o                         
  -2   2  18          0.17          0.10         0.26 o                         
  -1   2  18          9.95          9.31         0.38 o                         
   0   2  18         30.64         31.49         0.59 o                         
   1   2  18         71.10         73.40         0.83 o                         
   2   2  18         20.31         21.84         0.46 o                         
   3   2  18         16.13         17.54         0.51 o                         
   4   2  18          3.63          4.45         0.42 o                         
  -3   3  18          3.58          3.45         0.53 o                         
  -2   3  18          2.22          2.01         0.40 o                         
  -1   3  18          2.71          3.05         0.32 o                         
   0   3  18         13.75         14.58         0.47 o                         
   1   3  18         83.19         84.94         1.09 o                         
   2   3  18          2.64          2.14         0.26 o                         
   3   3  18          1.10          0.67         0.25 o                         
   4   3  18          0.26         -0.33         0.38 o                         
  -2   4  18         10.92         13.30         0.75 o                         
  -1   4  18         13.77         17.02         0.84 o                         
   0   4  18        227.22        218.59         3.52 o                         
   1   4  18         95.31         88.33         1.23 o                         
   2   4  18          1.71          1.92         0.33 o                         
   3   4  18          1.05          0.89         0.31 o                         
   4   4  18          0.03         -0.44         0.36 o                         
  -1   5  18         11.56         13.23         0.94 o                         
   0   5  18          0.45          0.58         0.42 o                         
   1   5  18          3.19          1.47         0.42 o                         
   2   5  18          4.66          6.10         0.65 o                         
   3   5  18          0.13          0.17         0.36 o                         
  -2  -5  19         18.04         23.51         1.25 o                         
  -1  -5  19         33.43         35.75         0.91 o                         
   0  -5  19          0.03          0.53         0.43 o                         
  -3  -4  19          6.34          7.52         0.75 o                         
  -2  -4  19         22.99         24.66         1.09 o                         
  -1  -4  19         20.48         21.56         0.67 o                         
   0  -4  19          1.08          1.13         0.34 o                         
   1  -4  19         72.17         76.03         1.42 o                         
   2  -4  19         38.97         44.85         1.47 o                         
  -4  -3  19          3.56          4.89         0.64 o                         
  -3  -3  19         21.92         24.69         1.08 o                         
  -2  -3  19          5.04          4.55         0.35 o                         
  -1  -3  19          0.07         -0.04         0.22 o                         
   0  -3  19         60.40         59.68         1.04 o                         
   1  -3  19          5.43          5.11         0.35 o                         
   2  -3  19         11.20         11.18         0.53 o                         
   3  -3  19          3.87          4.01         0.49 o                         
  -4  -2  19          3.25          3.64         0.56 o                         
  -3  -2  19          0.04          0.27         0.39 o                         
  -2  -2  19         42.72         34.08         0.78 o                         
  -1  -2  19          6.14          9.00         0.43 o                         
   0  -2  19         10.35         10.79         0.35 o                         
   1  -2  19         29.14         27.70         0.60 o                         
   2  -2  19          6.92          7.30         0.72 o                         
   3  -2  19          4.42          4.49         0.48 o                         
   4  -2  19          1.09          0.97         0.46 o                         
  -4  -1  19          8.44          7.62         0.69 o                         
  -3  -1  19          0.30          0.67         0.41 o                         
  -2  -1  19         97.77         96.02         1.44 o                         
  -1  -1  19          4.12          3.41         0.26 o                         
   0  -1  19         10.84         11.84         0.38 o                         
   1  -1  19          0.35          0.89         0.23 o                         
   2  -1  19          4.35          3.33         0.28 o                         
   3  -1  19          1.31          0.66         0.26 o                         
   4  -1  19         22.38         25.29         0.81 o                         
  -4   0  19          0.37          0.26         0.47 o                         
  -3   0  19         10.34         12.92         1.41 o                         
  -2   0  19          6.66          7.19         0.43 o                         
  -1   0  19         26.50         24.69         0.51 o                         
   0   0  19         21.44         17.15         0.43 o                         
   1   0  19         37.32         34.10         0.61 o                         
   2   0  19          1.30          1.66         0.22 o                         
   3   0  19          3.69          3.78         0.32 o                         
   4   0  19         48.57         51.69         1.12 o                         
  -4   1  19         35.92         39.92         1.48 o                         
  -3   1  19         31.53         34.10         0.86 o                         
  -2   1  19        271.67        262.63         2.99 o                         
  -1   1  19         83.88         79.54         0.96 o                         
   0   1  19         19.79         20.33         0.47 o                         
   1   1  19         17.43         16.82         0.47 o                         
   2   1  19          0.60          0.97         0.20 o                         
   3   1  19        140.96        140.73         1.70 o                         
   4   1  19          2.42          1.72         0.34 o                         
  -3   2  19          4.16          4.13         0.83 o                         
  -2   2  19          8.02          9.19         0.53 o                         
  -1   2  19         31.25         32.15         0.69 o                         
   0   2  19          1.71          2.32         0.25 o                         
   1   2  19         10.86         10.68         0.40 o                         
   2   2  19        233.36        230.38         2.29 o                         
   3   2  19        187.22        180.69         1.91 o                         
   4   2  19         47.04         47.39         1.05 o                         
  -3   3  19          4.87          4.81         0.58 o                         
  -2   3  19          9.68         10.86         0.67 o                         
  -1   3  19          8.82          9.48         0.46 o                         
   0   3  19          7.46          7.63         0.38 o                         
   1   3  19        101.88        101.84         1.27 o                         
   2   3  19          1.48          1.18         0.25 o                         
   3   3  19          0.02         -0.17         0.27 o                         
   4   3  19          0.00         -0.69         0.35 o                         
  -2   4  19          3.00          2.02         0.48 o                         
  -1   4  19         13.32         15.45         0.81 o                         
   0   4  19         83.35         85.02         1.73 o                         
   1   4  19          0.01          0.28         0.27 o                         
   2   4  19          0.36         -0.08         0.28 o                         
   3   4  19          0.84          1.01         0.35 o                         
   4   4  19          0.03         -0.51         0.39 o                         
  -1   5  19         14.81         14.70         0.88 o                         
   0   5  19          0.51          0.23         0.44 o                         
   1   5  19          3.03          2.48         0.48 o                         
   2   5  19          2.95          1.85         0.57 o                         
   3   5  19          3.32          5.09         0.51 o                         
  -2  -5  20          0.09         -0.22         0.53 o                         
  -1  -5  20         34.29         36.68         0.93 o                         
   0  -5  20          4.33          4.47         0.60 o                         
  -3  -4  20         16.94         15.21         2.29 o                         
  -2  -4  20          0.98          1.33         0.47 o                         
  -1  -4  20          3.90          4.41         0.40 o                         
   0  -4  20          0.62          0.96         0.35 o                         
   1  -4  20         21.21         25.13         1.15 o                         
   2  -4  20         80.31         83.06         1.43 o                         
  -4  -3  20          0.00          0.09         0.50 o                         
  -3  -3  20         46.47         48.33         1.78 o                         
  -2  -3  20          6.88          7.08         0.40 o                         
  -1  -3  20          9.41         10.22         0.47 o                         
   0  -3  20         17.17         17.86         0.59 o                         
   1  -3  20         15.75         15.34         0.58 o                         
   2  -3  20         21.41         22.07         0.72 o                         
   3  -3  20          0.01          0.14         0.43 o                         
  -4  -2  20        135.90        148.53         3.64 o                         
  -3  -2  20          2.63          1.72         0.76 o                         
  -2  -2  20          0.04         -0.31         0.25 o                         
  -1  -2  20         42.35         43.15         0.81 o                         
   0  -2  20         41.70         40.80         0.62 o                         
   1  -2  20         42.88         39.03         0.71 o                         
   2  -2  20          5.14          5.20         0.39 o                         
   3  -2  20          1.91          1.83         0.36 o                         
  -4  -1  20          3.18          2.68         0.55 o                         
  -3  -1  20          1.05          1.49         0.47 o                         
  -2  -1  20         31.22         30.19         0.73 o                         
  -1  -1  20         11.84         13.55         0.48 o                         
   0  -1  20        268.56        252.79         2.40 o                         
   1  -1  20        331.37        303.42         3.06 o                         
   2  -1  20          0.02          0.40         0.23 o                         
   3  -1  20          0.49          0.28         0.29 o                         
   4  -1  20          3.22          5.21         0.51 o                         
  -4   0  20          1.11          0.64         0.97 o                         
  -3   0  20         13.19         12.24         0.66 o                         
  -2   0  20          3.42          4.17         0.37 o                         
  -1   0  20         30.23         26.92         0.58 o                         
   0   0  20         12.14         11.25         0.42 o                         
   1   0  20         18.93         18.28         0.49 o                         
   2   0  20         13.65         13.31         0.48 o                         
   3   0  20          1.50          1.37         0.32 o                         
   4   0  20         46.39         49.31         1.08 o                         
  -4   1  20         14.06         15.33         1.10 o                         
  -3   1  20         66.92         63.31         1.42 o                         
  -2   1  20         18.68         20.74         0.74 o                         
  -1   1  20          5.72          6.22         0.30 o                         
   0   1  20         41.25         39.14         0.66 o                         
   1   1  20          3.08          3.09         0.26 o                         
   2   1  20          0.04          0.72         0.21 o                         
   3   1  20         42.38         45.13         0.84 o                         
   4   1  20          0.46          0.22         0.31 o                         
  -3   2  20          4.71          4.11         0.54 o                         
  -2   2  20          0.09          0.17         0.39 o                         
  -1   2  20         30.91         31.85         0.69 o                         
   0   2  20         28.17         26.82         0.58 o                         
   1   2  20         21.95         20.55         0.57 o                         
   2   2  20        302.31        302.39         3.09 o                         
   3   2  20          0.00          2.11         0.68 o                         
   4   2  20         30.19         29.58         0.77 o                         
  -3   3  20          2.69          3.15         0.62 o                         
  -2   3  20          8.52          8.12         0.81 o                         
  -1   3  20          2.93          3.13         0.37 o                         
   0   3  20          2.23          2.12         0.28 o                         
   1   3  20         72.65         72.64         1.14 o                         
   2   3  20          1.17          0.80         0.25 o                         
   3   3  20          0.78          0.48         0.32 o                         
   4   3  20          1.30          0.91         0.44 o                         
  -2   4  20          0.94          1.21         0.57 o                         
  -1   4  20          0.52          1.26         0.80 o                         
   0   4  20         26.54         27.43         0.96 o                         
   1   4  20          1.69          1.43         0.32 o                         
   2   4  20          1.87          1.31         0.51 o                         
   3   4  20          2.90          3.05         0.53 o                         
   0   5  20         28.01         27.93         1.42 o                         
   1   5  20         50.01         45.92         1.29 o                         
   2   5  20          2.93          3.55         1.10 o                         
  -3  -4  21         10.62         12.82         1.48 o                         
  -2  -4  21        249.31        273.45         4.24 o                         
  -1  -4  21         13.24         15.72         0.70 o                         
   0  -4  21          2.85          3.38         0.60 o                         
   1  -4  21         14.79         17.22         0.98 o                         
  -3  -3  21         30.37         34.24         1.48 o                         
  -2  -3  21         12.03         11.76         0.52 o                         
  -1  -3  21          2.05          2.20         0.36 o                         
   0  -3  21          8.44          9.74         0.54 o                         
   1  -3  21         16.06         16.54         0.88 o                         
   2  -3  21         15.68         16.88         0.68 o                         
  -4  -2  21         17.70         20.16         1.10 o                         
  -3  -2  21          8.43         10.33         1.02 o                         
  -2  -2  21          0.98          1.34         0.31 o                         
  -1  -2  21          0.70          1.82         0.28 o                         
   0  -2  21          3.86          4.27         0.30 o                         
   1  -2  21          8.42          8.04         0.39 o                         
   2  -2  21          1.12          1.29         0.32 o                         
   3  -2  21         12.27         13.72         0.64 o                         
  -4  -1  21         13.00         13.57         1.78 o                         
  -3  -1  21          0.02         -0.08         0.42 o                         
  -2  -1  21          6.08          4.35         0.39 o                         
  -1  -1  21        242.01        226.85         2.59 o                         
   0  -1  21        151.47        144.73         1.80 o                         
   1  -1  21          6.05         11.26         0.44 o                         
   2  -1  21         85.94         76.42         1.09 o                         
   3  -1  21          5.45          6.79         0.48 o                         
   4  -1  21          0.18         -0.11         0.42 o                         
  -4   0  21          0.17          0.56         0.47 o                         
  -3   0  21          0.25          0.57         0.36 o                         
  -2   0  21          8.20          8.44         0.56 o                         
  -1   0  21         39.47         35.75         0.65 o                         
   0   0  21         21.52         19.14         0.54 o                         
   1   0  21         43.36         39.64         0.71 o                         
   2   0  21          6.91          6.37         0.40 o                         
   3   0  21          0.19         -0.04         0.42 o                         
   4   0  21         49.54         53.10         1.13 o                         
  -3   1  21          4.55          4.82         0.52 o                         
  -2   1  21         12.68         12.94         0.57 o                         
  -1   1  21          6.68          7.41         0.33 o                         
   0   1  21         48.67         47.20         0.76 o                         
   1   1  21         28.61         28.52         0.61 o                         
   2   1  21          0.05          0.44         0.29 o                         
   3   1  21         29.07         30.56         0.79 o                         
   4   1  21          2.34          1.69         0.44 o                         
  -3   2  21         26.40         26.50         1.06 o                         
  -2   2  21         85.46         86.03         1.73 o                         
  -1   2  21         11.34         11.01         0.48 o                         
   0   2  21         13.28         13.17         0.45 o                         
   1   2  21          1.26          2.74         0.33 o                         
   2   2  21          1.24          2.62         0.76 o                         
   3   2  21         54.79         54.91         1.07 o                         
   4   2  21         10.60         10.16         0.71 o                         
  -2   3  21         13.23         16.00         1.08 o                         
  -1   3  21          8.86          8.55         0.51 o                         
   0   3  21          0.25          0.62         0.28 o                         
   1   3  21         37.20         37.35         0.89 o                         
   2   3  21          0.01          0.23         0.32 o                         
   3   3  21          0.23         -0.20         0.34 o                         
   4   3  21          3.79          4.26         0.61 o                         
  -2   4  21          1.71          1.91         0.66 o                         
  -1   4  21          2.26          2.71         0.50 o                         
   0   4  21         13.37         12.98         0.88 o                         
   1   4  21          4.41          4.44         0.50 o                         
   2   4  21          8.25          8.08         0.75 o                         
   3   4  21          4.03          4.07         0.49 o                         
   0   5  21         11.30         13.80         1.86 o                         
   1   5  21         23.78         25.38         1.30 o                         
   2   5  21         41.81         43.89         1.62 o                         
  -2  -4  22         43.73         52.87         1.45 o                         
  -1  -4  22         45.53         50.73         1.15 o                         
   0  -4  22          1.95          3.37         0.53 o                         
   1  -4  22          9.68         11.08         0.65 o                         
  -3  -3  22         42.29         46.50         1.78 o                         
  -2  -3  22          2.75          3.13         0.46 o                         
  -1  -3  22          0.06         -0.21         0.32 o                         
   0  -3  22          0.32          0.88         0.32 o                         
   1  -3  22         17.71         19.33         0.74 o                         
   2  -3  22         51.45         57.80         1.15 o                         
  -3  -2  22         10.47         11.43         1.10 o                         
  -2  -2  22          2.69          2.06         0.37 o                         
  -1  -2  22         17.19         18.85         0.60 o                         
   0  -2  22          0.61          0.90         0.27 o                         
   1  -2  22          9.27          9.64         0.61 o                         
   2  -2  22          0.12          0.04         0.33 o                         
   3  -2  22          5.98          6.45         1.06 o                         
  -4  -1  22         14.48         15.06         1.23 o                         
  -3  -1  22          6.85          7.93         1.10 o                         
  -2  -1  22          1.16          0.74         0.30 o                         
  -1  -1  22         31.95         32.96         0.70 o                         
   0  -1  22         51.99         55.88         0.93 o                         
   1  -1  22         21.74         18.86         0.54 o                         
   2  -1  22         31.97         31.25         0.75 o                         
   3  -1  22          4.74          5.15         0.66 o                         
  -3   0  22          1.17          1.99         0.53 o                         
  -2   0  22          0.22          0.25         0.30 o                         
  -1   0  22         25.47         23.01         0.79 o                         
   0   0  22          0.83          1.61         0.28 o                         
   1   0  22          9.39          9.04         0.51 o                         
   2   0  22         58.90         54.99         0.89 o                         
   3   0  22          0.82          1.30         0.39 o                         
   4   0  22          0.74          1.54         0.51 o                         
  -3   1  22          0.61          0.52         0.37 o                         
  -2   1  22          6.68          5.54         0.63 o                         
  -1   1  22          0.87          0.89         0.23 o                         
   0   1  22         41.96         41.60         0.97 o                         
   1   1  22          9.95         11.14         0.48 o                         
   2   1  22          1.19          1.10         0.26 o                         
   3   1  22          2.33          2.28         0.37 o                         
   4   1  22          6.91          6.17         0.51 o                         
  -3   2  22         70.20         73.08         1.71 o                         
  -2   2  22          2.87          4.22         0.76 o                         
  -1   2  22        120.13        118.05         1.79 o                         
   0   2  22          0.59          1.03         0.24 o                         
   1   2  22          2.83          2.58         0.30 o                         
   2   2  22          2.82          3.14         0.39 o                         
   3   2  22          4.23          4.52         0.42 o                         
   4   2  22          9.10          8.91         0.55 o                         
  -2   3  22          3.56          4.12         0.72 o                         
  -1   3  22          7.99          9.13         0.65 o                         
   0   3  22          3.05          2.99         0.44 o                         
   1   3  22          7.26          7.15         0.50 o                         
   2   3  22          0.11         -0.17         0.38 o                         
   3   3  22          6.87          7.21         0.53 o                         
  -1   4  22          0.06         -0.09         0.42 o                         
   0   4  22          0.01          0.03         0.39 o                         
   1   4  22          1.47          1.32         0.59 o                         
   2   4  22          7.33          8.51         1.02 o                         
   3   4  22          1.42          0.91         0.40 o                         
   1   5  22         55.02         54.71         3.81 o                         
  -2  -4  23         16.00         19.59         0.98 o                         
  -1  -4  23         24.29         27.82         0.92 o                         
   0  -4  23          0.01          0.66         0.45 o                         
   1  -4  23          0.49          0.86         0.39 o                         
  -3  -3  23         10.93         10.82         0.75 o                         
  -2  -3  23          8.37          8.23         0.57 o                         
  -1  -3  23         11.68         13.14         0.64 o                         
   0  -3  23          2.22          2.90         0.47 o                         
   1  -3  23          0.08          0.10         0.51 o                         
   2  -3  23         39.16         47.60         1.33 o                         
  -3  -2  23          5.34          6.18         0.93 o                         
  -2  -2  23          1.37          1.50         0.39 o                         
  -1  -2  23          0.57          0.70         0.32 o                         
   0  -2  23          0.48          0.48         0.28 o                         
   1  -2  23          1.92          2.32         0.39 o                         
   2  -2  23          2.81          2.37         0.41 o                         
   3  -2  23         16.66         16.93         1.13 o                         
  -3  -1  23          2.60          4.06         0.85 o                         
  -2  -1  23         26.71         24.06         1.08 o                         
  -1  -1  23         28.66         28.52         0.88 o                         
   0  -1  23         16.22         16.41         0.56 o                         
   1  -1  23          1.48          0.81         0.25 o                         
   2  -1  23         25.66         25.89         0.72 o                         
   3  -1  23          8.61          9.69         0.66 o                         
  -3   0  23          0.01          0.44         0.45 o                         
  -2   0  23          0.04          0.41         0.45 o                         
  -1   0  23         24.64         23.21         0.62 o                         
   0   0  23          2.83          4.71         0.35 o                         
   1   0  23         50.81         46.73         1.06 o                         
   2   0  23          7.69          6.15         0.43 o                         
   3   0  23          1.18          0.48         0.39 o                         
  -3   1  23          6.32          6.35         0.72 o                         
  -2   1  23          2.55          2.42         0.51 o                         
  -1   1  23          1.84          1.44         0.33 o                         
   0   1  23         31.52         29.73         0.70 o                         
   1   1  23         22.25         22.01         0.63 o                         
   2   1  23          0.30         -0.14         0.35 o                         
   3   1  23          0.30         -0.32         0.36 o                         
   4   1  23          6.84          5.86         0.52 o                         
  -3   2  23         20.87         26.69         1.86 o                         
  -2   2  23        121.84        121.51         4.02 o                         
  -1   2  23         54.58         50.27         1.70 o                         
   0   2  23         15.49         14.63         0.52 o                         
   1   2  23          3.27          3.39         0.39 o                         
   2   2  23          0.08          0.35         0.33 o                         
   3   2  23          8.88          9.10         0.53 o                         
  -2   3  23          5.38          5.21         0.89 o                         
  -1   3  23         10.38         10.38         0.93 o                         
   0   3  23          0.63          0.54         0.36 o                         
   1   3  23          1.18          1.22         0.37 o                         
   2   3  23         49.24         43.69         1.65 o                         
   3   3  23        120.26        119.26         2.90 o                         
  -1   4  23          0.68          0.51         0.43 o                         
   0   4  23          0.20          0.39         0.49 o                         
   1   4  23          1.53          0.65         0.42 o                         
   2   4  23          9.53         10.21         1.31 o                         
  -1  -4  24          7.99          6.18         0.78 o                         
   0  -4  24          1.83          2.77         0.54 o                         
  -2  -3  24          0.44          0.17         0.72 o                         
  -1  -3  24          1.83          1.63         0.42 o                         
   0  -3  24          0.45          1.04         0.37 o                         
   1  -3  24         38.99         43.05         1.70 o                         
   2  -3  24          3.24          5.09         0.48 o                         
  -3  -2  24          5.57          4.74         0.93 o                         
  -2  -2  24          0.30          0.61         0.41 o                         
  -1  -2  24          1.25          1.25         0.34 o                         
   0  -2  24          2.55          2.66         0.41 o                         
   1  -2  24          2.97          2.73         0.41 o                         
   2  -2  24          8.75          8.07         0.59 o                         
  -3  -1  24          0.09         -0.59         0.59 o                         
  -2  -1  24          2.02          2.15         0.42 o                         
  -1  -1  24          0.08          0.61         0.36 o                         
   0  -1  24          3.16          3.16         0.37 o                         
   1  -1  24          7.52          6.24         0.48 o                         
   2  -1  24          9.10          8.34         0.56 o                         
   3  -1  24          2.39          1.79         0.46 o                         
  -3   0  24          0.23          0.22         0.64 o                         
  -2   0  24          5.38          4.75         0.60 o                         
  -1   0  24          0.03          0.19         0.29 o                         
   0   0  24        154.75        144.45         1.85 o                         
   1   0  24        196.62        187.83         3.06 o                         
   2   0  24          3.22          3.47         0.37 o                         
   3   0  24          0.06          0.22         0.40 o                         
  -3   1  24          0.04          0.52         0.51 o                         
  -2   1  24          8.01          6.72         0.69 o                         
  -1   1  24          6.06          5.95         0.63 o                         
   0   1  24         14.57         14.44         0.75 o                         
   1   1  24          2.25          2.08         0.53 o                         
   2   1  24          4.83          5.33         0.44 o                         
   3   1  24          1.01          0.85         0.41 o                         
  -2   2  24          0.66          3.72         1.02 o                         
  -1   2  24          0.01          0.62         0.39 o                         
   0   2  24          7.32          7.36         0.49 o                         
   1   2  24          0.29          0.29         0.32 o                         
   2   2  24          0.02         -0.03         0.43 o                         
   3   2  24          0.55          0.72         0.42 o                         
  -2   3  24          1.28          1.10         0.60 o                         
  -1   3  24          0.00          0.66         0.48 o                         
   0   3  24         10.97         11.82         0.72 o                         
   1   3  24         11.64          9.78         0.65 o                         
   2   3  24         10.85         11.13         1.19 o                         
   3   3  24          1.23          2.77         0.56 o                         
   0   4  24          1.07          0.74         0.45 o                         
   1   4  24          0.26         -0.25         0.45 o                         
   2   4  24          9.22          9.90         0.93 o                         
  -2  -3  25        106.44        110.42         3.71 o                         
  -1  -3  25         16.95         18.90         1.57 o                         
   0  -3  25          0.00         -0.25         0.48 o                         
   1  -3  25          8.41         10.50         0.93 o                         
  -3  -2  25          0.62          0.59         0.68 o                         
  -2  -2  25          0.16         -0.05         0.41 o                         
  -1  -2  25          7.74          7.70         0.52 o                         
   0  -2  25          0.52          0.95         0.37 o                         
   1  -2  25          2.56          3.11         0.43 o                         
   2  -2  25          8.60          7.78         0.93 o                         
  -3  -1  25          0.28         -0.34         0.68 o                         
  -2  -1  25          0.55          0.60         0.37 o                         
  -1  -1  25          3.64          3.44         0.49 o                         
   0  -1  25         26.37         25.73         0.76 o                         
   1  -1  25          0.42         -0.10         0.36 o                         
   2  -1  25          2.22          3.11         0.45 o                         
   3  -1  25          3.96          3.50         0.51 o                         
  -3   0  25          1.74          1.16         1.02 o                         
  -2   0  25         11.96         10.11         1.10 o                         
  -1   0  25         11.13         10.85         1.02 o                         
   0   0  25          7.38          8.67         0.50 o                         
   1   0  25         30.66         37.18         1.07 o                         
   2   0  25         43.02         40.04         1.28 o                         
   3   0  25          2.61          4.79         0.58 o                         
  -2   1  25          3.20          3.88         1.10 o                         
  -1   1  25          8.66          8.01         0.71 o                         
   0   1  25         10.84         11.04         0.66 o                         
   1   1  25          2.59          2.54         0.47 o                         
   2   1  25          1.92          1.69         0.56 o                         
   3   1  25          0.01         -0.45         0.40 o                         
  -2   2  25          0.39          0.72         0.60 o                         
  -1   2  25          1.54          1.09         0.43 o                         
   0   2  25          1.54          1.04         0.42 o                         
   1   2  25          5.79          6.47         0.69 o                         
   2   2  25          0.02          0.51         0.42 o                         
   3   2  25          0.07         -0.20         0.40 o                         
  -1   3  25         13.78         14.95         0.86 o                         
   0   3  25          0.03          0.75         0.42 o                         
   1   3  25          0.42          0.22         0.42 o                         
   2   3  25         46.14         48.74         1.61 o                         
   0   4  25          0.00         -0.07         0.42 o                         
   1   4  25          0.06          0.47         0.54 o                         
  -1  -3  26         17.04         20.44         1.17 o                         
   0  -3  26          3.69          4.45         0.93 o                         
   1  -3  26          0.71          1.13         0.41 o                         
  -2  -2  26          5.74          5.97         0.60 o                         
  -1  -2  26          1.02          0.91         0.93 o                         
   0  -2  26          1.17          0.38         0.40 o                         
   1  -2  26          3.25          4.07         0.80 o                         
   2  -2  26         11.03         10.37         0.64 o                         
  -2  -1  26          6.07          6.45         0.69 o                         
  -1  -1  26          2.10          3.36         0.60 o                         
   0  -1  26         11.23         12.61         0.70 o                         
   1  -1  26          5.17          4.02         0.49 o                         
   2  -1  26          0.07          0.19         0.37 o                         
  -2   0  26          0.00          0.37         0.80 o                         
  -1   0  26        107.93        107.21         3.39 o                         
   0   0  26         50.87         53.31         1.11 o                         
   1   0  26          4.22          4.37         0.50 o                         
   2   0  26          0.13          0.44         0.38 o                         
   3   0  26          0.89          1.55         0.48 o                         
  -2   1  26          5.60          5.00         1.02 o                         
  -1   1  26          5.11          5.17         0.65 o                         
   0   1  26          0.34          0.78         0.38 o                         
   1   1  26          1.89          2.60         0.47 o                         
   2   1  26          5.76          7.89         0.63 o                         
   3   1  26          0.62          0.12         0.44 o                         
  -2   2  26          0.43          0.50         0.57 o                         
  -1   2  26          0.98          0.94         0.43 o                         
   0   2  26          0.00         -0.12         0.38 o                         
   1   2  26          0.01         -0.48         0.38 o                         
   2   2  26          0.82          1.26         0.47 o                         
   3   2  26          1.60          1.17         0.45 o                         
  -1   3  26         35.29         34.18         1.17 o                         
   0   3  26          3.30          2.12         0.60 o                         
   1   3  26          1.72          1.57         0.44 o                         
   2   3  26          0.34          1.99         0.65 o                         
  -2  -2  27          3.45          4.55         0.59 o                         
  -1  -2  27          7.79         12.24         1.27 o                         
   0  -2  27          0.02          0.16         0.44 o                         
   1  -2  27         11.23         13.11         2.15 o                         
  -2  -1  27          1.30          2.28         0.57 o                         
  -1  -1  27          3.68          2.99         0.60 o                         
   0  -1  27          4.44          5.09         0.54 o                         
   1  -1  27          1.98          1.67         0.44 o                         
   2  -1  27          0.62          0.27         0.38 o                         
  -2   0  27          5.25          5.97         0.72 o                         
  -1   0  27         10.49         14.14         0.96 o                         
   0   0  27         24.08         26.58         0.96 o                         
   1   0  27          1.04          1.77         0.47 o                         
   2   0  27          0.00          0.05         0.47 o                         
  -2   1  27          1.06          1.35         0.85 o                         
  -1   1  27          2.56          1.62         0.63 o                         
   0   1  27          0.32         -0.08         0.36 o                         
   1   1  27          9.34          6.98         0.64 o                         
   2   1  27         24.56         24.23         1.00 o                         
  -1   2  27          0.01          0.10         0.42 o                         
   0   2  27          0.65          0.73         0.45 o                         
   1   2  27          0.00         -0.28         0.43 o                         
   2   2  27          0.71          1.39         0.75 o                         
   0   3  27          1.29          1.40         0.60 o                         
   1   3  27          2.10          1.62         0.52 o                         
  -1  -2  28          5.54          6.60         0.75 o                         
   0  -2  28          5.18          5.57         0.85 o                         
  -1  -1  28          0.19          0.13         0.72 o                         
   0  -1  28          0.12          0.56         0.38 o                         
   1  -1  28          3.64          4.22         0.66 o                         
  -2   0  28          3.20          3.17         0.71 o                         
  -1   0  28          4.58          6.46         1.19 o                         
   0   0  28          3.12          4.72         0.55 o                         
   1   0  28          0.31         -0.35         0.41 o                         
   2   0  28          1.51          1.62         0.48 o                         
  -1   1  28          2.21          1.02         0.76 o                         
   0   1  28         59.46         53.47         1.35 o                         
   1   1  28         12.89         12.10         0.76 o                         
   2   1  28          0.02          0.25         0.44 o                         
  -1   2  28          0.59          0.34         0.60 o                         
   0   2  28          0.86          1.78         0.60 o                         
   1   2  28          7.17          7.33         0.67 o                         
   2   2  28          3.32          4.46         0.61 o                         
  -1  -1  29         10.36         12.34         1.35 o                         
   0  -1  29          2.62          4.34         0.52 o                         
   1  -1  29          1.09          0.56         0.44 o                         
  -1   0  29          2.40          5.42         0.76 o                         
   0   0  29          9.28         13.68         0.83 o                         
   1   0  29          0.22          0.66         0.46 o                         
  -1   1  29          0.32          0.34         0.76 o                         
   0   1  29          9.88         14.49         1.81 o                         
   1   1  29         83.89         89.53         2.01 o                         
   0   0  30          0.07          0.20         0.43 o                         
                                                                                
